# Supplementary material for: Machine learning uncovers independently regulated modules in the Bacillus subtilis transcriptome
Source: Nat Commun. 2020 Dec 11;11:6338. doi: 10.1038/s41467-020-20153-9 (PMC7732839; doi:10.1038/s41467-020-20153-9)
Supplement: Supplementary file 4 — Supplementary Data 1–5 [file 41467_2020_20153_MOESM4_ESM.xlsx]

## Sheet: Legend
1 - Growth Conditions
	Supplementary Data 1 contains a list of all conditions used, which were generated by Nicolas, et al., 2012. We removed three noisy samples (see Methods). The columns describe the following:
		Sample_n: sample number
		Condition: name of the condition
		Experiment: name of the experiment. Activity plots in the main figures contain gray lines separating unique experiments.
		Experiment description: Description of the experiment and conditions, copied from the original dataset
		Cells collected: description of collected cells, copied from the original dataset
		X_label: the label used for the condition in the activity plots in the main figures, if applicable
		Exp_label: the experiment label used (appears floating below the x_label) in the activity plots, if applicable
		Control: Most relevant control group for this sample, if applicable. Used to determine statistical significance in the activity plots for Supplementary Data 6.
		Color: Hex code for the condition’s color, used for plots
		Exp_color: Hex code for the experiment’s color, used for time course plots
		Ref: Reference that generated the data. Parentheses indicate specific members of the original group that rain the experiments.
2 - X - Expression Data
	For unprocessed expression data, see the original dataset (Nicolas, et al., 2012). Rows indicate genes and non-coding RNAs, and columns indicate samples. Each value is a log-transformed microarray expression value that has been centered such that the mean of the baseline condition (M9_exp) for all genes is 0.
3 - M - TRN Structure
	This matrix links the genes to their corresponding iModulons. Columns indicate iModulons (see Supplementary Data 7 for a description of each iModulon), rows indicate genes or non-coding RNAs. The values represent the weight of each gene in determining the activity of each iModulon. The top two rows are thresholds: The top row was automatically computed (Methods), and the second row was curated in…
4 - A - Activity
	This matrix contains the condition-dependent activity of each iModulon. Rows indicate iModulons (Supplementary Data 7) and columns indicate conditions (Supplementary Data 1). Values indicate how active the iModulon is in the condition, with zero indicating the activity in the baseline condition (M9exp) and each unit being approximately one log(expression value) if the iModulon had only one gene.
5 - iModulon Presence
	Rows are genes and non-coding RNAs and columns are iModulons; a 1 indicates that the gene is in the iModulon and a 0 indicates that it is not. This is simply a thresholded version of the M matrix (Supplementary Data 3).

## Sheet: 1 - Growth Conditions
sample	sample_n	condition	condition_n	experiment	experiment_description	Cells_collected	x_label	exp_label	control	color	exp_color	ref
M9exp_1	1	M9exp	1	M9	Cells were grown in M9 supplemented with glucose (0.3 %) at 37°C with vigorous shaking. The composition of the M9 minimal medium is (per liter): 8.5 g Na2HPO4.2H20, 3 g KH2PO4, 1 g NH4Cl and 0.5 g NaCl. The following solutions were individually sterilized and added (volumes per liter of medium): 1 ml 0.1 M CaCl2.2H2O, 1 ml 1 M MgSO4.7H2O, 1 ml 50 mM Fe-Citrate. Also added was 10 ml of a trace sal…	O.D.600 approx. 0.5	Exp	M9		#c4c4c4	#727272	Nicolas et al (Greifswald)
M9exp_2	2	M9exp	1	M9		O.D.600 approx. 0.5	Exp	M9		#c4c4c4	#727272	Nicolas et al (Greifswald)
M9exp_3	3	M9exp	1	M9		O.D.600 approx. 0.5	Exp	M9		#c4c4c4	#727272	Nicolas et al (Greifswald)
M9tran_1	4	M9tran	2	M9		O.D.600 approx. 1.5	Tran	M9	M9exp	#969696	#727272	Nicolas et al (Greifswald)
M9tran_2	5	M9tran	2	M9		O.D.600 approx 1.5	Tran	M9	M9exp	#969696	#727272	Nicolas et al (Greifswald)
M9tran_3	6	M9tran	2	M9		O.D.600 approx. 1.5	Tran	M9	M9exp	#969696	#727272	Nicolas et al (Greifswald)
M9stat_1	7	M9stat	3	M9		O.D.600 approx. 1	Stat	M9	M9exp	#727272	#727272	Nicolas et al (Greifswald)
M9stat_2	8	M9stat	3	M9		O.D.600 approx 1	Stat	M9	M9exp	#727272	#727272	Nicolas et al (Greifswald)
M9stat_3	9	M9stat	3	M9		O.D.600 approx. 1	Stat	M9	M9exp	#727272	#727272	Nicolas et al (Greifswald)
MG-0.1_1	10	MG-0.1	4	mal_glc	A culture of LB medium was inocualted from a frozen glycerol stock of B. subtilis. After few hours at 37oC when the culture was growing exponentially, this culture was used to inoculate M9 minimal medium at several different dilutions usually in the range of 500- to 2000-fold. The dilution range was chosen to ensure that at least one of these M9 precultures had reached an OD600 between 0.5 - 1.0 …	before addition of glucose		Time (minutes)	MG-0.2	#ffff35	#32ff40	Buescher et al
MG-0.1_2	11	MG-0.1	4	mal_glc		before addition of glucose		Time (minutes)	MG-0.2	#ffff35	#32ff40	Buescher et al
MG-0.1_3	12	MG-0.1	4	mal_glc		before addition of glucose		Time (minutes)	MG-0.2	#ffff35	#32ff40	Buescher et al
MG-0.2_2	13	MG-0.2	5	mal_glc		5 min before addition of glucose		Time (minutes)		#ffff35	#32ff40	Buescher et al
MG-0.2_3	14	MG-0.2	5	mal_glc		5 min before addition of glucose		Time (minutes)		#ffff35	#32ff40	Buescher et al
MG+5_1	15	MG+5	6	mal_glc		5 min after addition of glucose		Time (minutes)	MG-0.2	#cfff34	#32ff40	Buescher et al
MG+5_2	16	MG+5	6	mal_glc		5 min after addition of glucose		Time (minutes)	MG-0.2	#cfff34	#32ff40	Buescher et al
MG+5_3	17	MG+5	6	mal_glc		5 min after addition of glucose		Time (minutes)	MG-0.2	#cfff34	#32ff40	Buescher et al
MG+10_1	18	MG+10	7	mal_glc		10 min after addition of glucose		Time (minutes)	MG-0.2	#d2ff30	#32ff40	Buescher et al
MG+10_2	19	MG+10	7	mal_glc		10 min after addition of glucose		Time (minutes)	MG-0.2	#d2ff30	#32ff40	Buescher et al
MG+10_3	20	MG+10	7	mal_glc		10 min after addition of glucose		Time (minutes)	MG-0.2	#d2ff30	#32ff40	Buescher et al
MG+15_1	21	MG+15	8	mal_glc		15 min after addition of glucose		Time (minutes)	MG-0.2	#c4ff30	#32ff40	Buescher et al
MG+15_2	22	MG+15	8	mal_glc		15 min after addition of glucose		Time (minutes)	MG-0.2	#c4ff30	#32ff40	Buescher et al
MG+15_3	23	MG+15	8	mal_glc		15 min after addition of glucose		Time (minutes)	MG-0.2	#c4ff30	#32ff40	Buescher et al
MG+25_1	24	MG+25	9	mal_glc		25 min after addition of glucose		Time (minutes)	MG-0.2	#afff30	#32ff40	Buescher et al
MG+25_2	25	MG+25	9	mal_glc		25 min after addition of glucose		Time (minutes)	MG-0.2	#afff30	#32ff40	Buescher et al
MG+25_3	26	MG+25	9	mal_glc		25 min after addition of glucose		Time (minutes)	MG-0.2	#afff30	#32ff40	Buescher et al
MG+45_1	27	MG+45	10	mal_glc		45 min after addition of glucose		Time (minutes)	MG-0.2	#9aff30	#32ff40	Buescher et al
MG+45_2	28	MG+45	10	mal_glc		45 min after addition of glucose		Time (minutes)	MG-0.2	#9aff30	#32ff40	Buescher et al
MG+45_3	29	MG+45	10	mal_glc		45 min after addition of glucose		Time (minutes)	MG-0.2	#9aff30	#32ff40	Buescher et al
MG+60_2	30	MG+60	11	mal_glc		60 min after addition of glucose		Time (minutes)	MG-0.2	#86ff30	#32ff40	Buescher et al
MG+60_3	31	MG+60	11	mal_glc		60 min after addition of glucose		Time (minutes)	MG-0.2	#86ff30	#32ff40	Buescher et al
MG+90_2	32	MG+90	12	mal_glc		90 min after addition of glucose		Time (minutes)	MG-0.2	#72ff30	#32ff40	Buescher et al
MG+90_3	33	MG+90	12	mal_glc		90 min after addition of glucose		Time (minutes)	MG-0.2	#72ff30	#32ff40	Buescher et al
MG+120_1	34	MG+120	13	mal_glc		120 min after addition of glucose		Time (minutes)	MG-0.2	#50ff31	#32ff40	Buescher et al
MG+120_2	35	MG+120	13	mal_glc		120 min after addition of glucose		Time (minutes)	MG-0.2	#50ff31	#32ff40	Buescher et al
MG+120_3	36	MG+120	13	mal_glc		120 min after addition of glucose		Time (minutes)	MG-0.2	#50ff31	#32ff40	Buescher et al
MG+150_1	37	MG+150	14	mal_glc		150 min after addition of glucose		Time (minutes)	MG-0.2	#32ff40	#32ff40	Buescher et al
MG+150_3	38	MG+150	14	mal_glc		150 min after addition of glucose		Time (minutes)	MG-0.2	#32ff40	#32ff40	Buescher et al
GM-0.1_1	39	GM-0.1	15	glc_mal		before addition of malate		Time (minutes)	GM-0.2	#1a9922	#879918	Buescher et al
GM-0.1_2	40	GM-0.1	15	glc_mal		before addition of malate		Time (minutes)	GM-0.2	#1a9922	#879918	Buescher et al
GM-0.1_3	41	GM-0.1	15	glc_mal		before addition of malate		Time (minutes)	GM-0.2	#1a9922	#879918	Buescher et al
GM-0.2_1	42	GM-0.2	16	glc_mal		5 min before addition of malate		Time (minutes)		#1a9922	#879918	Buescher et al
GM-0.2_2	43	GM-0.2	16	glc_mal		5 min before addition of malate		Time (minutes)		#1a9922	#879918	Buescher et al
GM-0.2_3	44	GM-0.2	16	glc_mal		5 min before addition of malate		Time (minutes)		#1a9922	#879918	Buescher et al
GM+5_1	45	GM+5	17	glc_mal		5 min after addition of malate		Time (minutes)	GM-0.2	#379919	#879918	Buescher et al
GM+5_2	46	GM+5	17	glc_mal		5 min after addition of malate		Time (minutes)	GM-0.2	#379919	#879918	Buescher et al
GM+5_3	47	GM+5	17	glc_mal		5 min after addition of malate		Time (minutes)	GM-0.2	#379919	#879918	Buescher et al
GM+10_2	48	GM+10	18	glc_mal		10 min after addition of malate		Time (minutes)	GM-0.2	#569918	#879918	Buescher et al
GM+10_3	49	GM+10	18	glc_mal		10 min after addition of malate		Time (minutes)	GM-0.2	#569918	#879918	Buescher et al
GM+15_1	50	GM+15	19	glc_mal		15 min after addition of malate		Time (minutes)	GM-0.2	#639918	#879918	Buescher et al
GM+15_2	51	GM+15	19	glc_mal		15 min after addition of malate		Time (minutes)	GM-0.2	#639918	#879918	Buescher et al
GM+15_3	52	GM+15	19	glc_mal		15 min after addition of malate		Time (minutes)	GM-0.2	#639918	#879918	Buescher et al
GM+25_1	53	GM+25	20	glc_mal		25 min after addition of malate		Time (minutes)	GM-0.2	#6b9918	#879918	Buescher et al
GM+25_2	54	GM+25	20	glc_mal		25 min after addition of malate		Time (minutes)	GM-0.2	#6b9918	#879918	Buescher et al
GM+25_3	55	GM+25	20	glc_mal		25 min after addition of malate		Time (minutes)	GM-0.2	#6b9918	#879918	Buescher et al
GM+45_1	56	GM+45	21	glc_mal		45 min after addition of malate		Time (minutes)	GM-0.2	#7a9918	#879918	Buescher et al
GM+45_2	57	GM+45	21	glc_mal		45 min after addition of malate		Time (minutes)	GM-0.2	#7a9918	#879918	Buescher et al
GM+45_3	58	GM+45	21	glc_mal		45 min after addition of malate		Time (minutes)	GM-0.2	#7a9918	#879918	Buescher et al
GM+60_1	59	GM+60	22	glc_mal		60 min after addition of malate		Time (minutes)	GM-0.2	#879918	#879918	Buescher et al
GM+60_2	60	GM+60	22	glc_mal		60 min after addition of malate		Time (minutes)	GM-0.2	#879918	#879918	Buescher et al
GM+60_3	61	GM+60	22	glc_mal		60 min after addition of malate		Time (minutes)	GM-0.2	#879918	#879918	Buescher et al
GM+90_1	62	GM+90	23	glc_mal		90 min after addition of malate		Time (minutes)	GM-0.2	#969918	#879918	Buescher et al
GM+90_2	63	GM+90	23	glc_mal		90 min after addition of malate		Time (minutes)	GM-0.2	#969918	#879918	Buescher et al
GM+90_3	64	GM+90	23	glc_mal		90 min after addition of malate		Time (minutes)	GM-0.2	#969918	#879918	Buescher et al
GM+120_1	65	GM+120	24	glc_mal		120 min after addition of malate		Time (minutes)	GM-0.2	#999418	#879918	Buescher et al
GM+120_3	66	GM+120	24	glc_mal		120 min after addition of malate		Time (minutes)	GM-0.2	#999418	#879918	Buescher et al
GM+150_1	67	GM+150	25	glc_mal		150 min after addition of malate		Time (minutes)	GM-0.2	#998c18	#879918	Buescher et al
GM+150_2	68	GM+150	25	glc_mal		150 min after addition of malate		Time (minutes)	GM-0.2	#998c18	#879918	Buescher et al
GM+150_3	69	GM+150	25	glc_mal		150 min after addition of malate		Time (minutes)	GM-0.2	#998c18	#879918	Buescher et al
BT_1	70	BT	26	bfilm_time	A fresh colony grown on an LB plate was used to inoculate 10 ml of LB and grown for 10 hours at 30°C. This culture was used to inoculate 10 ml of MSgg medium (S.S. Branda et al., J Bacteriol 186, 3970, Jun, 2004) and incubated with vigorous shaking. The cultures in MSgg were diluted to the same extent in 96 wells microtiterplates (5 μl for 1.5 ml of medium) and incubated without shaking at 30°C. …	24h of growth with shaking		Time (hours)		#e27cff	#d95afc	Nicolas et al (Jouy)
BT_2	71	BT	26	bfilm_time		24h of growth with shaking		Time (hours)		#e27cff	#d95afc	Nicolas et al (Jouy)
B36_1	72	B36	27	bfilm_time		36h of growth without shaking		Time (hours)	BT	#da6bf9	#d95afc	Nicolas et al (Jouy)
B36_2	73	B36	27	bfilm_time		36h of growth without shaking		Time (hours)	BT	#da6bf9	#d95afc	Nicolas et al (Jouy)
B60_1	74	B60	28	bfilm_time		60h of growth without shaking		Time (hours)	BT	#d95afc	#d95afc	Nicolas et al (Jouy)
B60_2	75	B60	28	bfilm_time		60h of growth without shaking		Time (hours)	BT	#d95afc	#d95afc	Nicolas et al (Jouy)
S0_1	76	S0	29	sporulation	Cells were grown in CH medium at 37°C and sporulation was induced by resuspension in warm sporulation medium as described by Sterlini and Mandelstam (J. M. Sterlini, J. Mandelstam, Biochem J 113, 29, Jun, 1969). The initiation of sporulation was designated T0, the time of resuspension. Samples were harvested at hourly intervals for 6 hours [S0 to S6] for the first set of experiments and for 8 hou…	time =0h after resuspension	0	Sporulation\nTime (hours)		#a477ce	#7e27d1	Nicolas et al (Jouy)
S0_2	77	S0	29	sporulation		time =0h after resuspension	0	Sporulation\nTime (hours)		#a477ce	#7e27d1	Nicolas et al (Jouy)
S0_3	78	S0	29	sporulation		time =0h after resuspension	0	Sporulation\nTime (hours)		#a477ce	#7e27d1	Nicolas et al (Jouy)
S1_1	79	S1	30	sporulation		time =1h after resuspension	1	Sporulation\nTime (hours)	S0	#9b65ce	#7e27d1	Nicolas et al (Jouy)
S1_2	80	S1	30	sporulation		time =1h after resuspension	1	Sporulation\nTime (hours)	S0	#9b65ce	#7e27d1	Nicolas et al (Jouy)
S1_3	81	S1	30	sporulation		time =1h after resuspension	1	Sporulation\nTime (hours)	S0	#9b65ce	#7e27d1	Nicolas et al (Jouy)
S2_1	82	S2	31	sporulation		time =2h after resuspension	2	Sporulation\nTime (hours)	S0	#9459cc	#7e27d1	Nicolas et al (Jouy)
S2_2	83	S2	31	sporulation		time =2h after resuspension	2	Sporulation\nTime (hours)	S0	#9459cc	#7e27d1	Nicolas et al (Jouy)
S2_3	84	S2	31	sporulation		time =2h after resuspension	2	Sporulation\nTime (hours)	S0	#9459cc	#7e27d1	Nicolas et al (Jouy)
S3_1	85	S3	32	sporulation		time =3h after resuspension	3	Sporulation\nTime (hours)	S0	#9251d1	#7e27d1	Nicolas et al (Jouy)
S3_2	86	S3	32	sporulation		time =3h after resuspension	3	Sporulation\nTime (hours)	S0	#9251d1	#7e27d1	Nicolas et al (Jouy)
S4_1	87	S4	33	sporulation		time =4h after resuspension	4	Sporulation\nTime (hours)	S0	#914ad6	#7e27d1	Nicolas et al (Jouy)
S4_2	88	S4	33	sporulation		time =4h after resuspension	4	Sporulation\nTime (hours)	S0	#914ad6	#7e27d1	Nicolas et al (Jouy)
S4_3	89	S4	33	sporulation		time =4h after resuspension	4	Sporulation\nTime (hours)	S0	#914ad6	#7e27d1	Nicolas et al (Jouy)
S5_1	90	S5	34	sporulation		time =5h after resuspension	5	Sporulation\nTime (hours)	S0	#9045d8	#7e27d1	Nicolas et al (Jouy)
S5_2	91	S5	34	sporulation		time =5h after resuspension	5	Sporulation\nTime (hours)	S0	#9045d8	#7e27d1	Nicolas et al (Jouy)
S5_3	92	S5	34	sporulation		time =5h after resuspension	5	Sporulation\nTime (hours)	S0	#9045d8	#7e27d1	Nicolas et al (Jouy)
S6_1	93	S6	35	sporulation		time =6h after resuspension	6	Sporulation\nTime (hours)	S0	#8a3bd6	#7e27d1	Nicolas et al (Jouy)
S6_2	94	S6	35	sporulation		time =6h after resuspension	6	Sporulation\nTime (hours)	S0	#8a3bd6	#7e27d1	Nicolas et al (Jouy)
S6_3	95	S6	35	sporulation		time =6h after resuspension	6	Sporulation\nTime (hours)	S0	#8a3bd6	#7e27d1	Nicolas et al (Jouy)
S6/t_1	96	S6	35	sporulation		time =6h after resuspension	6	Sporulation\nTime (hours)	S0	#8a3bd6	#7e27d1	Nicolas et al (Jouy)
S6/t_2	97	S6	35	sporulation		time =6h after resuspension	6	Sporulation\nTime (hours)	S0	#8a3bd6	#7e27d1	Nicolas et al (Jouy)
S6_4	98	S6	35	sporulation		time =6h after resuspension	6	Sporulation\nTime (hours)	S0	#8a3bd6	#7e27d1	Nicolas et al (Jouy)
S6_5	99	S6	35	sporulation		time =6h after resuspension	6	Sporulation\nTime (hours)	S0	#8a3bd6	#7e27d1	Nicolas et al (Jouy)
S6_6	100	S6	35	sporulation		time =6h after resuspension	6	Sporulation\nTime (hours)	S0	#8a3bd6	#7e27d1	Nicolas et al (Jouy)
S7_4	101	S7	36	sporulation		time =7h after resuspension	7	Sporulation\nTime (hours)	S0	#8131ce	#7e27d1	Nicolas et al (Jouy)
S7_5	102	S7	36	sporulation		time =7h after resuspension	7	Sporulation\nTime (hours)	S0	#8131ce	#7e27d1	Nicolas et al (Jouy)
S7_6	103	S7	36	sporulation		time =7h after resuspension	7	Sporulation\nTime (hours)	S0	#8131ce	#7e27d1	Nicolas et al (Jouy)
S8_4	104	S8	37	sporulation		time =8h after resuspension	8	Sporulation\nTime (hours)	S0	#7e27d1	#7e27d1	Nicolas et al (Jouy)
S8_5	105	S8	37	sporulation		time =8h after resuspension	8	Sporulation\nTime (hours)	S0	#7e27d1	#7e27d1	Nicolas et al (Jouy)
G135_1	106	G135	38	germination	Purified spores were obtained by growing cells in DSM medium (P. Schaeffer, J. Millet, J. P. Aubert, Proc Natl Acad Sci U S A 54, 704, Sep, 1965) at 37°C for 48 hours after which they were washed ten times in ice cold distilled water over a period of 5 days. Purified spores were heat activated at 70°C in Tris 10 mM pH 8.4 and germination was initiated by the addition of L-alanine 10 mM (A. Moir, …	time =135min after L-alanine addition	135	Germination\n(min)		#2c0070	#3e1382	Nicolas et al (Jouy)
G135_3	107	G135	38	germination		time =135min after L-alanine addition	135	Germination\n(min)		#2c0070	#3e1382	Nicolas et al (Jouy)
G150_1	108	G150	39	germination		time =150min after L-alanine addition	150	Germination\n(min)	G150	#2e076b	#3e1382	Nicolas et al (Jouy)
G150_2	109	G150	39	germination		time =150min after L-alanine addition	150	Germination\n(min)	G150	#2e076b	#3e1382	Nicolas et al (Jouy)
G150_3	110	G150	39	germination		time =150min after L-alanine addition	150	Germination\n(min)	G150	#2e076b	#3e1382	Nicolas et al (Jouy)
G180_1	111	G180	40	germination		time =180min after L-alanine addition	180	Germination\n(min)	G150	#3e1382	#3e1382	Nicolas et al (Jouy)
G180_2	112	G180	40	germination		time =180min after L-alanine addition	180	Germination\n(min)	G150	#3e1382	#3e1382	Nicolas et al (Jouy)
G180_3	113	G180	40	germination		time =180min after L-alanine addition	180	Germination\n(min)	G150	#3e1382	#3e1382	Nicolas et al (Jouy)
T-5.40H_1	114	T-5.40H	41	glc_growth	A non-sporulating B. subtilis strain was grown in a modified M9 medium in batch culture (T. Hardiman, K. Lemuth, M. A. Keller, M. Reuss, M. Siemann-Herzberg, J Biotechnol 132, 359, Dec 1, 2007). Glucose was exhausted when the culture reached an OD600 of approx. 10 and this was designated T0 [T0.0H]. 7 samples were harvested at various times before glucose exhaustion [T-5.40H to T-0.40H] and 10 sa…	340 min before the glucose is exhausted		Hours Since\nGlc Exhaustion		#265e26	#265e26	Nicolas et al (Greifswald)
T-4.40H_1	115	T-4.40H	42	glc_growth		280 min before the glucose is exhausted		Hours Since\nGlc Exhaustion	T-5.40H	#2b752b	#265e26	Nicolas et al (Greifswald)
T-3.40H_1	116	T-3.40H	43	glc_growth		220 min before the glucose is exhausted		Hours Since\nGlc Exhaustion	T-5.40H	#2b842b	#265e26	Nicolas et al (Greifswald)
T-2.40H_1	117	T-2.40H	44	glc_growth		160 min before the glucose is exhausted		Hours Since\nGlc Exhaustion	T-5.40H	#2a8e2a	#265e26	Nicolas et al (Greifswald)
T-1.40H_1	118	T-1.40H	45	glc_growth		100 min before the glucose is exhausted		Hours Since\nGlc Exhaustion	T-5.40H	#1e991e	#265e26	Nicolas et al (Greifswald)
T-1.10H_1	119	T-1.10H	46	glc_growth		70 min before the glucose is exhausted		Hours Since\nGlc Exhaustion	T-5.40H	#1aa31a	#265e26	Nicolas et al (Greifswald)
T-0.40H_1	120	T-0.40H	47	glc_growth		40 min before the glucose is exhausted		Hours Since\nGlc Exhaustion	T-5.40H	#14b714	#265e26	Nicolas et al (Greifswald)
T0.0H_1	121	T0.0H	48	glc_exhaust		time where the glucose is exhausted		Hours Since\nGlc Exhaustion		#18db18	#00af00	Nicolas et al (Greifswald)
T0.30H_1	122	T0.30H	49	glc_exhaust		30 min after the glucose is exhausted		Hours Since\nGlc Exhaustion	T0.0H	#33e033	#00af01	Nicolas et al (Greifswald)
T1.0H_1	123	T1.0H	50	glc_exhaust		60 min after the glucose is exhausted		Hours Since\nGlc Exhaustion	T0.0H	#3de53d	#00af02	Nicolas et al (Greifswald)
T1.30H_1	124	T1.30H	51	glc_exhaust		90 min after the glucose is exhausted		Hours Since\nGlc Exhaustion	T0.0H	#46e246	#00af03	Nicolas et al (Greifswald)
T2.0H_1	125	T2.0H	52	glc_exhaust		120 min after the glucose is exhausted		Hours Since\nGlc Exhaustion	T0.0H	#54e554	#00af04	Nicolas et al (Greifswald)
T2.30H_1	126	T2.30H	53	glc_exhaust		150 min after the glucose is exhausted		Hours Since\nGlc Exhaustion	T0.0H	#61e861	#00af05	Nicolas et al (Greifswald)
T3.0H_1	127	T3.0H	54	glc_exhaust		180 min after the glucose is exhausted		Hours Since\nGlc Exhaustion	T0.0H	#73ef73	#00af06	Nicolas et al (Greifswald)
T3.30H_1	128	T3.30H	55	glc_exhaust		210 min after the glucose is exhausted		Hours Since\nGlc Exhaustion	T0.0H	#85f285	#00af07	Nicolas et al (Greifswald)
T4.0H_1	129	T4.0H	56	glc_exhaust		240 min after the glucose is exhausted		Hours Since\nGlc Exhaustion	T0.0H	#99f799	#00af08	Nicolas et al (Greifswald)
T5.0H_1	130	T5.0H	57	glc_exhaust		300 min after the glucose is exhausted		Hours Since\nGlc Exhaustion	T0.0H	#aaf7aa	#00af09	Nicolas et al (Greifswald)
LBexp_1	131	LBexp	58	LB	Cells were grown in Luria-Bertani medium (Sigma) [LB] at 37°C with vigorous shaking in flasks. Overnight cultures were diluted 2000-fold in fresh pre-warmed medium and samples were collected during the exponential [exp], transition [tran] and stationary [stat] phases of the growth cycle .	O.D.600 approx. 0.5	Exp	LB		#a36610	#a36610	Nicolas et al (Jouy)
LBexp_2	132	LBexp	58	LB		O.D.600 approx. 0.5	Exp	LB		#a36610	#a36610	Nicolas et al (Jouy)
LBexp_3	133	LBexp	58	LB		O.D.600 approx. 0.5	Exp	LB		#a36610	#a36610	Nicolas et al (Jouy)
LBtran_1	134	LBtran	59	LB		O.D.600 approx. 1.4	Tran	LB	LBexp	#8e580c	#a36610	Nicolas et al (Jouy)
LBtran_2	135	LBtran	59	LB		O.D.600 approx. 1.4	Tran	LB	LBexp	#8e580c	#a36610	Nicolas et al (Jouy)
LBtran_3	136	LBtran	59	LB		O.D.600 approx. 1.4	Tran	LB	LBexp	#8e580c	#a36610	Nicolas et al (Jouy)
LBstat_1	137	LBstat	60	LB		O.D.600 approx. 2	Stat	LB	LBexp	#7a4c0b	#a36610	Nicolas et al (Jouy)
LBstat_2	138	LBstat	60	LB		O.D.600 approx. 2	Stat	LB	LBexp	#7a4c0b	#a36610	Nicolas et al (Jouy)
LBstat_3	139	LBstat	60	LB		O.D.600 approx. 2	Stat	LB	LBexp	#7a4c0b	#a36610	Nicolas et al (Jouy)
LBGexp_1	140	LBGexp	61	LBG	Cells were grown in Luria-Bertani medium (Sigma) supplemented with glucose 0.3 % [LBG] at 37°C with vigorous shaking in flasks. Overnight cultures were diluted 2000-fold in fresh pre-warmed medium and samples were collected during the exponential [exp], transition [tran] and stationary [stat] phases of the growth cycle .	O.D.600 approx. 0.5	Exp	LB\n+Glc		#60532c	#60532c	Nicolas et al (Jouy)
LBGexp_2	141	LBGexp	61	LBG		O.D.600 approx. 0.5	Exp	LB\n+Glc		#60532c	#60532c	Nicolas et al (Jouy)
LBGexp_3	142	LBGexp	61	LBG		O.D.600 approx. 0.5	Exp	LB\n+Glc		#60532c	#60532c	Nicolas et al (Jouy)
LBGtran_2	143	LBGtran	62	LBG		O.D.600 approx. 1.4	Tran	LB\n+Glc	LBGexp	#594b23	#60532c	Nicolas et al (Jouy)
LBGtran_3	144	LBGtran	62	LBG		O.D.600 approx. 1.4	Tran	LB\n+Glc	LBGexp	#594b23	#60532c	Nicolas et al (Jouy)
LBGstat_1	145	LBGstat	63	LBG		O.D.600 approx. 2	Stat	LB\n+Glc	LBGexp	#5b4b1d	#60532c	Nicolas et al (Jouy)
LBGstat_2	146	LBGstat	63	LBG		O.D.600 approx. 2	Stat	LB\n+Glc	LBGexp	#5b4b1d	#60532c	Nicolas et al (Jouy)
LBGstat_3	147	LBGstat	63	LBG		O.D.600 approx. 2	Stat	LB\n+Glc	LBGexp	#5b4b1d	#60532c	Nicolas et al (Jouy)
Mt0_1	148	Mt0	64	mito_ctrl	Cells were grown in LB medium at 37°C with vigorous shaking. An exponentially growing culture (O.D.600 approx. 0.25) was divided: one culture acted as the control [no mitomycin C , M0] while mitomycin was added to the second culture to a final concentration of 40 ng/ml [mitomycin, M40]. Samples were harvested at 0, 45 and 90 minutes after mitomycin addition [t0, t45 and t90].	O.D.600 approx. 0.25	0	LB\nControl		#ffd1eb	#f7bedf	Nicolas et al (Jouy)
Mt0_3	149	Mt0	64	mito_ctrl		O.D.600 approx. 0.25	0	LB\nControl		#ffd1eb	#f7bedf	Nicolas et al (Jouy)
M0t45_1	150	M0t45	65	mito_ctrl		45 min without mitomycin C	45	LB\nControl	Mt0	#f9c5e3	#f7bedf	Nicolas et al (Jouy)
M0t45_2	151	M0t45	65	mito_ctrl		45 min without mitomycin C	45	LB\nControl	Mt0	#f9c5e3	#f7bedf	Nicolas et al (Jouy)
M0t45_3	152	M0t45	65	mito_ctrl		45 min without mitomycin C	45	LB\nControl	Mt0	#f9c5e3	#f7bedf	Nicolas et al (Jouy)
M0t90_1	153	M0t90	66	mito_ctrl		90 min without mitomycin C	90	LB\nControl	Mt0	#f7bedf	#f7bedf	Nicolas et al (Jouy)
M0t90_2	154	M0t90	66	mito_ctrl		90 min without mitomycin C	90	LB\nControl	Mt0	#f7bedf	#f7bedf	Nicolas et al (Jouy)
M0t90_3	155	M0t90	66	mito_ctrl		90 min without mitomycin C	90	LB\nControl	Mt0	#f7bedf	#f7bedf	Nicolas et al (Jouy)
M40t45_1	156	M40t45	67	mito		45 min with mitomycin C	45	Mito-\nmycin	M0t45	#f9a7ba	#fc8fa9	Nicolas et al (Jouy)
M40t45_2	157	M40t45	67	mito		45 min with mitomycin C	45	Mito-\nmycin	M0t45	#f9a7ba	#fc8fa9	Nicolas et al (Jouy)
M40t45_3	158	M40t45	67	mito		45 min with mitomycin C	45	Mito-\nmycin	M0t45	#f9a7ba	#fc8fa9	Nicolas et al (Jouy)
M40t90_1	159	M40t90	68	mito		90 min with mitomycin C	90	Mito-\nmycin	M0t90	#fc8fa9	#fc8fa9	Nicolas et al (Jouy)
M40t90_2	160	M40t90	68	mito		90 min with mitomycin C	90	Mito-\nmycin	M0t90	#fc8fa9	#fc8fa9	Nicolas et al (Jouy)
M40t90_3	161	M40t90	68	mito		90 min with mitomycin C	90	Mito-\nmycin	M0t90	#fc8fa9	#fc8fa9	Nicolas et al (Jouy)
dia0_1	162	dia0	69	diamide	Diamide was added to an exponentially growing culture (OD600 approx. 0.6) at a sub-lethal concentration (0.5 mM) and growth continued at 37°C with vigorous shaking. Samples were collected 0, 5 and 15 minutes after diamide addition [dia0, dia5 and dia15].	O.D.600 approx. 0.6		Diamide\n(min)		#bc1010	#ea1c1c	Nicolas et al (Jouy)
dia0_2	163	dia0	69	diamide		O.D.600 approx. 0.6		Diamide\n(min)		#bc1010	#ea1c1c	Nicolas et al (Jouy)
dia0_3	164	dia0	69	diamide		O.D.600 approx. 0.6		Diamide\n(min)		#bc1010	#ea1c1c	Nicolas et al (Jouy)
dia5_1	165	dia5	70	diamide		5 min after diamide addition		Diamide\n(min)	dia0	#db0f0f	#ea1c1c	Nicolas et al (Jouy)
dia5_2	166	dia5	70	diamide		5 min after diamide addition		Diamide\n(min)	dia0	#db0f0f	#ea1c1c	Nicolas et al (Jouy)
dia5_3	167	dia5	70	diamide		5 min after diamide addition		Diamide\n(min)	dia0	#db0f0f	#ea1c1c	Nicolas et al (Jouy)
dia15_1	168	dia15	71	diamide		15 min after diamide addition		Diamide\n(min)	dia0	#ea1c1c	#ea1c1c	Nicolas et al (Jouy)
dia15_2	169	dia15	71	diamide		15 min after diamide addition		Diamide\n(min)	dia0	#ea1c1c	#ea1c1c	Nicolas et al (Jouy)
dia15_3	170	dia15	71	diamide		15 min after diamide addition		Diamide\n(min)	dia0	#ea1c1c	#ea1c1c	Nicolas et al (Jouy)
C30_1	171	C30	72	competence	Cells grown overnight on LB agar plates at 30°C were harvested and used to inoculate pre-warmed minimal medium at OD600 of 0.5 (D. Dubnau, R. Davidoff-Abelson, J Mol Biol 56, 209, Mar 14, 1971). After growth at 37°C with vigorous shaking, cells were diluted ten times in fresh pre-warmed minimal medium and samples were harvested after a period of 30 minutes [C30] , i.e. before maximal induction of…	time =30min after competence induction		Competence\n(min)		#2d42ff	#3f52ff	Nicolas et al (Jouy)
C30_2	172	C30	72	competence		time =30min after competence induction		Competence\n(min)		#2d42ff	#3f52ff	Nicolas et al (Jouy)
C90_1	173	C90	73	competence		time =90min after competence induction		Competence\n(min)	C30	#3f52ff	#3f52ff	Nicolas et al (Jouy)
C90_2	174	C90	73	competence		time =90min after competence induction		Competence\n(min)	C30	#3f52ff	#3f52ff	Nicolas et al (Jouy)
SMM_1	175	SMM	74	salt	Cells were grown in Spizizen’s minimal medium (SMM) at 37 °C with vigorous shaking. Salt was added, to a final concentration of 0.4 M to an exponentially growing culture of cells at OD500 of 0.4. Samples were harvested before [SMM] and 10 minutes after [Salt] NaCl addition.	O.D.500 approx. 0.4	SMM Control			#16dbf9	#16dbf9	Nicolas et al (Greifswald)
SMM_2	176	SMM	74	salt		O.D.500 approx. 0.4	SMM Control			#16dbf9	#16dbf9	Nicolas et al (Greifswald)
SMM_3	177	SMM	74	salt		O.D.500 approx. 0.4	SMM Control			#16dbf9	#16dbf9	Nicolas et al (Greifswald)
Salt_1	178	Salt	75	salt		10 min after salt addition	Salt, 10 min		SMM	#4ce7ff	#16dbf9	Nicolas et al (Greifswald)
Salt_2	179	Salt	75	salt		10 min after salt addition	Salt, 10 min		SMM	#4ce7ff	#16dbf9	Nicolas et al (Greifswald)
Salt_3	180	Salt	75	salt		10 min after salt addition	Salt, 10 min		SMM	#4ce7ff	#16dbf9	Nicolas et al (Greifswald)
M+G_1	181	M+G	76	supplement	A 5 ml aliquot of LB medium was inoculated using frozen culture stocks. After a few hours growth at 37°C, precultures were prepared by inoculating 5 ml of M9 with this LB culture at several different dilutions usually ranging from 500- to 2000-fold. The dilution range was chosen so that one of these precultures had grown to and OD600 of 0.5 - 1.0 after overnight inculation. The chosen M9 medium p…	O.D.600 approx. 0.5	Malate+Glucose		M9exp	#74ccb1	#5ca573	Nicolas et al (Grignon)
M+G_2	182	M+G	76	supplement		O.D.600 approx. 0.5	Malate+Glucose		M9exp	#74ccb1	#5ca573	Nicolas et al (Grignon)
M+G_3	183	M+G	76	supplement		O.D.600 approx. 0.5	Malate+Glucose		M9exp	#74ccb1	#5ca573	Nicolas et al (Grignon)
Glu_1	184	Glu	77	supplement		O.D.600 approx. 0.5	Glucose		M9exp	#74cc8f	#5ca573	Nicolas et al (Grignon)
Glu_2	185	Glu	77	supplement		O.D.600 approx. 0.5	Glucose		M9exp	#74cc8f	#5ca573	Nicolas et al (Grignon)
Glu_3	186	Glu	77	supplement		O.D.600 approx. 0.5	Glucose		M9exp	#74cc8f	#5ca573	Nicolas et al (Grignon)
Fru_1	187	Fru	78	supplement		O.D.600 approx. 0.5	Fructose		M9exp	#5ca573	#5ca573	Nicolas et al (Grignon)
Fru_2	188	Fru	78	supplement		O.D.600 approx. 0.5	Fructose		M9exp	#5ca573	#5ca573	Nicolas et al (Grignon)
Fru_3	189	Fru	78	supplement		O.D.600 approx. 0.5	Fructose		M9exp	#5ca573	#5ca573	Nicolas et al (Grignon)
Mal_1	190	Mal	79	supplement		O.D.600 approx. 0.5	Malate		M9exp	#749dcc	#5ca573	Nicolas et al (Grignon)
Mal_2	191	Mal	79	supplement		O.D.600 approx. 0.5	Malate		M9exp	#749dcc	#5ca573	Nicolas et al (Grignon)
Mal_3	192	Mal	79	supplement		O.D.600 approx. 0.5	Malate		M9exp	#749dcc	#5ca573	Nicolas et al (Grignon)
G+S_2	193	G+S	80	supplement		O.D.600 approx. 0.5	Glutamate+Succinate		M9exp	#4f6c8c	#5ca573	Nicolas et al (Grignon)
G+S_3	194	G+S	80	supplement		O.D.600 approx.0.5	Glutamate+Succinate		M9exp	#4f6c8c	#5ca573	Nicolas et al (Grignon)
Pyr_1	195	Pyr	81	supplement		O.D.600 approx. 0.5	Pyruvate		M9exp	#87b6ed	#5ca573	Nicolas et al (Grignon)
Pyr_2	196	Pyr	81	supplement		O.D.600 approx. 0.5	Pyruvate		M9exp	#87b6ed	#5ca573	Nicolas et al (Grignon)
Pyr_3	197	Pyr	81	supplement		O.D.600 approx. 0.5	Pyruvate		M9exp	#87b6ed	#5ca573	Nicolas et al (Grignon)
Gly_1	198	Gly	82	supplement		O.D.600 approx. 0.5	Glycerol		M9exp	#4f558c	#5ca573	Nicolas et al (Grignon)
Gly_2	199	Gly	82	supplement		O.D.600 approx. 0.5	Glycerol		M9exp	#4f558c	#5ca573	Nicolas et al (Grignon)
Gly_3	200	Gly	82	supplement		O.D.600 approx. 0.5	Glycerol		M9exp	#4f558c	#5ca573	Nicolas et al (Grignon)
Glucon_1	201	Glucon	83	supplement		O.D.600 approx. 0.5	Gluconate		M9exp	#7fb6db	#5ca573	Nicolas et al (Grignon)
Glucon_2	202	Glucon	83	supplement		O.D.600 approx. 0.5	Gluconate		M9exp	#7fb6db	#5ca573	Nicolas et al (Grignon)
Glucon_3	203	Glucon	83	supplement		O.D.600 approx. 0.5	Gluconate		M9exp	#7fb6db	#5ca573	Nicolas et al (Grignon)
BI_1	204	BI	84	community	Cultures were inoculated from frozen glycerol stocks and grown overnight in LB at 37°C. These cultures were then diluted, plated onto LB plates, and incubated for 16 h at 37°C. Cells were harvested from plates containing individual colonies [BI] and from plates with confluen growth [BC].	individal colonies (100 per plates)	Colony		LBstat	#914aa5	#723284	Nicolas et al (Jouy)
BI_2	205	BI	84	community		individal colonies (100 per plates)	Colony		LBstat	#914aa5	#723284	Nicolas et al (Jouy)
BC_2	206	BC	85	community		confluent colonies (1000 per plates)	Confluent		LBstat	#723284	#723284	Nicolas et al (Jouy)
BC/t_1	207	BC	85	community		confluent colonies (1000 per plates)	Confluent		LBstat	#723284	#723284	Nicolas et al (Jouy)
BC/t_2	208	BC	85	community		confluent colonies (1000 per plates)	Confluent		LBstat	#723284	#723284	Nicolas et al (Jouy)
BC_1	209	BC	85	community		confluent colonies (1000 per plates)	Confluent		LBstat	#723284	#723284	Nicolas et al (Jouy)
Sw_1	210	Sw	86	community			Swarming		LBstat	#a483ad	#723284	Nicolas et al (Jouy)
Sw_2	211	Sw	86	community			Swarming		LBstat	#a483ad	#723284	Nicolas et al (Jouy)
BMM_1	212	BMM	87	BMM_short	Cells were grown in a synthetic medium (J. Stülke, R. Hanschke, M. Hecker, J Gen Microbiol 139, 2041, Sep, 1993) with 0.2 % glucose as carbon source (Belitsky Minimal Medium/BMM) at 37 °C with vigorous shaking. Stress was applied to exponentially growing cultures at OD500nm of 0.4. Samples were harvested before stress [BMM]; after a rapid temperature up-shift from 37 °C to 48 °C [Heat]; after a t…	O.D.500 approx. 0.4	BMM Control			#e0c3d7	#6584ce	Nicolas et al (Greifswald)
BMM_2	213	BMM	87	BMM_short		O.D.500 approx. 0.4	BMM Control			#e0c3d7	#6584ce	Nicolas et al (Greifswald)
BMM_3	214	BMM	87	BMM_short		O.D.500 approx. 0.4	BMM Control			#e0c3d7	#6584ce	Nicolas et al (Greifswald)
Heat_1	215	Heat	88	BMM_short		10 min after temperature shift up	48C, Rapid		BMM	#ff2d2d	#6584ce	Nicolas et al (Greifswald)
Heat_2	216	Heat	88	BMM_short		10 min after temperature shift up	48C, Rapid		BMM	#ff2d2d	#6584ce	Nicolas et al (Greifswald)
Heat_3	217	Heat	88	BMM_short		10 min after temperature shift up	48C, Rapid		BMM	#ff2d2d	#6584ce	Nicolas et al (Greifswald)
Cold_1	218	Cold	89	BMM_short		60 min after temperature shift down	18C, Rapid		BMM	#6584ce	#6584ce	Nicolas et al (Greifswald)
Cold_2	219	Cold	89	BMM_short		60 min after temperature shift down	18C, Rapid		BMM	#6584ce	#6584ce	Nicolas et al (Greifswald)
Cold_3	220	Cold	89	BMM_short		60 min after temperature shift down	18C, Rapid		BMM	#6584ce	#6584ce	Nicolas et al (Greifswald)
Etha_1	221	Etha	90	BMM_short		10 min after ethanol addition	Ethanol, 10 min		BMM	#c661a8	#6584ce	Nicolas et al (Greifswald)
Etha_2	222	Etha	90	BMM_short		10 min after ethanol addition	Ethanol, 10 min		BMM	#c661a8	#6584ce	Nicolas et al (Greifswald)
Etha_3	223	Etha	90	BMM_short		10 min after ethanol addition	Ethanol, 10 min		BMM	#c661a8	#6584ce	Nicolas et al (Greifswald)
SMMPr_1	224	SMMPr	91	SMM_long	Cells were grown in Spizizen’s minimal medium (SMM) (C. Anagnostopoulos, J. Spizizen, J Bacteriol 81, 741, May, 1961) with vigorous agitation. The control culture was grown at 37 °C [SMMPr]. For growth at high or low temperatures, pre-cultures were grown at 37 °C, diluted to an OD578nm of 0.1 and subsequently transferred to 51 °C [HiTm] and 16 °C [LoTm], respectively. For the growth at high salin…	O.D.578 approx. 1	SMM Control			#b8dbd0	#00b7d3	Nicolas et al (Greifswald)
SMMPr_2	225	SMMPr	91	SMM_long		O.D.578 approx. 1	SMM Control			#b8dbd0	#00b7d3	Nicolas et al (Greifswald)
SMMPr_3	226	SMMPr	91	SMM_long		O.D.578 approx. 1	SMM Control			#b8dbd0	#00b7d3	Nicolas et al (Greifswald)
HiTm_1	227	HiTm	92	SMM_long		O.D.578 approx. 1	51C, Growth		SMMPr	#e22626	#00b7d3	Nicolas et al (Greifswald)
HiTm_2	228	HiTm	92	SMM_long		O.D.578 approx. 1	51C, Growth		SMMPr	#e22626	#00b7d3	Nicolas et al (Greifswald)
HiTm_3	229	HiTm	92	SMM_long		O.D.578 approx. 1	51C, Growth		SMMPr	#e22626	#00b7d3	Nicolas et al (Greifswald)
LoTm_1	230	LoTm	93	SMM_long		O.D.578 approx. 1	16C, Growth		SMMPr	#9bddff	#00b7d3	Nicolas et al (Greifswald)
LoTm_2	231	LoTm	93	SMM_long		O.D.578 approx. 1	16C, Growth		SMMPr	#9bddff	#00b7d3	Nicolas et al (Greifswald)
LoTm_3	232	LoTm	93	SMM_long		O.D.578 approx. 1	16C, Growth		SMMPr	#9bddff	#00b7d3	Nicolas et al (Greifswald)
HiOs_1	233	HiOs	94	SMM_long		O.D.578 approx. 1	Salt, Growth		SMMPr	#00b7d3	#00b7d3	Nicolas et al (Greifswald)
HiOs_2	234	HiOs	94	SMM_long		O.D.578nm approx. 1	Salt, Growth		SMMPr	#00b7d3	#00b7d3	Nicolas et al (Greifswald)
HiOs_3	235	HiOs	94	SMM_long		O.D.578 approx. 1	Salt, Growth		SMMPr	#00b7d3	#00b7d3	Nicolas et al (Greifswald)
Oxctl_1	236	Oxctl	95	oxidative	Cells were grown in LB medium at 37°C. At OD540 of 0.3, the culture were divided into four subcultures and diamide 0.6 mM [Diami], paraquat 0.4 mM [Paraq], H2O2 0.1mM [H2O2] or no oxidative drug [Oxctl] were added to the medium. Samples were taken 10 minutes after addition	Control: after 10 min - no drug addition	LB Control			#ff5f3f	#bc4949	Nicolas et al (Newcastle)
Oxctl_2	237	Oxctl	95	oxidative		Control: after 10 min - no drug addition	LB Control			#ff5f3f	#bc4949	Nicolas et al (Newcastle)
Oxctl_3	238	Oxctl	95	oxidative		Control: after 10 min - no drug addition	LB Control			#ff5f3f	#bc4949	Nicolas et al (Newcastle)
Diami_1	239	Diami	96	oxidative		10 min after diamide addition	Diamide		Oxctl	#d30000	#bc4949	Nicolas et al (Newcastle)
Diami_2	240	Diami	96	oxidative		10 min after diamide addition	Diamide		Oxctl	#d30000	#bc4949	Nicolas et al (Newcastle)
Diami_3	241	Diami	96	oxidative		10 min after diamide addition	Diamide		Oxctl	#d30000	#bc4949	Nicolas et al (Newcastle)
Paraq_1	242	Paraq	97	oxidative		10 min after paraquat addition	Paraquat		Oxctl	#bc4949	#bc4949	Nicolas et al (Newcastle)
Paraq_2	243	Paraq	97	oxidative		10 min after paraquat addition	Paraquat		Oxctl	#bc4949	#bc4949	Nicolas et al (Newcastle)
Paraq_3	244	Paraq	97	oxidative		10 min after paraquat addition	Paraquat		Oxctl	#bc4949	#bc4949	Nicolas et al (Newcastle)
H2O2_1	245	H2O2	98	oxidative		10 min after H202 addition	H2O2		Oxctl	#bc2727	#bc4949	Nicolas et al (Newcastle)
H2O2_2	246	H2O2	98	oxidative		10 min after H202 addition	H2O2		Oxctl	#bc2727	#bc4949	Nicolas et al (Newcastle)
H2O2_3	247	H2O2	98	oxidative		10 min after H202 addition	H2O2		Oxctl	#bc2727	#bc4949	Nicolas et al (Newcastle)
HPh_1	248	HPh	99	low_phos	Cells were harvested (i) during exponential growth in high phosphate defined medium [HPh]; (ii) during exponential growth in low phosphate defined medium [LPh] (J. P. Muller, Z. An, T. Merad, I. C. Hancock, C. R. Harwood, Microbiology 143, 947, Mar, 1997); and (iii) at three hours after the outset of the phosphate-limitation induced stationary phase [LPhT].	O.D.600 approx. 0.25	Control		LPh	#d6d14d	#d6d14d	Nicolas et al (Dublin)
HPh_2	249	HPh	99	low_phos		O.D.600 approx. 0.25	Control		LPh	#d6d14d	#d6d14d	Nicolas et al (Dublin)
HPh_3	250	HPh	99	low_phos		O.D.600 approx. 0.25	Control		LPh	#d6d14d	#d6d14d	Nicolas et al (Dublin)
LPh_1	251	LPh	100	low_phos		O.D.600 approx.0.25	Low Phos, 10 min			#dbd532	#d6d14d	Nicolas et al (Dublin)
LPh_2	252	LPh	100	low_phos		O.D.600 approx. 0.25	Low Phos, 10 min			#dbd532	#d6d14d	Nicolas et al (Dublin)
LPh_3	253	LPh	100	low_phos		O.D.600 approx. 0.25	Low Phos, 10 min			#dbd532	#d6d14d	Nicolas et al (Dublin)
LPhT_1	254	LPhT	101	low_phos		O.D.600 approx. 0.25	Low Phos, 3 hr		LPh	#e2dc2b	#d6d14d	Nicolas et al (Dublin)
LPhT_2	255	LPhT	101	low_phos		O.D.600 approx. 0.25	Low Phos, 3 hr		LPh	#e2dc2b	#d6d14d	Nicolas et al (Dublin)
LPhT_3	256	LPhT	101	low_phos		O.D.600 approx. 0.25	Low Phos, 3 hr		LPh	#e2dc2b	#d6d14d	Nicolas et al (Dublin)
aero_1	257	aero	102	anaerobic	Cells were grown in a synthetic medium (E. Härtig, A. Hartmann, M. Schätzle, A. M. Albertini, D. Jahn, Appl Environ Microbiol 72, 5260, 2006) at 37 °C. For aerobic growth, an overnight culture was used to inoculate 100 ml of the synthetic medium to a starting OD578 of 0.05. The culture was then incubated in a 500 ml baffled flask with shaking at 250 rpm [aero]. Anaerobic growth was carried out (i…	O.D.578 approx. 0.5	Aerobic Control			#ff7e3f	#ff7e3f	Nicolas et al (Braunschweig)
aero_2	258	aero	102	anaerobic		O.D.578 approx. 0.5	Aerobic Control			#ff7e3f	#ff7e3f	Nicolas et al (Braunschweig)
aero_3	259	aero	102	anaerobic		O.D.578 approx. 0.5	Aerobic Control			#ff7e3f	#ff7e3f	Nicolas et al (Braunschweig)
nit_1	260	nit	103	anaerobic		O.D.578 approx. 0.5	N Respiration		aero	#ff7532	#ff7e3f	Nicolas et al (Braunschweig)
nit_2	261	nit	103	anaerobic		O.D.578 approx. 0.5	N Respiration		aero	#ff7532	#ff7e3f	Nicolas et al (Braunschweig)
nit_3	262	nit	103	anaerobic		O.D.578 approx. 0.5	N Respiration		aero	#ff7532	#ff7e3f	Nicolas et al (Braunschweig)
ferm_1	263	ferm	104	anaerobic		O.D.578 approx. 0.5	Fermentaion		aero	#e0672c	#ff7e3f	Nicolas et al (Braunschweig)
ferm_2	264	ferm	104	anaerobic		O.D.578 approx. 0.5	Fermentaion		aero	#e0672c	#ff7e3f	Nicolas et al (Braunschweig)
ferm_3	265	ferm	104	anaerobic		O.D.578 approx. 0.5	Fermentaion		aero	#e0672c	#ff7e3f	Nicolas et al (Braunschweig)

## Sheet: 2 - X - Expression Data
Locus_tag	M9exp_1	M9exp_2	M9exp_3	M9tran_1	M9tran_2	M9tran_3	M9stat_1	M9stat_2	M9stat_3	MG-0.1_1	MG-0.1_2	MG-0.1_3	MG-0.2_2	MG-0.2_3	MG+5_1	MG+5_2	MG+5_3	MG+10_1	MG+10_2	MG+10_3	MG+15_1	MG+15_2	MG+15_3	MG+25_1	MG+25_2	MG+25_3	MG+45_1	MG+45_2	MG+45_3	MG+60_2	MG+60_3	MG+90_2	MG+90_3	MG+120_1	MG+120_2	MG+120_3	MG+150_1	MG+150_3	GM-0.1_1	GM-0.1_2	GM-0.1_3	GM-0.2_1	GM-0.2_2	GM-0.2_3	GM+5_1	GM+5_2	GM+5_3	GM+10_2	GM+10_3
new_1_148	-0.4727	-0.7013	1.174	1.6751	2.0306	1.5768	-0.158	0.0804	-0.3406	-0.7922	-1.197	-1.062	-0.4625	-0.4984	-0.585	-1.0456	-0.3706	-0.687	-0.94	-0.9776	-0.6998	-0.6835	-0.8189	-0.8995	-1.0377	-1.1828	-0.8329	-1.4502	-0.7319	-0.6339	-0.5133	-1.0394	-1.0593	-0.6806	-0.5664	-0.7054	1.1182	-0.607	-0.7082	0.7772	0.1742	-0.7293	-0.2579	-0.1217	-0.3891	-0.3745	0.5405	-0.6789	0.0638
new_24_297_c	0.301767	-0.00223333	-0.299533	-0.139233	-0.148033	-0.344133	1.44627	0.164167	-0.0409333	0.228367	-0.516433	1.07427	-0.135333	1.15897	0.414167	-0.132633	0.898167	0.264567	0.607167	-0.697733	-0.261633	0.365067	0.839567	0.0272667	0.138567	0.832967	1.24187	-0.728433	0.618567	0.264867	-0.268633	-0.252033	0.369467	-0.174233	-0.169233	0.135067	-0.418233	0.0313667	-0.0643333	0.381067	0.139167	-0.377933	0.106967	-0.0464333	-0.234533	-0.0140333	0.404267	-0.145733	-0.788533
new_150_409	0.2138	-0.097	-0.1168	-0.436	-0.5887	-0.255	-3.1812	-2.8342	-3.512	-0.4458	-1.4504	0.5103	-0.5761	-0.1638	-0.5555	-0.6076	0.0202	0.0228	-0.0024	-1.314	-0.2331	0.7816	0.2453	0.0859	-0.8866	0.4564	-0.1687	-1.0815	0.6099	-0.4886	-0.4147	-0.9265	0.4221	-1.1631	0.0383	0.1224	-0.3596	0.2218	-1.0136	0.1024	0.1947	-0.9018	0.267	-0.1177	-0.9058	-0.4659	-0.1455	-0.6091	-1.1539
new_299_1067_c	0.106367	0.0379667	-0.144333	0.278667	0.248067	0.110967	3.18597	1.66887	1.47677	-0.0940333	-0.520633	0.247167	0.781267	0.611167	1.01477	0.206367	0.520067	-0.0255333	0.0518667	0.0889667	0.126867	0.345067	0.688167	0.137467	0.310267	0.224067	1.35657	0.0432667	0.460267	0.436767	0.173667	0.112267	0.176867	0.958067	0.0631667	0.279167	0.101667	0.586867	0.224567	0.575767	0.524267	0.392967	0.398267	-0.132533	-0.0788333	0.452967	0.418567	0.0497667	0.0997667
BSU00010	0.281867	-0.112633	-0.169233	-0.512733	-0.381533	-0.255133	-3.36153	-3.16643	-3.57873	-0.253633	-0.879133	0.423567	-0.318433	-0.0532333	-0.222433	-0.202333	-0.195133	0.289967	-0.0140333	-0.577433	-0.443533	0.775067	0.401867	-0.0628333	-0.344933	0.334467	-0.145333	-0.771133	0.686267	-0.163833	-0.0432333	-0.636833	0.268867	-0.817933	-0.0855333	-0.146833	-0.231433	-0.276633	-0.576633	0.0643667	-0.180133	-0.494733	0.209367	-0.183433	-0.642033	-0.173833	-0.299933	-0.239433	-1.29903
new_1751_1938	0.204	-0.0886	-0.1154	-0.4019	-0.4166	-0.1749	-3.6704	-2.9676	-4.0067	-0.1994	-0.7422	0.5132	-0.0403	0.0874	-0.6292	-0.1711	0.0745	0.6219	0.1672	-0.3493	-0.0449	0.7081	0.5181	0.3186	-0.473	0.6447	-0.4273	-0.8901	0.7074	0.1286	0.2769	-0.4236	0.5286	-0.7748	0.1762	0.1238	-0.2082	-0.2176	-0.8099	0.2789	0.0651	-0.8954	0.231	-0.2189	-0.6882	-0.2415	-0.2794	-0.3746	-1.1875
BSU00020	0.3343	-0.1496	-0.1847	-0.6266	-0.3648	-0.3729	-3.6579	-3.5084	-3.9256	-0.2277	-0.9756	0.1915	-0.3654	0.0055	-0.3397	-0.2894	-0.1003	0.4398	0.0367	-0.6004	-0.3071	0.7143	0.4216	0.0659	-0.3093	0.3789	-0.3489	-0.8985	0.6407	-0.2181	-0.0607	-0.7056	0.0942	-0.936	-0.0909	-0.3171	-0.3746	-0.448	-0.8109	0.081	-0.4449	-0.7453	-0.0475	-0.4005	-0.9831	-0.4391	-0.6001	-0.5469	-1.6919
BSU00030	0.386	-0.1062	-0.2798	-0.6779	-0.7939	-0.5167	-3.588	-3.7833	-3.822	-0.2163	-0.8641	0.3483	-0.0218	-0.1571	-0.227	-0.5102	-0.7408	0.2068	0.1025	-0.5122	-0.529	0.3551	0.498	0.0424	-0.3318	0.3774	-0.1778	-0.7051	0.4896	-0.221	0.0176	-0.6831	0.1984	-1.3256	-0.2624	-0.4438	-0.6136	-0.3266	-0.5345	0.0591	0.1068	-0.3962	-0.0998	-0.2534	-0.4265	0.0738	-0.1144	-0.4272	-1.0521
BSU00040	0.320633	-0.0997667	-0.220867	-0.619767	-0.516967	-0.272967	-2.25027	-2.16207	-2.32807	-0.200367	-0.908167	0.454733	-0.313867	-0.0950667	-0.397767	-0.215367	-0.513767	0.399433	0.175833	-0.653167	-0.448667	0.599933	0.240233	0.169733	-0.378567	0.364733	-0.270467	-0.657467	0.841333	0.0874333	-0.146067	-0.463567	0.240633	-1.01027	-0.0652667	-0.448267	-0.382867	-0.356767	-0.447467	0.172933	-0.0245667	-0.438767	0.170433	0.0718333	-0.415067	0.0498333	0.216133	-0.0645667	-1.00037
BSU00050	0.348033	-0.130167	-0.217867	-0.727667	-0.580967	-0.274767	-2.28007	-2.24727	-2.48567	-0.188967	-0.772567	0.618533	-0.238367	-0.226467	-0.321667	-0.437567	-0.272767	0.429733	0.179333	-0.631267	-0.296067	0.699433	0.297433	0.126333	-0.291667	0.499733	-0.0250667	-0.728667	0.930233	0.0810333	-0.0660667	-0.631667	0.311433	-0.981367	-0.0823667	-0.248767	-0.333467	-0.349967	-0.645067	0.397333	0.191933	-0.547567	0.320033	0.0373333	-0.521567	-0.0534667	0.0713333	-0.189067	-0.873767
BSU00060	0.3048	-0.021	-0.2838	-0.7415	-0.6446	-0.3702	-2.7543	-2.9721	-3.2046	-0.2097	-0.9949	0.3308	-0.4031	-0.247	-0.2571	-0.2173	-0.5063	0.2549	0.015	-0.5373	-0.6317	0.586	0.2313	0.0745	-0.1924	0.0764	-0.1444	-0.5842	0.5881	-0.1108	0.0316	-0.5338	-0.0096	-1.0264	-0.3387	-0.7503	-0.4938	-0.5856	-0.4433	0.0798	-0.3692	-0.4027	0.1139	-0.1417	-0.6684	-0.0878	0.0204	-0.2039	-1.1556
new_6784_6993	0.437733	-0.218667	-0.219067	-0.915567	-0.642967	-0.130267	-2.15817	-2.57527	-2.91537	-0.391767	-1.07417	0.695133	-0.365067	0.258033	-0.291067	-0.572867	-0.0437667	0.164833	-0.0117667	-0.754467	-0.579767	0.401633	0.598333	0.157833	-0.296167	0.595333	0.624433	-1.01287	0.767833	0.157133	-0.604667	-1.37687	0.0608333	-2.73627	-0.355967	-0.362567	-0.400367	-0.287267	-1.00347	0.174333	-0.171767	-0.885667	-0.142867	0.0195333	-0.292867	-0.335867	-0.116967	-0.428267	-1.00967
BSU00070	0.281233	-0.0329667	-0.248267	-0.591767	-0.627267	-0.353667	-2.48697	-2.92997	-3.16037	-0.256467	-1.05027	0.349833	-0.438567	-0.359667	-0.361567	-0.291367	-0.381367	0.250233	-0.0167667	-0.917567	-0.593967	0.617933	0.142733	0.0666333	-0.303867	0.256233	-0.255267	-0.611567	0.669133	-0.186367	0.0685333	-0.538267	0.133533	-1.08117	-0.255267	-0.553767	-0.234967	-0.420267	-0.503867	0.195533	-0.126367	-0.430867	0.175733	-0.159067	-0.674567	-0.0705667	0.0322333	-0.204967	-1.15187
new_9529_9614	0.4055	0.025	-0.4305	-1.185	-1.0662	-1.0477	-3.8361	-4.2723	-4.4712	-0.8125	-0.8065	0.7645	-0.2476	0.4129	-1.1461	-0.7323	-0.1164	0.0701	-0.0089	-0.62	-0.3531	0.5268	0.6976	0.4014	-0.4694	0.4598	0.0045	-1.1818	0.6556	-0.0984	-0.6316	-1.4199	0.2525	-2.9437	-1.0302	-0.7269	-0.4253	0.3548	-1.5968	-0.0321	-0.6335	-1.5027	0.2135	-0.4307	-0.7993	-0.3132	-0.4162	-0.8876	-1.2679
new_14811_15868	0.232533	-0.107267	-0.125267	-0.495667	-0.422867	-0.229767	-1.13367	-1.07357	-1.36867	3.33333e-05	-0.825067	0.528333	-0.349567	0.102333	0.0475333	-0.396567	0.155133	0.696433	0.0945333	-0.537667	0.216033	0.721633	0.583733	0.541233	0.0701333	0.807533	0.260933	-0.416667	0.785633	0.0781333	0.164633	-0.417067	0.700933	-0.561067	-0.117867	-0.307267	-0.160767	0.377533	-0.0646667	0.416033	0.409933	-0.102767	0.0204333	0.294833	-0.0610667	0.225033	0.315933	-0.0168667	-0.672867
BSU00080	0.0526667	0.118567	-0.171233	0.216567	0.210667	0.115367	0.879867	0.940367	0.694967	-0.270233	-0.673233	-0.0723333	-0.491833	0.208867	0.183967	-0.483533	0.356967	-0.131233	-0.296533	0.207767	-0.0741333	0.506067	0.0846667	-0.116433	-0.109933	-0.0877333	0.00336667	-0.373933	-0.0741333	-0.0836333	0.0861667	-0.556533	-0.355333	0.238267	-0.0492333	-0.175033	0.504467	0.0608667	-0.100433	0.537767	0.213667	0.344967	0.479167	-0.399033	-0.165033	-0.633333	-0.0652333	-0.585333	-0.558333
BSU00090	0.2764	-0.0994	-0.177	-0.5768	-0.4831	-0.4805	-3.5999	-3.859	-4.1528	-0.1633	-0.8603	0.5603	-0.1448	0.1277	0.1764	-0.0481	0.191	0.6089	0.2437	-0.3453	-0.4036	0.6455	0.3248	-0.0723	-0.4644	0.2783	-0.1914	-0.7319	0.7704	-0.0541	0.0617	-0.5717	0.1924	-1.1279	-0.4517	-0.6431	-0.3541	-0.2823	-0.7669	-0.0877	-0.4009	-0.7764	-0.2244	-0.4192	-0.9463	-0.4571	-0.3913	-0.1725	-1.1777
new_17238_17833_c	0.266067	0.0814667	-0.347533	-0.124733	-0.119733	0.152367	0.242767	0.862567	0.771967	-0.309933	-0.828033	0.0138667	-0.393033	-0.106833	0.512367	-0.548933	0.616767	0.255067	0.112767	-0.202833	0.0570667	-0.209933	0.433167	0.138767	0.00196667	-0.138633	0.608667	-0.709133	0.00776667	-0.166933	-0.209533	-0.659633	-0.198333	0.241067	-0.163333	-0.230133	-0.373233	-0.0713333	-0.102833	0.423867	0.459367	0.0487667	-0.221833	-0.313933	-0.236833	-0.196133	-0.0340333	-0.637833	-0.329233
new_17453_17533	0.2863	-0.1171	-0.1692	-0.5018	-0.2122	-0.4684	-4.3319	-4.6387	-4.8029	-0.1602	-1.0047	0.7384	-0.2555	0.3223	-0.4207	-0.3505	0.2487	0.529	0.3507	-0.6502	-0.2994	1.1859	0.6023	0.1479	0.1713	0.5299	0.1973	-0.7052	0.6579	-0.1289	-1.2652	-0.7476	0.1023	-1.7371	-0.7329	-1.2018	0.0886	-0.1663	-0.6358	-0.2744	-0.4071	-0.8175	0.2735	-0.5639	-0.7202	-0.2975	-0.343	-0.2466	-1.4277
BSU00100	0.232167	-0.0978333	-0.134333	-0.565233	-0.128933	-0.532033	-4.12063	-4.33233	-4.61873	0.0411667	-0.634933	0.745867	-0.0861333	0.461167	0.121867	-0.0355333	0.194167	0.648967	0.276067	-0.155733	-0.125933	1.07347	0.598667	0.148367	-0.117233	0.776167	0.102567	-0.551333	0.782167	0.0267667	0.267167	-0.563933	0.214067	-1.41293	-0.851233	-1.01833	-0.228533	-0.167833	-0.525533	-0.0436333	-0.355433	-0.509133	0.179367	-0.517833	-0.457933	-0.340433	-0.313033	-0.162133	-1.28383
new_18866_18974	0.1587	-0.1043	-0.0544	-0.3785	-0.3292	-0.4631	-3.6116	-3.7823	-4.2082	-0.0033	-0.3843	0.9326	-0.149	0.228	-0.2317	-0.2704	0.2951	0.6503	0.3708	0.0243	-0.2228	1.5021	0.9467	0.2067	-0.0548	0.7444	-0.0886	-0.6931	0.8792	0.0387	0.0699	-0.5152	-0.0597	-1.738	-0.7657	-1.0103	0.1121	-0.3	-0.4188	0.335	-0.3828	-0.6285	0.5495	-0.3421	-0.6523	-0.208	-0.1522	-0.582	-1.1512
new_18976_19061	0.375433	-0.407867	0.0324333	0.0534333	-1.09687	0.327433	-3.32587	-3.30497	-3.37147	-0.251067	-0.725667	0.520033	-0.249267	-0.295567	-1.19957	-1.24497	-0.912767	0.484533	0.554833	-0.826867	0.141533	0.796433	0.781833	0.517733	0.0234333	0.469933	-1.08877	-1.28477	0.615433	-0.682267	-0.790967	-0.692667	0.269533	-3.28277	-0.114667	-0.180867	0.344633	-0.0405667	-0.612167	-0.148467	0.103833	-1.96037	0.753433	-0.187667	-0.960567	-0.148167	-0.403767	-0.872467	-1.03167
BSU00110	0.3044	-0.1834	-0.121	-0.5752	-0.3205	-0.2177	-3.941	-3.7233	-3.9296	-0.4279	-0.8456	0.3613	-0.1833	-0.118	-0.0783	-0.1227	0.0739	0.5337	0.2742	-0.3007	-0.1292	0.5723	0.5608	0.2686	-0.4673	0.2713	-0.5158	-0.8682	0.578	-0.091	0.1904	-0.4945	0.2002	-0.828	-0.0503	-0.4182	-0.1346	-0.1722	-0.5579	0.3311	-0.1002	-0.5139	0.3655	-0.0664	-0.6998	-0.3054	-0.3167	-0.2944	-1.2589
new_19194_19923_c	-0.0199667	0.105633	-0.0856667	0.390033	0.404733	0.137133	1.49753	0.978833	0.689133	-0.222767	-0.652367	0.0348333	0.186833	0.471033	0.875933	-0.330067	0.510133	-0.192767	-0.173867	0.108833	-0.0167667	0.361833	0.355233	-0.0234667	0.0810333	0.0648333	1.13613	0.0706333	0.0589333	0.215233	0.198833	-0.199567	0.0909333	0.652933	-0.0449667	0.0580333	0.150633	0.387933	0.0441333	-0.276267	0.283033	0.593533	0.329933	-0.427067	-0.110267	-0.216267	0.142233	-0.277867	-0.0667667
BSU00120	0.333033	-0.0988667	-0.234167	-0.412667	-0.279667	-0.336567	-3.81477	-3.79337	-3.88307	-0.197967	-0.904867	0.579533	-0.0989667	-0.145567	0.285633	0.0968333	0.228833	0.737433	0.480833	-0.576467	-0.140467	1.10753	0.536533	0.231033	-0.254167	0.331933	-0.145567	-0.691067	0.574033	-0.00766667	0.235933	-0.301667	0.208033	-0.767867	0.0332333	-0.426567	0.0374333	-0.0766667	-0.292667	0.538733	-0.0163667	-0.436867	0.335133	-0.0983667	-0.558267	-0.141467	-0.0459667	-0.138767	-1.15687
BSU_misc_RNA_1	0.0796667	0.170767	-0.250433	-0.857233	-0.550033	-0.285633	-2.33873	-2.91093	-3.22453	-0.463233	-1.21813	-0.0321333	-0.743733	-0.191733	-0.240933	-0.787033	-0.727533	0.132267	-0.204833	-0.695433	-0.793633	1.63697	0.144867	-0.115233	-0.803533	0.0343667	-0.407533	-1.27043	0.0347667	-0.774433	0.116567	-1.08113	-0.116033	-0.997933	-0.312833	-0.631733	0.746867	-0.351633	-0.789533	-0.535333	-0.541533	-0.961833	1.27127	-0.724333	-1.00483	-0.902333	-0.734233	-0.873433	-1.83563
BSU00130	0.348067	-0.0334333	-0.314633	-0.534633	-0.536133	-0.366033	-3.50993	-3.99133	-4.26023	0.164567	-0.648533	0.519767	-0.0777333	0.154167	0.192867	0.218267	0.129567	0.839767	0.291967	-0.0304333	-0.0383333	1.12947	0.648167	0.266167	-0.0876333	0.314667	-0.173433	-0.517633	0.612767	0.0288667	0.176267	-0.398033	0.225867	-0.848633	-0.209933	-0.709133	-0.192233	-0.319533	-0.373933	0.175767	-0.177933	-0.366533	0.0159667	-0.361633	-0.600733	-0.167633	-0.247233	-0.0193333	-1.32233
new_22452_22529	0.243667	-0.0744333	-0.169233	-0.905833	-0.911733	-0.787333	-0.590033	-0.770333	-0.943633	0.114767	-0.938233	0.704667	-0.459433	-0.120233	-0.00623333	-0.574733	-0.144533	0.578767	0.209267	-1.09153	-0.112233	0.429767	0.367067	0.131367	-0.0757333	0.277367	0.486367	-0.711833	0.596067	-0.598733	-0.113733	-0.642533	0.297667	-0.828033	-0.366733	-1.00443	-0.290733	0.124167	-0.169133	0.302567	0.488367	-0.605433	0.294567	0.187967	-0.581633	0.0310667	0.280967	-0.402233	-0.961633
BSU00140	0.2636	0.0007	-0.2643	-0.5434	-0.5062	-0.3385	-2.3491	-2.6524	-3.0146	0.0957	-0.7887	0.6325	-0.0745	0.1668	-0.0716	-0.1052	-0.0508	0.3296	0.0898	-0.7587	-0.4386	1.2685	0.557	0.1923	0.0391	0.4901	0.0851	-0.305	0.7883	0.1335	0.0432	-0.262	0.3155	-0.9879	-0.2072	-0.4946	-0.0782	-0.2384	-0.1987	0.1068	-0.2115	-0.2024	0.4876	-0.1664	-0.2127	0.1311	0.0322	0.0606	-0.9279
new_22531_23167	0.138867	0.0887667	-0.227633	-0.0310333	-0.0959333	-0.150433	0.367667	0.159167	-0.0490333	0.0691667	-0.821333	0.115067	-0.144733	0.124167	0.419867	-0.482433	0.191567	0.408667	-0.0379333	-0.284833	-0.0436333	0.348267	0.275767	0.267267	-0.0743333	0.247867	0.371667	-0.287233	0.435467	-0.0440333	0.121667	-0.389833	0.0871667	0.0255667	-0.176233	-0.225533	-0.0532333	-0.00473333	-0.199933	0.207067	0.428467	0.0837667	0.434967	-0.0160333	-0.187133	-0.121033	0.143567	-0.152533	-0.212933
BSU00150	0.202767	0.0670667	-0.269833	-0.590133	-0.627633	-0.357233	-2.67483	-2.98723	-3.26363	-0.213533	-0.871533	0.257167	-0.369333	-0.0810333	-0.431533	-0.378433	-0.353533	0.100367	-0.177233	-0.634633	-0.602533	0.905967	0.270267	0.0315667	-0.334333	0.194867	-0.331033	-0.594533	0.683167	-0.103333	-0.0742333	-0.508033	0.148167	-1.13163	-0.384833	-0.495733	-0.338633	-0.469333	-0.523333	-0.109533	-0.221233	-0.621033	0.406567	-0.243133	-0.602433	-0.121833	-0.184133	-0.195233	-1.17603
BSU00160	0.468833	0.152733	-0.621567	-0.430667	-0.289667	-0.197367	4.29183	2.53943	2.24243	-0.175267	-0.776067	-0.246667	-0.535867	-0.186967	-0.0265667	-0.420367	-0.0603667	-0.00826667	-0.153167	-0.126867	-0.0505667	0.413833	-0.239967	-0.0763667	-0.280367	-0.326767	-0.333467	-0.390867	-0.218767	-0.369567	-0.298967	-0.874367	-0.626867	-0.395967	-0.452167	-0.749667	-0.334567	-0.561267	-0.251467	-0.346067	-0.125167	0.215633	0.0326333	-0.544867	-0.355067	-0.290667	-0.172467	-0.654767	-0.679067
BSU00170	0.715967	0.475367	-1.19133	-0.959733	-0.925433	-0.220133	-0.293433	1.08017	0.709567	-0.384233	-0.858333	-0.490433	-0.661233	-0.504333	-0.108033	-0.338233	-0.382633	-0.0191333	-0.144233	-0.705033	-0.331333	0.587267	-0.475233	-0.249733	-0.420233	-0.555733	-0.759933	-0.973433	-0.622133	-0.752333	-0.789833	-1.37433	-0.993233	-0.927433	-0.902333	-1.10533	-0.929633	-1.01093	-0.810433	-0.360833	-0.324433	-0.535533	-0.135433	-0.636133	-0.706233	-0.286933	-0.123533	-0.592333	-1.02093
new_25655_25851	0.139433	0.0480333	-0.187467	-0.0761667	-0.399967	0.151733	-1.91847	-1.82557	-2.23277	0.146733	-0.531167	0.709633	-0.0758667	0.162133	0.179033	-0.283767	0.169833	0.775933	0.199133	-0.508767	0.144233	0.925633	0.559833	0.643033	0.0470333	0.657333	0.560333	-0.206567	0.767333	0.0937333	0.258733	-0.335167	0.688933	-0.489367	0.466033	0.226633	-0.181967	0.440833	0.289533	0.625733	0.792733	-0.341967	0.530933	0.483433	0.0847333	0.284833	0.433133	0.122233	-0.660967
BSU00180	0.381967	-0.0682333	-0.313733	-0.255333	-0.250933	-0.254033	-1.92913	-1.94653	-2.05853	0.476267	-0.377133	0.775667	0.0915667	0.471567	0.634067	0.255967	0.302267	0.922267	0.374867	0.0405667	0.0721667	0.368367	0.460867	0.609167	0.333167	0.536467	0.810667	0.0440667	0.952167	0.447767	0.432067	-0.102433	0.535467	-0.0499333	0.559767	0.0475667	-0.648433	0.180767	0.342767	0.855067	0.687167	0.364567	-0.129433	0.559167	0.227667	0.551167	0.753267	0.490267	-0.445933
new_26383_26532	0.2836	-0.0715	-0.2121	0.0037	-0.1099	0.1156	0.6497	0.9856	0.9556	0.4505	-0.1119	1.2975	0.7629	0.9929	1.4255	-0.0117	0.6061	1.6689	0.8925	0.0031	0.9303	0.9116	0.9243	1.0546	-0.0455	0.6398	0.4599	0.0627	1.2176	0.7024	0.4946	0.1853	1.0796	0.1614	0.3491	0.1914	0.0872	1.482	0.3113	1.3918	1.4741	-0.3573	0.5244	1.5785	0.2039	0.8045	1.3201	0.2153	0.0643
BSU_misc_RNA_2	0.278367	-0.0623333	-0.216033	0.0745667	-0.0685333	0.113267	0.646267	0.987167	0.864067	0.493667	-1.12653	1.23147	0.449767	0.853967	1.68247	0.0571667	0.798367	1.71757	0.728367	-0.327433	0.873367	0.860967	0.926367	1.04197	0.0149667	0.570667	0.959267	0.121267	1.03857	0.482367	0.422267	0.226167	0.478167	0.383867	0.287067	-0.148733	0.000266667	1.12677	0.405067	1.24187	1.40987	-0.188833	0.405567	1.54697	-0.00613333	0.477867	1.34047	0.325867	0.100067
new_26636_26731	0.281067	-0.105633	-0.175433	-0.0443333	0.0760667	0.0829667	-0.101033	0.0194667	0.0993667	0.460967	-0.937633	1.17527	0.480067	0.863867	1.24147	0.0773667	0.979667	1.12627	0.636567	-0.312733	0.866167	0.441767	1.00377	1.07517	-0.504533	0.646067	0.956267	-0.0485333	1.06927	0.498067	0.410167	0.237867	0.338367	0.117667	0.242367	-0.119233	-0.131533	0.595667	-0.137133	1.24497	1.13167	-0.192833	0.342667	1.38697	0.0347667	0.402067	1.04407	0.173467	0.201567
BSU00190	0.3599	-0.0677	-0.2922	-0.6515	-0.6085	-0.4165	-1.7072	-2.4411	-2.6163	-0.0203	-0.8919	0.5295	-0.3309	0.0304	-0.0966	-0.2257	-0.5695	0.4189	0.0287	-0.4392	-0.5141	0.7635	0.2126	0.0734	-0.3077	0.3507	-0.0883	-0.445	0.7442	-0.1247	0.1158	-0.5512	0.2024	-1.0185	-0.1164	-0.4317	-0.24	-0.3742	-0.3108	0.2989	0.0182	-0.1935	0.1593	0.0369	-0.5599	0.0335	0.0665	0.0854	-1.0743
BSU00200	0.314933	-0.0830667	-0.231867	-0.444167	-0.339767	-0.353067	-1.86807	-2.00757	-2.18937	-0.158667	-1.10287	0.454833	-0.506067	0.211933	0.191633	-0.334867	-0.347167	0.177033	-0.0706667	-0.656567	-0.690367	0.653133	0.145533	-0.114267	-0.398067	0.211133	0.311633	-0.762267	0.437433	-0.114867	-0.255467	-0.711967	0.0134333	-1.13517	-0.250167	-0.519067	-0.403267	-0.168567	-0.432867	-0.299867	-0.134167	-0.473367	0.0960333	-0.243567	-0.562467	-0.230467	-0.0571667	-0.194367	-1.38627
BSU00210	0.351667	-0.0902333	-0.261433	-0.611733	-0.379533	-0.378733	-1.93013	-2.74633	-3.08103	-0.132033	-0.845233	0.473367	-0.237133	0.132867	-0.219133	-0.302633	-0.00573333	0.387567	0.0614667	-0.508733	-0.413133	0.798667	0.247467	0.199567	-0.257033	0.264067	-0.314033	-0.664133	0.563767	-0.0223333	0.185067	-0.568433	0.0369667	-0.828733	-0.0784333	-0.422533	-0.394533	-0.507633	-0.594933	0.228667	-0.00353333	-0.524233	0.205067	-0.115433	-0.596033	-0.203333	-0.284933	-0.178133	-1.35883
BSU00220	0.5705	-0.2304	-0.3401	-0.423	-0.0277	-0.3405	-1.6773	-2.4882	-2.9322	0.5291	-0.3445	0.9356	-0.3883	0.7693	0.3563	-0.0373	0.1939	0.4721	0.3833	0.4096	-0.3524	0.8113	0.4495	0.3464	-0.0287	0.5137	0.7049	-0.6618	0.8626	0.3919	-0.2461	-0.1633	0.2585	-0.2098	0.2202	-0.1008	-0.2912	-0.2432	-0.187	0.1379	-0.1033	-0.2455	0.2642	-0.0431	0.024	0.0704	0.0843	0.1882	-1.0767
BSU00230	0.360733	-0.194467	-0.166267	-0.495867	-0.129167	-0.0634667	1.16813	-0.342967	-0.580867	0.125433	-0.347367	0.881233	0.0825333	0.316033	-0.187067	-0.0973667	0.217933	0.892933	0.466433	-0.312667	0.135233	0.663933	0.636433	0.618933	-0.204167	0.695333	0.118133	-0.537467	0.917433	0.234233	0.215133	-0.401167	0.673233	-0.641267	0.113833	0.214033	-0.659667	0.0819333	-0.435667	0.621133	0.352533	-0.530667	0.0287333	0.267833	-0.0832667	0.181333	0.0822333	-0.0882667	-0.927467
new_30076_30278	0.409833	-0.195867	-0.213967	-0.829067	-0.818667	-1.18987	-3.11697	-3.13847	-3.75627	-0.385467	-1.25567	0.381233	-0.529267	0.153933	-0.499767	-0.557267	0.150033	0.313833	-0.105067	-0.971267	-0.660567	0.517333	0.463333	0.228133	-0.517367	0.287133	0.112233	-0.961167	0.674333	-0.312067	-0.132567	-0.437467	0.106633	-1.37687	-0.696567	-1.21197	-0.146567	0.0256333	-1.02127	-0.797167	-1.39297	-1.24417	-0.589167	-1.49407	-1.18187	-1.08127	-0.919467	-1.12547	-2.20857
new_35104_35236	0.337333	-0.165167	-0.172167	-1.34017	-0.864567	-0.714567	-3.03707	-3.30147	-3.24427	0.0646333	-1.13567	1.27743	0.0968333	0.692933	0.174433	0.309633	-0.0854667	1.00683	0.690533	-0.800967	0.140033	0.810433	0.876333	0.982333	0.224633	1.05413	0.550433	0.0113333	1.22113	0.404833	-0.292167	-0.443167	0.763033	-1.50387	-0.437267	-0.837067	-0.00996667	0.319133	-0.999767	-0.0319667	-0.678767	-0.833167	-0.552067	-0.415067	-0.434267	-0.0265667	-0.289567	-0.0442667	-1.23257
new_35356_35458	0.245467	-0.0428333	-0.202633	-1.20073	-0.726633	-0.777533	-2.88603	-2.86773	-3.49413	0.0557667	-1.03293	0.725967	-0.544833	0.430367	0.214967	-0.441233	-0.0879333	0.295767	-0.143433	-0.394133	-0.242033	0.494667	0.415867	0.252967	-0.149533	0.474667	0.513067	-0.776733	0.619567	-0.108233	-0.0211333	-0.783633	0.147267	-1.49693	-0.705133	-0.991633	-0.128133	-0.0389333	-0.923333	-0.657733	-0.535033	-1.04123	-0.388533	-0.695633	-0.758033	-0.807033	-0.756633	-0.755133	-1.67303
BSU00240	0.354367	0.0195667	-0.373933	-1.08133	-0.824233	-0.664233	1.09397	-0.633133	-0.978033	0.182967	-0.926333	0.527067	-0.483433	0.243367	0.120067	-0.494533	-0.0928333	0.290767	-0.0907333	-0.484133	-0.255933	0.406967	0.438467	0.296067	0.00296667	0.501967	0.333167	-0.788233	0.399167	-0.303733	-0.0489333	-0.853633	0.254667	-1.58153	-0.696933	-0.881433	-0.474733	-0.00483333	-0.724333	-0.904733	-0.565633	-0.991733	-0.395333	-0.737833	-0.759233	-0.725533	-0.755033	-0.797533	-1.77613
BSU00250	0.409667	-0.0188333	-0.390833	0.0450667	0.401667	0.156267	-1.49083	-1.58093	-1.63083	-0.155733	-0.967733	0.303167	-0.548833	-0.0679333	-0.141433	-0.390933	-0.00343333	0.404767	-0.0914333	-0.859033	-0.315133	0.800667	0.110867	0.00996667	-0.556533	0.0144667	-0.0285333	-1.02083	0.288067	-0.176333	-0.136233	-0.829533	-0.0146333	-0.512733	0.602167	-0.254733	0.00256667	-0.0652333	-0.507833	0.00576667	0.400767	-0.495533	0.212267	0.306067	-0.102533	-0.0379333	0.278767	-0.380733	-1.22583
BSU00260	0.337967	-0.0584333	-0.279533	-0.00303333	0.546967	0.126167	-1.53613	-1.66193	-2.03083	0.0235667	-0.978633	0.507467	-0.476233	0.0974667	0.146867	-0.247333	-0.0483333	0.522867	-0.0846333	-0.513433	-0.379033	0.829667	0.251167	0.180167	-0.345333	0.272967	0.0761667	-0.880233	0.600167	-0.113633	0.124667	-0.738033	0.132267	-0.425333	0.299367	-0.186033	0.0470667	-0.243833	-0.320833	0.235967	0.304467	-0.332933	0.243667	0.280167	0.0218667	0.141267	0.465167	-0.227233	-1.06143
new_37639_37719	0.330467	-0.0730333	-0.257433	-0.0923333	0.171267	-0.142633	-1.86033	-1.86863	-2.15093	-0.00203333	-1.11343	0.573167	-0.484633	0.00926667	-0.120633	-0.383333	-0.215233	0.359167	-0.0202333	-0.871533	-0.386533	0.589167	0.0187667	0.106967	-0.259733	0.0454667	0.0544667	-0.841933	0.378567	-0.299133	-0.158733	-0.668933	-0.100833	-0.848833	-0.276233	-0.446533	-0.209333	-0.377933	-0.315733	0.111267	0.325367	-0.562233	0.197267	0.200367	-0.230633	0.0227667	0.398967	-0.296833	-1.00013
BSU00270	0.328567	-0.0649333	-0.263633	-0.255233	-0.321333	-0.0785333	-2.18513	-1.92883	-2.12563	0.0599667	-0.952933	0.517967	-0.259233	-0.158233	-0.171333	-0.327633	-0.267233	0.546767	0.0707667	-0.780433	-0.279733	0.700867	0.413267	0.181967	-0.222433	0.331667	-0.133533	-0.644633	0.684267	-0.170233	-0.0164333	-0.597533	0.195667	-0.924933	-0.163633	-0.326733	-0.276333	-0.199933	-0.234833	0.324367	0.234967	-0.384333	0.338067	0.293867	-0.336033	0.258467	0.376367	-0.101633	-0.916433
BSU00280	0.295833	-0.0644667	-0.231367	-0.314867	-0.417367	-0.137367	-2.41717	-1.82077	-2.21067	0.0976333	-1.01617	0.603933	-0.455367	-0.189267	-0.0296667	-0.441767	-0.494267	0.471033	-0.0286667	-0.697867	-0.296167	0.682933	0.309033	0.0924333	-0.167567	0.272533	0.0629333	-0.637767	0.735133	-0.163767	-0.180267	-0.664267	0.0568333	-1.13827	-0.177267	-0.397567	-0.314067	-0.406967	-0.225567	-0.0862667	0.184633	-0.388667	0.276333	0.0400333	-0.391967	0.145933	0.148733	-0.0171667	-1.08167
BSU00290	0.3172	-0.01	-0.3072	-0.2662	-0.0654	-0.1833	-1.5239	-0.8299	-1.2767	0.0509	-0.8208	0.4678	-0.4399	0.0717	-0.2123	-0.2771	-0.2561	0.4447	-0.0061	-0.6341	-0.3644	0.8383	0.1753	0.0816	-0.4138	0.2524	-0.551	-0.6893	0.5618	-0.0905	-0.0209	-0.6008	0.2136	-0.7728	0.3597	-0.0837	-0.0881	-0.3273	-0.1869	0.1367	0.295	-0.2535	0.3301	0.3252	-0.3413	0.0095	0.0757	0.0117	-1.028
BSU00300	0.400033	-0.103067	-0.296967	-0.506067	-0.409667	-0.230267	-1.47817	-1.00757	-1.14247	-0.103467	-0.967567	0.565133	-0.318967	0.0928333	-0.123967	-0.249767	-0.196067	0.347933	-0.0917667	-0.706667	-0.490967	0.668433	0.205333	-0.0491667	-0.508867	0.241433	-0.239267	-1.01477	0.591333	-0.269567	-0.332167	-0.834267	0.0715333	-0.964967	0.165233	-0.0532667	-0.172367	-0.216967	-0.587867	0.184733	0.153033	-0.652167	0.432233	-0.0665667	-0.555867	-0.0371667	0.0424333	-0.180767	-1.14517
BSU00310	0.3877	-0.0824	-0.3053	-0.292	-0.2445	-0.228	-1.993	-1.4795	-1.8097	-0.0546	-0.9021	0.5657	-0.2155	0.106	-0.1899	-0.2889	-0.0578	0.4838	0.0367	-0.713	-0.43	0.6196	0.277	0.1339	-0.5381	0.3043	-0.2939	-0.7055	0.5617	-0.0792	0.0476	-0.6575	0.12	-0.7937	0.2175	-0.1977	-0.3419	-0.4301	-0.3728	0.3691	0.3072	-0.3199	0.3719	0.0553	-0.3912	0.0344	0.2529	-0.2141	-0.9957
BSU00320	0.344567	-0.0345333	-0.310033	-0.279733	-0.194333	0.116967	-1.96273	-1.78393	-2.10063	-0.0279333	-0.900633	0.520667	-0.281333	-0.110233	-0.0147333	-0.288033	-0.267833	0.588867	-0.0121333	-0.916733	-0.366733	0.748067	0.248267	0.0709667	-0.415633	0.264967	-0.172533	-0.792533	0.638567	-0.256133	0.0751667	-0.630033	0.231267	-0.554833	0.527867	-0.000933333	0.0665667	0.161367	-0.104433	0.535067	0.586867	-0.280833	0.431167	0.372667	-0.337033	0.188967	0.344667	0.0706667	-0.764833
BSU00330	0.332367	0.0820667	-0.414433	-0.372633	0.0744667	-0.166733	-1.92493	-1.57593	-1.77353	0.0890667	-1.05563	0.452567	-0.208433	0.253067	0.0473667	-0.262233	0.239467	0.269867	-0.133433	0.411567	-0.420633	0.254267	0.271667	0.365967	-0.482333	0.0808667	-0.129633	-0.748533	0.590067	0.138367	0.402467	-0.643033	0.0600667	0.0413667	0.540067	-0.0607333	-0.194333	0.107667	-0.258333	0.725967	0.268067	0.0356667	-0.0347333	0.626167	-0.193533	0.0911667	0.431867	0.0370667	-0.653733
BSU00340	0.334733	-0.103867	-0.230867	-0.419067	-0.349267	-0.0280667	-2.54997	-2.54877	-2.75097	-0.0402667	-1.21527	0.437733	-0.605667	-0.206167	-0.317067	-0.655167	-0.527667	0.155233	-0.370767	-1.02747	-0.694067	0.353233	0.0383333	-0.111467	-0.514467	0.0137333	-0.184167	-0.818767	0.498633	-0.402467	0.0494333	-0.797067	0.0170333	-0.922967	-0.0531667	-0.491067	-0.127067	-0.210167	-0.222167	0.0815333	0.119633	-0.353267	0.281733	0.224133	-0.498967	-0.0707667	0.209533	-0.188167	-0.953867
BSU00350	0.248367	-0.0354333	-0.212933	-0.491333	-0.512433	-0.255933	-2.71103	-2.76363	-2.98603	-0.144333	-1.16933	0.272467	-0.698833	-0.118833	-0.0930333	-0.543533	-0.631833	0.202367	-0.118233	-0.843633	-0.709233	0.646067	-0.0437333	-0.131833	-0.476033	0.140267	-0.157433	-0.970533	0.516067	-0.432033	-0.239033	-0.750333	-0.00183333	-1.24263	-0.121833	-0.448033	-0.116633	-0.0687333	-0.384933	0.152667	0.0808667	-0.453333	0.383867	0.0495667	-0.537133	-0.123533	0.0682667	-0.362033	-1.13413
BSU00360	0.335333	-0.116567	-0.218767	-0.487467	-0.487667	-0.136667	-2.60767	-2.66067	-2.97237	-0.179667	-1.06417	0.217933	-0.549167	-0.287767	-0.289967	-0.530067	-0.435867	0.371933	-0.159467	-0.687167	-0.543567	0.596833	0.0309333	-0.103067	-0.491467	0.130033	0.0275333	-0.723967	0.417933	-0.348767	0.0556333	-0.691367	0.135433	-0.899067	-0.00506667	-0.549867	-0.236367	-0.243767	-0.337967	0.176733	0.449533	-0.415067	0.311333	0.0378333	-0.566667	-0.113467	0.0226333	-0.214067	-1.14927
BSU00370	0.3749	0.0682	-0.4431	-0.6284	-0.9186	-0.4683	-4.1317	-2.3035	-2.7038	0.6352	-0.0054	1.6344	0.5758	1.306	0.7941	0.6041	1.0637	0.6001	0.7609	-0.0766	0.1595	0.9598	1.2244	0.8247	0.6394	1.4026	0.9641	0.1609	1.2103	0.3155	0.2103	-0.6605	0.1566	-1.9435	-1.4605	-0.8247	-1.8598	-1.0244	0.4427	0.6885	0.5424	0.2623	0.6262	0.2978	0.3032	0.6951	0.5598	0.7064	-0.3725
new_45224_45399_c	0.283167	0.223467	-0.506633	-1.19703	-1.18653	-0.942733	-1.23973	-1.31143	-1.57923	0.464567	0.122367	1.78677	0.300567	1.22667	-0.213133	-0.0383333	1.34787	0.397667	0.294067	-1.34803	0.196667	1.18367	1.17017	0.944767	0.481867	1.51877	0.679867	-0.513533	1.34047	0.101867	-0.179733	-1.46993	0.0809667	-1.58673	-0.994733	-0.507533	-0.740533	-0.665733	-0.393533	1.20967	0.772167	-1.20233	1.14677	0.663067	0.202267	0.550167	0.994367	0.769567	0.0490667
new_45524_45632	0.291667	-0.0968333	-0.194833	-0.510233	-0.479633	-0.173533	-2.52493	-3.14053	-3.25423	-0.453333	-0.749933	0.475967	-0.247033	0.0878667	-0.172333	-0.183333	-0.496133	0.440167	-0.101033	-0.551433	-0.250433	0.735167	0.298967	0.0539667	-0.152933	0.440067	0.0638667	-0.530133	0.527767	0.0266667	-0.00813333	-1.06513	0.448167	-1.07653	-0.286833	-0.156533	-0.178433	-0.0824333	-0.907433	-0.200633	-0.0317333	-0.686433	0.133267	-0.475133	-0.616233	-0.357033	-0.351733	-0.387933	-1.56713
BSU00380	0.303233	-0.0662667	-0.236967	-0.506267	-0.456767	-0.245067	-2.47517	-3.04647	-3.19247	-0.0740667	-0.822567	0.615433	-0.254467	0.0294333	-0.114467	-0.215767	-0.189667	0.472033	0.109233	-0.463667	-0.335067	0.761633	0.334333	0.0931333	-0.331467	0.425833	-0.103867	-0.653467	0.820633	-0.0144667	0.00653333	-0.496667	0.277033	-0.969467	-0.116267	-0.277767	-0.214867	-0.249467	-0.536667	0.104033	-0.105567	-0.537967	0.00443333	-0.205067	-0.627867	-0.132967	-0.122967	-0.192567	-1.22487
new_47673_50019_c	0.3758	-0.153	-0.2228	0.1795	0.3147	-0.166	-0.5075	-0.5303	-0.8319	-0.8899	-1.4528	-0.6236	-0.3158	-0.2228	-0.1614	-0.7045	-0.0474	0.1556	-0.392	-0.7512	-0.4112	-0.3917	0.0437	0.2555	-0.729	0.2105	-0.0933	-0.9958	-0.1395	-0.3015	-0.4362	-0.611	-0.0236	-0.2355	0.0023	-0.1027	-0.4003	-0.3009	-0.524	0.6812	0.7722	-0.3827	0.1246	0.2872	-0.0667	0.1562	0.4148	-0.388	-0.7729
BSU00390	0.317233	0.00443333	-0.321667	-0.553967	-0.506767	-0.357267	-1.82857	-2.11097	-2.33157	0.0156333	-0.843367	0.586533	-0.423867	0.111733	0.324233	-0.155467	-0.156367	0.760933	0.175833	-0.211167	-0.230667	0.917733	0.479233	0.162933	-0.0353667	0.382433	0.196633	-0.584267	0.653333	-0.0914667	-0.0193667	-0.639367	0.300433	-1.15437	-0.0322667	-0.230267	-0.272567	-0.349167	-0.489767	0.207633	-0.128567	-0.359167	0.322533	-0.175367	-0.603767	-0.261467	-0.330167	-0.267167	-1.31047
new_48474_48554	0.306633	-0.0972667	-0.209367	-0.494667	-0.465967	-0.282967	-1.99587	-2.18467	-2.45027	0.0769333	-0.448567	0.629933	-0.0452667	0.0947333	-0.532067	-0.106867	0.424633	0.568633	0.579033	-0.222867	0.296033	0.824433	0.571233	0.530133	-0.440967	0.822733	-0.156967	-0.729967	0.739833	0.111033	0.0604333	-0.383267	0.470233	-0.203867	0.195933	0.104833	-0.503467	0.0273333	-0.591767	0.485333	0.598633	-0.777267	0.335033	0.251633	-0.626267	-0.269767	-0.0721667	-0.439367	-0.946467
BSU00400	0.3575	-0.104	-0.2535	-0.4431	-0.3252	-0.2447	0.402	-0.6378	-0.6006	0.1072	-0.6042	0.5782	-0.2447	0.378	0.2015	-0.134	-0.0315	0.3714	0.1001	-0.2637	-0.3223	0.4803	0.1144	0.1772	-0.3399	0.2301	0.2487	-0.573	0.4952	-0.1109	-0.1308	-0.6063	0.0537	-0.9108	-0.1569	-0.5121	-0.1312	0.0471	-0.233	0.1398	0.1917	-0.0342	0.0784	0.1202	-0.2378	-0.2122	0.3289	-0.0179	-0.7671
new_49987_50086	0.300133	-0.0530667	-0.247067	-0.655367	-1.43827	-0.267267	-2.37427	-2.78887	-2.94867	-0.160967	-1.40767	0.831133	-0.181367	-0.644967	-0.482467	-0.676367	-0.905367	0.570633	0.191533	-1.51967	-0.220067	0.444733	0.590433	-0.285467	0.0700333	0.162233	-0.374967	-0.784467	0.745433	-0.675567	-0.585667	-0.862467	0.289733	-2.34597	-0.841167	-0.844367	-0.135467	-0.288567	-0.706467	0.0783333	0.0582333	-1.02317	0.531033	-0.434367	-0.721767	-0.00256667	-0.506467	-0.353767	-1.47257
BSU00410	0.3593	-0.0683	-0.291	-0.7523	-0.8389	-0.3343	-2.0237	-2.6235	-2.7847	0.1319	-0.8378	0.6011	-0.289	0.01	-0.0537	-0.1078	-0.5891	0.3278	0.0589	-0.5269	-0.4509	0.7794	0.3942	0.109	0.0275	0.2493	-0.2242	-0.3372	0.653	-0.077	0.0212	-0.4833	0.0498	-1.5264	-0.4647	-0.8716	-0.4246	-0.599	-0.2914	0.0655	-0.3704	-0.2505	0.0143	-0.3835	-0.4496	-0.1382	-0.162	-0.1013	-1.2796
BSU00420	0.316967	-0.0724333	-0.244533	-0.809633	-0.694533	-0.494233	-1.90493	-2.38473	-2.58243	0.0687667	-0.538833	0.671767	-0.0270333	0.220467	-0.0313333	0.0251667	0.0213667	0.597867	0.101167	-0.128233	-0.260033	0.697667	0.469267	0.331567	0.0942667	0.487667	0.0505667	-0.211633	0.893267	0.230067	0.348867	-0.375533	0.175767	-0.952733	-0.540833	-0.778233	-0.632033	-0.557533	-0.260433	0.381467	-0.126133	-0.258633	-0.140433	-0.147333	-0.271433	0.0429667	-0.128233	-0.0118333	-1.13033
new_51558_51679	0.8515	0.859	-1.7105	-1.5902	-1.5719	-1.6685	-0.8629	-1.1478	-1.4018	-0.1988	-2.0024	-1.4404	-1.7222	-1.4044	-0.8248	-1.9473	-1.314	-0.7663	-1.5998	-1.4087	-1.1949	-1.0524	-1.5133	-1.1996	-1.6887	-1.485	-1.5559	-1.7333	-1.2456	-1.5882	-1.3186	-2.0413	-1.71	-1.6216	-1.8818	-1.9653	-1.5194	-1.746	-1.6065	-1.8683	-1.5641	-1.1704	-1.2698	-2.0521	-1.7417	-2.0925	-1.8261	-2.0922	-2.0832
BSU00430	0.7618	0.5587	-1.3205	-1.2164	-1.116	-1.2251	-0.5422	-0.5973	-0.9053	-0.234	-1.5975	-1.1755	-1.3363	-1.0671	-0.649	-1.7026	-0.9308	-0.6481	-1.4157	-0.9572	-1.004	-0.6716	-1.176	-0.973	-1.2808	-1.1753	-1.1578	-1.2421	-1.0458	-1.2514	-0.91	-1.6349	-1.4548	-1.1725	-1.4616	-1.5975	-1.234	-1.2759	-1.1657	-1.5014	-1.1445	-0.7044	-0.8871	-1.6877	-1.3711	-1.7432	-1.5394	-1.7824	-1.6591
new_52649_52719	-0.290167	0.0671333	0.223033	-0.0137667	0.168133	-0.209767	0.759833	0.562833	0.361933	-0.981167	-0.994567	-0.247867	-0.317267	-0.0769667	-0.597367	-0.773367	0.284833	-0.486067	-0.629767	0.479233	0.163433	0.288133	-0.359967	-0.116767	-0.785467	-0.391267	0.00513333	-0.474067	-0.204667	-0.204767	-0.199067	-0.791167	-0.543667	-0.134467	-0.123667	-0.141567	0.118333	-0.116267	-0.430867	-0.577067	-0.196467	-0.368167	0.280833	-0.714367	-0.635267	-1.21687	-0.558067	-1.11797	-0.544067
BSU00440	0.3183	-0.2246	-0.0937	-0.4304	-0.2225	-0.0445	-0.8252	-0.2351	-0.1496	0.1839	-0.5465	0.9534	0.2363	0.5285	0.0965	-0.1921	-0.2497	0.5428	0.2435	-0.9293	-0.1755	0.2709	0.3892	0.5373	0.0784	0.3794	0.5132	-0.4498	0.6315	0.1972	0.0699	-0.344	0.5873	-1.0195	0.3343	0.0347	-0.146	0.6338	0.1322	0.4742	0.8006	-0.4504	0.366	0.6232	0.3027	0.6384	0.7513	0.2319	-0.1691
new_53111_53182	0.202733	0.00133333	-0.204067	-0.0143667	-0.0157667	-0.0483667	0.102333	0.235133	0.212633	0.218033	-0.979167	0.101933	-0.406667	-0.318267	-0.176467	-0.739867	-0.205967	0.0547333	-0.319167	-1.00447	-0.338267	0.360033	-0.223367	0.0345333	-0.522467	-0.243167	-0.0366667	-0.661667	0.0595333	-0.313467	-0.0968667	-0.457467	-0.304067	-0.203767	0.0100333	-0.384567	-0.173367	-0.124867	0.105133	0.434133	0.599233	0.0320333	0.373133	0.229233	0.0737333	0.150433	0.500633	-0.262367	-0.493067
BSU00450	0.322167	0.0825667	-0.404733	-0.244633	-0.0685333	-0.131033	-0.0487333	0.210667	0.0397667	0.122767	-1.10523	-0.190833	-0.548433	-0.534833	-0.201033	-0.669633	-0.478333	-0.144033	-0.489133	-0.843833	-0.533533	0.108667	-0.445433	-0.189033	-0.303333	-0.407333	-0.208833	-0.489833	-0.194933	-0.314933	0.0343667	-0.457633	-0.479233	-0.380933	0.0455667	-0.618033	-0.405533	-0.336233	0.0594667	0.351667	0.386367	0.377767	0.124767	-0.0219333	0.229867	0.226667	0.342367	-0.0140333	-0.692533
new_53363_55717_c	0.0610333	0.0764333	-0.137467	0.343033	0.330633	0.0549333	3.25403	1.56903	1.17243	-0.0599667	-0.468467	0.108533	0.511133	0.553433	0.859133	0.0114333	0.477333	-0.137967	-0.0871667	0.242433	0.0854333	0.344233	0.587833	-0.0924667	0.145333	0.0114333	0.873833	0.0227333	0.141133	0.255733	0.298633	-0.109267	-0.0727667	0.795533	0.00163333	0.122733	0.255833	0.494233	0.128133	0.200433	0.267333	0.654233	0.366333	-0.459567	-0.118967	0.154433	0.166533	-0.165867	-0.152367
BSU00460	0.329967	-0.0726333	-0.257333	-0.611933	-0.626233	-0.306933	-3.00433	-3.25833	-3.53543	0.0122667	-0.773333	0.505767	-0.126933	0.00806667	-0.0701333	-0.184533	-0.458433	0.459767	0.0986667	-0.601733	-0.537633	0.660967	0.241167	0.0785667	-0.271733	0.201467	-0.186233	-0.509833	0.626367	-0.00753333	0.105667	-0.518133	0.144167	-0.889733	0.00396667	-0.439833	-0.228933	-0.339633	-0.330833	0.0458667	-0.114333	-0.307333	0.176867	-0.176333	-0.447233	0.0803667	0.149867	-0.0720333	-1.05933
BSU00470	0.241967	-0.0542333	-0.187733	-0.740233	-0.899533	-0.187333	-3.75313	-3.96053	-4.24943	-0.132133	-0.946733	0.269167	-0.152533	-0.494233	0.419467	0.191767	-0.0518333	0.994067	0.462867	-0.615433	0.210467	1.15977	0.656967	0.266667	-0.0109333	0.424267	-0.261833	-0.644933	0.569567	-0.155533	0.0337667	-0.494733	0.376567	-1.03703	0.130267	-0.280433	-0.218533	0.0376667	-0.144733	0.523867	0.325267	-0.425833	0.297067	0.214167	-0.701333	-0.0386333	-0.164233	-0.207233	-1.26003
BSU00480	0.268833	0.0808333	-0.349667	-0.688267	-0.403467	-0.133067	-3.06207	-3.03797	-3.21347	-0.265767	-1.03977	0.340033	-0.224967	0.0329333	0.302533	0.0301333	-0.107767	0.708433	0.253533	-0.368267	-0.00216667	1.04383	0.538933	0.219533	-0.283367	0.323233	-0.213967	-0.829167	0.375133	-0.209167	0.00643333	-0.658467	0.187633	-0.677167	0.313733	-0.285567	-0.0905667	-0.0585667	-0.470567	0.327533	0.125533	-0.432967	0.379733	0.0757333	-0.612567	-0.225267	-0.176467	-0.283267	-1.36977
new_55707_55815	0.277967	0.0614667	-0.339433	-0.359133	-0.320833	-0.141933	0.200567	-0.0383333	-0.188833	0.549667	-0.659333	0.771167	0.0350667	0.244467	0.739967	0.466767	0.746467	1.04387	0.680267	0.138567	0.438167	1.32607	0.798467	0.848767	0.421867	0.614367	0.296467	-0.550233	0.638367	-0.0534333	-0.206533	-0.105533	0.378367	-0.244533	0.448067	0.152267	-0.133933	0.0737667	0.125667	0.851367	0.688467	-0.101033	0.849067	0.566067	-0.227033	0.0644667	0.162867	-0.0751333	-0.713233
BSU00490	0.409767	0.0863667	-0.496133	0.470067	0.529467	0.563567	0.827267	0.468867	0.258667	-0.509733	-1.31053	-0.0404333	-0.637433	-0.287733	-0.418333	-0.837733	-0.319033	0.0653667	-0.549733	-1.23133	-0.576733	-0.0285333	-0.530733	-0.135033	-1.26093	-0.613033	-0.882733	-1.34633	-0.535633	-0.836233	-0.761433	-0.589333	-0.104033	0.275667	0.984867	0.712367	0.258267	0.763767	-0.0931333	0.166667	0.490167	-0.413733	0.288867	0.339567	-0.339633	-0.213633	0.524167	-0.432633	-0.335133
new_56193_56304	0.35	0.0979	-0.4479	1.0177	1.2616	1.009	2.3186	1.6136	1.4665	-0.8214	-1.4879	-0.6989	-1.1194	-0.8118	-0.7733	-0.9494	-0.5219	0.2036	-0.3358	-0.9919	-0.2986	0.4428	0.0002	-0.3517	-1.055	-0.2196	-0.866	-1.5706	-0.5479	-0.6449	-0.9348	-0.9681	-0.1402	-0.2552	0.6806	0.7541	0.7248	0.0803	-0.4737	-0.6104	0.3263	-0.7197	-0.1157	-0.3688	-0.0937	-0.6837	0.049	-1.0037	-1.0366
BSU00500	0.316767	-0.110233	-0.206533	-0.875633	-0.715833	-0.546433	-2.29663	-3.19303	-3.09203	-0.157733	-0.715533	0.593567	-0.172633	0.199467	-0.379833	-0.326733	-0.459733	0.324967	0.0681667	-0.491733	-0.411533	0.771667	0.442067	0.109067	-0.348333	0.405267	-0.164133	-0.737733	0.779967	0.164067	-0.0263333	-0.529333	0.179267	-1.40023	-0.724933	-0.722333	-0.108033	-0.245333	-0.810333	-0.212733	-0.824333	-0.809033	-0.209733	-0.820933	-0.639433	-0.318033	-0.384333	-0.372133	-1.30053
BSU00510	0.230367	-0.0778333	-0.152533	-0.742533	-0.665333	-0.476833	-2.44943	-3.32203	-3.40273	-0.0677333	-0.674333	0.677867	-0.0858333	0.298567	-0.378633	-0.191033	-0.129933	0.412467	0.246667	-0.618333	-0.291033	0.790067	0.443767	0.349367	-0.251233	0.595267	-0.146733	-0.535533	0.928167	0.212767	0.309467	-0.490233	0.394467	-1.14683	-0.597333	-0.493733	-0.0971333	-0.0303333	-0.730133	0.0334667	-0.392633	-0.568133	-0.0937333	-0.455233	-0.560433	-0.125933	-0.280633	-0.0893333	-1.08823
BSU00520	0.6181	0.2412	-0.8593	-1.167	-1.2443	-0.369	-0.5502	1.2944	1.1494	-0.0482	-0.7504	0.2953	-0.0957	-0.1908	-0.0622	-0.1335	-0.1708	0.3978	0.0341	-0.7148	-0.2607	0.5623	0.2005	0.195	-0.3056	0.0608	-0.4195	-0.6079	0.3828	-0.2038	0.0339	-0.5645	-0.1888	-1.2734	-0.7736	-1.2405	-0.8743	-0.6637	-0.6296	0.1445	-0.2303	-0.6483	-0.407	-0.2821	-0.6404	0.0428	0.0497	-0.1309	-1.0312
BSU00530	0.4052	0.0514	-0.4566	-0.5946	-0.6432	-0.2872	-0.6789	-0.8804	-0.6228	0.1931	-0.6351	0.608	-0.1337	-0.081	-0.0326	-0.1746	-0.4545	0.3462	-0.087	-0.8273	-0.5718	0.6157	0.0802	0.0235	-0.2766	0.2013	-0.1239	-0.5479	0.6742	-0.0687	-0.0479	-0.5513	0.2692	-0.9408	-0.1417	-0.4032	-0.3268	-0.5297	-0.2527	0.1888	0.016	-0.3313	0.3097	-0.0805	-0.4433	0.0612	0.0611	-0.0056	-1.0645
BSU00540	0.380933	-0.0130667	-0.367867	-0.599367	-0.717267	-0.300267	-0.471767	-1.07537	-1.10317	-0.0302667	-0.771567	0.519633	-0.349067	-0.0473667	-0.135967	-0.369067	-0.525467	0.178733	-0.230067	-0.851467	-0.661767	0.537033	-0.0559667	-0.0988667	-0.378167	0.0751333	0.185033	-0.735067	0.622333	-0.277167	-0.180767	-0.705067	0.164233	-0.932867	-0.280467	-0.397067	-0.422667	-0.332067	-0.495567	0.0451333	-0.0775667	-0.574467	0.214933	-0.178367	-0.695067	-0.0709667	-0.136667	-0.144567	-1.20667
new_60361_60429	0.381533	-0.0165667	-0.364967	-0.606667	-0.759367	-0.403867	-1.09697	-1.80437	-1.58767	-0.146767	-0.873967	0.338033	-0.508267	-0.238867	-0.229667	-0.417767	-0.558567	0.0661333	-0.264167	-0.794367	-0.690667	0.501533	-0.122467	-0.268167	-0.656767	-0.0492667	-0.381067	-0.835867	0.498633	-0.384867	-0.186767	-0.713967	-0.0657667	-0.946267	-0.375467	-0.459867	-0.487967	-0.485967	-0.585967	-0.142367	-0.183267	-0.652167	0.171633	-0.266567	-0.811667	-0.315567	-0.222967	-0.275567	-1.27167
BSU00550	0.396733	-0.0981667	-0.298567	-0.568467	-0.658467	-0.359867	-1.74337	-2.36237	-2.30017	-0.0563667	-1.01317	0.332633	-0.476167	-0.288367	-0.398267	-0.547867	-0.684267	0.197033	-0.163567	-0.835167	-0.791867	0.368533	-0.105167	-0.146467	-0.542367	-0.0147667	-0.337867	-0.730467	0.516233	-0.188567	-0.175067	-0.539267	0.000333333	-0.919467	-0.218067	-0.518867	-0.367167	-0.650267	-0.608467	-0.125567	-0.307467	-0.562267	-0.114867	-0.301467	-0.746667	-0.249267	-0.0890667	-0.322867	-1.29267
new_64001_64098	0.377733	-0.0686667	-0.309067	-0.499567	-0.376667	-0.257767	-1.36427	-2.23877	-2.46137	-0.0391667	-0.826867	0.351533	-0.378967	-0.0920667	-0.477867	-0.491167	-0.633267	0.252433	-0.100767	-0.650267	-0.673967	0.481433	-0.0175667	0.0571333	-0.431467	0.298733	-0.367567	-0.634967	0.573033	-0.0407667	-0.0411667	-0.616767	0.324633	-0.833767	-0.0113667	-0.276067	-0.454567	-0.368367	-0.538967	0.129733	-0.129567	-0.392767	-0.117067	-0.180167	-0.597467	-0.0937667	-0.153567	-0.156267	-1.23067
BSU00560	0.348333	-0.0928667	-0.255467	-0.412667	-0.566767	-0.184767	-1.60627	-2.44407	-2.67977	0.153433	-0.607467	0.483433	-0.115067	0.0697333	-0.186167	-0.281667	-0.413267	0.417733	0.00613333	-0.424267	-0.567767	-0.109867	0.00663333	0.0929333	-0.244767	0.133633	0.00623333	-0.462167	0.708433	0.0595333	0.178733	-0.392067	0.295133	-0.587667	0.114133	-0.315067	-1.02417	-0.207967	-0.439967	0.243133	0.00753333	-0.174067	-0.695067	-0.0467667	-0.469467	-0.00596667	-0.0274667	0.0749333	-1.02087
BSU00570	0.388733	-0.0652667	-0.323467	-0.749467	-0.820667	-0.475767	-2.13447	-1.89637	-2.30507	0.276933	-0.595767	0.523833	-0.155767	-0.159267	0.0544333	-0.250067	-0.350367	0.698233	0.255533	-0.313167	-0.0623667	0.722833	0.412033	0.219633	-0.206367	0.437933	0.278433	-0.390367	0.772033	0.0845333	0.100133	-0.539167	0.278533	-0.842267	-0.363767	-0.629767	-0.566367	-0.347967	-0.275667	0.198133	0.185833	-0.327967	0.0905333	0.0178333	-0.218267	0.0940333	0.129233	0.0838333	-0.759567
BSU00580	0.291067	-0.0797333	-0.211333	-0.747533	-0.671833	-0.350933	-3.66533	-3.65563	-3.92333	0.137767	-0.803433	0.173867	-0.322733	-0.761033	-0.470233	-0.436033	-0.762033	0.745567	-0.0912333	-1.25093	-0.151033	0.673667	0.0602667	0.450867	-0.287633	-0.0940333	-0.568833	-0.672933	0.461367	0.0758667	-0.178433	-0.345033	0.321967	-0.718233	0.108867	-0.377733	0.297667	0.120067	0.0238667	0.544867	0.737767	0.0654667	0.600167	0.809567	0.0922667	0.598567	0.750667	0.678867	-0.332733
BSU00590	0.316433	-0.0281667	-0.288267	-0.719467	-0.522267	-0.439267	-3.33637	-3.27647	-3.58547	0.194133	-0.885967	0.273233	-0.447667	-0.283367	0.558533	-0.181867	-0.725367	0.664233	-0.128667	-0.577667	-0.211867	0.815733	-0.0249667	0.347933	-0.201467	-0.104967	0.422333	-0.501267	0.325933	0.0570333	-0.112867	-0.311667	0.124833	-0.646067	0.0999333	-0.419367	0.304033	-0.0321667	0.168833	0.321133	0.735033	0.190433	0.709033	0.743733	0.103933	0.442733	0.833233	0.788633	-0.222567
BSU00600	0.388	-0.094	-0.294	-0.6727	-0.5959	-0.3684	0.2816	-1.3924	-1.5583	0.2686	-0.6447	0.2862	-0.2533	-0.1627	0.6019	-0.0885	-0.7146	1.0339	0.1482	-0.653	0.1229	1.0593	0.2665	0.458	-0.0292	0.1731	0.4905	-0.2998	0.5212	0.2664	-0.1832	-0.1911	0.4168	-0.8821	0.2053	-0.2039	0.4465	0.1249	0.1848	0.7758	1.0677	0.391	0.825	0.7586	0.3419	0.6494	0.6746	0.5597	-0.1739
BSU00610	0.234	-0.0171	-0.2169	-0.8869	-0.9567	-0.3909	-0.1427	-1.1689	-1.3244	0.0355	-0.5855	0.5089	-0.2004	-0.2945	-0.0345	-0.4126	-0.7583	0.9566	0.2747	-0.8635	0.2231	1.1415	0.218	0.4071	-0.2095	0.4962	0.0551	-0.6039	0.7521	0.1751	-0.4181	-0.367	0.5687	-0.9796	-0.0742	-0.1501	0.1252	0.1252	-0.1219	0.8063	1.0826	-0.4276	0.9726	0.8219	0.1106	0.5959	0.6394	0.5307	-0.239
BSU00620	0.367267	-0.121133	-0.246133	-0.425333	-0.555633	-0.280833	0.294267	-0.355333	-0.687033	-0.271033	-1.50423	0.00676667	-0.789033	-0.221733	0.0683667	-0.542533	-0.588333	0.258867	-0.354833	-0.689133	-0.705233	0.461967	0.0442667	-0.277533	-0.590133	-0.217433	0.123267	-1.04873	0.312267	-0.533533	-0.627833	-0.760733	-0.0635333	-1.36723	-0.163933	-0.642333	-0.119433	-0.471833	-0.329733	0.0246667	0.102867	-0.452233	0.262567	0.169667	-0.487233	-0.105233	0.185867	-0.0806333	-1.13273
BSU00630	0.287467	-0.0721333	-0.215333	-0.520933	-0.212233	-0.188733	-1.08973	-1.32693	-1.54753	0.130167	-0.685633	0.571167	-0.197533	0.448667	0.0537667	-0.0864333	0.213467	0.412967	0.0950667	-0.266533	-0.259433	1.04997	0.443667	0.297967	-0.122633	0.179167	0.118667	-0.490733	0.408167	0.159767	-0.0455333	-0.123133	0.184467	-0.517933	0.237667	-0.282833	-0.0712333	0.0309667	0.0106667	0.276867	0.191867	-0.0895333	0.456067	0.134667	-0.0730333	0.0392667	0.348667	0.0379667	-0.813233
new_70382_70493	0.148133	-0.0286667	-0.119467	-0.534367	-0.480867	-0.496867	-1.17397	-1.10757	-1.52417	0.673333	-0.202067	0.797633	-0.0405667	0.457633	0.388633	0.143233	0.380633	0.913633	0.295033	0.671533	0.203533	0.575433	0.714233	0.621533	0.00833333	0.589333	0.401133	-0.459667	0.692133	0.0611333	0.261833	-0.266467	0.282433	-0.561067	-0.403167	-0.629167	-0.297967	0.131233	0.00173333	0.256133	0.407133	-0.260667	0.112733	0.201733	0.181333	0.233033	0.395433	0.137433	-0.509267
BSU00640	0.306733	0.0417333	-0.348467	-0.254667	-0.251667	0.419633	5.37033	4.29833	4.21333	-0.140267	-0.898167	0.00323333	-0.514867	-0.196967	-0.110067	-0.497867	-0.210367	0.188533	-0.229467	-0.248167	-0.336467	0.543333	0.00843333	-0.0102667	-0.156567	0.0378333	-0.0987667	-0.440567	0.293333	-0.219667	-0.0125667	-0.731467	-0.150967	-0.338967	0.0137333	-0.431067	0.128933	0.102533	-0.237067	-0.420467	-0.112667	0.101533	-0.0505667	-0.380067	-0.319967	-0.405567	0.0286333	-0.461067	-0.676667
new_71190_71799_c	0.0227333	0.113233	-0.135967	0.172533	0.257933	0.0912333	3.11723	1.81083	1.63313	-0.384467	-0.688467	-0.305667	-0.549667	0.0392333	0.0361333	-0.742367	0.285333	-0.224567	-0.385967	0.355033	-0.120567	0.322233	-0.113067	-0.116967	-0.282367	-0.198867	-0.106767	-0.218367	-0.156067	-0.0945667	0.180733	-0.645067	-0.369367	0.145433	-0.183567	-0.293267	0.142433	-0.0549667	-0.205367	-0.337867	0.0681333	0.444933	0.343533	-0.479767	-0.248867	-0.680267	-0.176767	-0.509867	-0.472767
BSU00650	0.3217	0.0413	-0.363	-0.3479	-0.2903	0.1838	4.0834	2.5277	2.9438	-0.0245	-0.9616	0.5188	-0.3333	-0.1477	0.1733	-0.1547	-0.0864	0.5291	-0.107	-0.4789	-0.3221	0.6386	0.1728	-0.1124	-0.1505	0.0724	0.0057	-0.2735	0.502	-0.155	0.0769	-0.4914	-0.1171	-0.3158	0.1796	-0.3332	-0.2667	-0.0398	0.118	0.0717	0.3538	0.2351	0.145	0.1431	-0.2293	-0.0191	0.3301	0.0301	-0.7117
BSU00660	0.295633	0.103233	-0.398867	-0.293467	-0.407767	0.00393333	2.76213	1.53953	1.35243	-0.184667	-0.637167	0.137733	-0.543567	-0.259167	-0.0707667	-0.521567	-0.183167	0.0479333	-0.171567	0.183233	-0.528067	0.677633	-0.0420667	-0.0850667	-0.180367	-0.0950667	0.149333	-0.460867	0.273333	-0.231067	0.108433	-0.727967	-0.196367	-0.330467	-0.105567	-0.415767	0.0508333	-0.240867	-0.247567	-0.465367	-0.0556667	0.143233	0.156933	-0.423567	-0.465867	-0.325067	0.126633	-0.465567	-0.784767
BSU00670	0.3788	-0.009	-0.3698	-0.3239	-0.0874	-0.1714	-0.9423	-1.6597	-1.9744	-0.0124	-0.9233	0.5813	-0.2802	-0.0674	0.1352	0.0511	-0.0404	0.3765	0.1522	-0.2138	-0.4452	0.6758	0.3524	-0.0063	-0.1622	0.2396	0.0683	-0.5693	0.7336	0.0376	-0.0151	-0.4016	-0.0227	-0.9694	0.0351	-0.419	-0.7555	-0.7928	-0.2243	0.1245	-0.0391	-0.3477	0.0368	0.0618	-0.3494	0.1367	0.2984	-0.0051	-0.9304
BSU00680	0.2958	-0.0445	-0.2513	-0.4006	-0.4492	-0.2294	-1.8762	-2.6732	-2.9479	-0.0892	-0.7724	0.4602	-0.3261	0.0544	-0.2185	-0.4058	-0.3621	0.3296	-0.0203	-0.7194	-0.4605	0.6984	0.3314	0.0539	-0.3678	0.3816	-0.2155	-0.7992	0.6173	0.0135	-0.0776	-0.584	0.3064	-0.972	0.1404	-0.1397	-0.3258	-0.1614	-0.3865	0.1618	0.1063	-0.3366	0.2866	0.0552	-0.4065	-0.0386	0.0333	-0.0604	-0.9792
new_76887_76983	0.325867	-0.112233	-0.213633	-0.465133	-0.489833	-0.241333	-1.93623	-2.73603	-2.88423	-0.0515333	-0.310633	0.653167	0.148967	0.0701667	-0.151333	-0.199033	-0.285533	0.535567	0.186067	-0.468133	-0.242933	0.865667	0.490967	0.245367	-0.230533	0.467767	0.341067	-0.629533	0.794967	0.181467	0.165967	-0.580233	0.409467	-1.17393	0.318367	0.0670667	-0.236133	-0.127033	-0.392133	0.570667	0.234367	-0.275133	0.375867	0.0809667	-0.314533	0.218967	0.166767	-0.105633	-0.809433
BSU00690	0.3314	-0.1041	-0.2273	-0.4187	-0.4047	-0.167	-2.4545	-3.2092	-3.3388	-0.2752	-1.0139	0.3448	-0.1838	-0.1879	-0.0584	-0.2148	-0.3431	0.2431	-0.0128	-0.7064	-0.598	0.3959	0.0493	-0.0407	-0.37	0.1765	-0.075	-0.6139	0.572	-0.1193	0.0724	-0.4739	0.2193	-1.0211	-0.1246	-0.4516	-0.6216	-0.2575	-0.3573	0.0894	-0.2314	-0.426	-0.2039	-0.2032	-0.5936	-0.068	-0.0092	-0.0765	-0.9735
new_78940_79025	0.298067	0.111967	-0.410033	-0.785133	-0.691533	-0.831333	-1.86193	-1.87603	-2.26423	0.137567	-0.628133	0.393067	-0.429333	-0.385133	-0.641533	-0.332833	-0.0763333	0.191867	-0.150033	-0.0105333	-0.342933	0.616767	0.0546667	0.314467	-0.543633	0.249567	-0.133033	-0.572433	0.693267	-0.128633	0.171467	-0.499633	0.274567	-0.200833	-0.238233	-0.744833	-0.746033	-0.266133	-0.773833	-0.0182333	0.0931667	-0.863633	-0.00203333	-0.131833	-0.507433	-0.409533	-0.0245333	-0.313933	-0.710133
new_79027_79091	0.4225	-0.317	-0.1055	-1.2759	-1.8531	-0.4378	-2.839	-3.4569	-3.0464	-0.1835	-1.6053	0.8518	-0.7563	-2.269	-0.2168	-1.7541	-0.994	0.5553	-0.2274	-1.2864	-0.5745	-0.372	0.5151	-0.0045	0.1088	-0.1199	0.5563	-0.801	0.453	0.1401	-1.4676	-1.6755	0.2221	-1.8403	-1.4656	-0.4526	-0.3185	-0.395	-0.8377	0.0546	-0.3857	-0.4871	0.4382	-0.3625	-0.3603	-0.173	-0.3076	-0.2832	-1.6094
BSU00700	0.328167	-0.0815333	-0.246633	-0.599033	-0.563633	-0.357833	-2.80533	-2.74323	-3.04643	-0.132233	-0.811033	0.417667	-0.341733	0.190967	0.0119667	-0.211133	-0.249433	0.373367	-0.0513333	-0.610733	-0.512433	0.810967	0.258367	0.00496667	-0.282933	0.270567	0.156367	-0.529333	0.697067	0.0787667	0.0526667	-0.644833	0.248567	-1.14083	-0.268733	-0.550933	-0.405733	-0.465833	-0.487333	-0.00203333	-0.0739333	-0.462933	0.108267	-0.202633	-0.477533	-0.143233	-0.212533	-0.0346333	-1.30333
BSU00710	0.3402	-0.0504	-0.2898	-0.4865	-0.4536	-0.5001	-2.7745	-2.8555	-3.2412	0.1862	-0.7659	0.5266	-0.1898	0.0912	0.2297	-0.0174	-0.0364	0.5804	0.1646	-0.4372	-0.2776	0.7426	0.2022	0.077	-0.1939	0.3212	0.0735	-0.459	0.6984	0.0587	0.252	-0.4154	0.1584	-0.9635	-0.2234	-0.7142	-0.4585	-0.53	-0.18	0.1773	-0.0264	-0.1974	0.1368	-0.1811	-0.4919	-0.0579	-0.0587	-0.0036	-1.0654
BSU00720	0.363667	-0.0467333	-0.316933	-0.285433	-0.172933	-0.105933	-1.92283	-1.86113	-2.21573	0.110167	-0.748233	0.674267	-0.362033	0.218267	0.179967	-0.0889333	0.0518667	0.544967	0.0978667	-0.274633	-0.356533	0.875467	0.399867	-0.0238333	-0.223633	0.220467	-0.0985333	-0.748233	0.558167	-0.0833333	-0.0236333	-0.633233	0.143767	-0.949133	0.0662667	-0.238033	-0.133033	-0.156333	-0.285733	0.167567	-0.110333	-0.225433	0.315767	-0.0675333	-0.490133	-0.234533	-0.174233	-0.177233	-1.23873
BSU00730	0.2991	0.012	-0.3111	-0.894	-0.7494	-0.5582	-3.4245	-3.3757	-3.7978	0.0229	-0.5397	0.6481	0.102	0.1906	0.7466	0.5601	0.583	0.963	0.5946	-0.1071	-0.28	0.7453	0.3875	0.0978	-0.2676	0.399	0.0295	-0.3369	0.8768	0.3964	0.3288	-0.1365	0.2152	-0.875	-0.4381	-0.7661	-0.4123	-0.4382	-0.404	0.288	-0.3123	-0.6058	-0.0054	-0.195	-0.8713	0.0013	-0.1506	0.1417	-0.7732
BSU00740	0.257733	-0.106767	-0.150967	-0.478467	-0.536667	-0.275167	-1.49207	-1.42007	-1.55877	0.0565333	-0.722967	0.757533	-0.144067	0.187133	0.166133	-0.0758667	-0.0120667	0.607133	0.271433	-0.371867	-0.403667	0.962633	0.472633	-0.0479667	-0.169567	0.448733	-0.0395667	-0.728767	0.773933	-0.0391667	0.109233	-0.673067	0.210533	-1.20517	-0.0420667	-0.307767	-0.207867	-0.229167	-0.466167	-0.0161667	-0.105467	-0.628767	0.232733	-0.206867	-0.744967	-0.246467	-0.211667	-0.187167	-1.30257
BSU00750	0.2867	-0.0244	-0.2623	-0.5698	-0.4149	-0.3013	-1.4234	-1.065	-1.2096	-0.0282	-0.6657	0.6101	-0.1345	0.0754	0.097	-0.0545	-0.4377	0.8032	0.2444	-0.2551	-0.4508	0.9557	0.5712	-0.0467	-0.3611	0.178	-0.0505	-0.4919	0.7315	-0.153	-0.0079	-0.7301	0.2545	-1.375	-0.252	-0.4487	-0.2829	-0.2695	-0.3768	0.2497	0.1778	-0.3329	0.372	-0.0181	-0.5316	-0.0252	-0.058	0.1158	-1.1273
BSU00760	0.3522	-0.0766	-0.2756	-0.5794	-0.4877	-0.479	-2.0185	-1.9382	-2.1951	0.0196	-0.6768	0.6664	-0.1944	-0.0076	-0.2015	-0.1871	-0.3164	0.9016	0.4571	0.0371	-0.2675	0.8535	0.4896	0.1138	-0.4787	0.3886	-0.0614	-0.5328	0.9365	-0.1376	-0.0407	-0.6523	0.2158	-1.1657	-0.2524	-0.4804	-0.3744	-0.4273	-0.5502	0.2749	-0.016	-0.4431	0.2407	0.0341	-0.5922	-0.0805	-0.1203	-0.059	-1.0468
BSU00770	0.280533	-0.0264667	-0.254067	-0.585367	-0.594467	-0.386267	-2.28007	-2.36697	-2.53557	0.222233	-0.613867	0.762133	0.0375333	-0.0377667	0.181533	0.0280333	-0.162467	0.987333	0.541033	0.00503333	-0.165667	0.921033	0.603833	0.124633	-0.0582667	0.391733	0.116533	-0.312467	1.01013	-0.0499667	0.300833	-0.465567	0.338833	-1.15387	-0.222367	-0.531167	-0.373767	-0.408067	-0.207367	0.444633	0.0588333	-0.127367	0.174633	0.0111333	-0.484567	0.163033	0.0546333	0.195433	-1.05697
BSU00780	0.3977	-0.1084	-0.2893	-0.605	-0.4511	-0.4213	-2.2045	-2.2722	-2.3826	0.1458	-0.6336	0.627	-0.0851	0.0937	0.2474	0.1081	-0.1175	0.8498	0.3903	0.031	-0.2553	0.9978	0.5657	-0.0498	-0.2721	0.4148	0.0906	-0.4192	0.8634	0.0672	0.1187	-0.5806	0.3225	-1.1814	-0.0781	-0.4085	-0.3127	-0.2707	-0.2823	0.2725	0.0328	-0.2106	0.2865	-0.1082	-0.5098	0.039	-0.0117	0.0349	-1.1146
BSU00790	0.259	0.046	-0.305	-0.4688	-0.4904	-0.4692	-2.2872	-2.5502	-2.6953	0.1429	-0.7541	0.5939	-0.3417	-0.0442	0.381	-0.1719	-0.1452	0.677	0.4232	-0.0688	-0.3293	1.1527	0.508	-0.0408	-0.1192	0.2482	0.4661	-0.6005	0.7107	-0.2631	0.0725	-0.5367	0.0518	-1.3795	-0.3566	-0.8498	-0.3401	-0.5692	-0.1125	0.0739	-0.0283	-0.1894	0.4392	-0.1206	-0.7233	-0.0755	-0.0466	-0.1003	-1.0856
BSU00800	0.294433	-0.108867	-0.185567	-0.755467	-0.627767	-0.463167	-2.90527	-3.18387	-3.32307	-0.186467	-1.14697	0.491133	-0.369567	0.107633	-0.212667	-0.252367	-0.157067	0.629333	0.153133	-0.735867	-0.274267	0.887333	0.349433	0.174833	-0.435267	0.403833	0.156933	-0.478667	0.775233	-0.0181667	0.00293333	-0.696967	0.342233	-1.12507	-0.119467	-0.601567	-0.387267	-0.312467	-0.548467	0.281733	0.0448333	-0.255167	0.229433	-0.0218667	-0.564667	-0.350867	0.0133333	-0.180067	-1.17767
BSU00810	0.2876	-0.1065	-0.1811	-0.628	-0.4829	-0.4628	-3.1456	-3.4341	-3.6206	-0.0107	-0.9183	0.4842	-0.4119	0.0834	0.0174	-0.3142	-0.2941	0.4752	0.1601	-0.532	-0.3385	0.7576	0.3024	0.0587	-0.2928	0.2996	0.0529	-0.6018	0.704	-0.0476	0.1666	-0.4273	0.0998	-0.9006	-0.1288	-0.5856	-0.2915	-0.4783	-0.3476	0.0866	-0.1887	-0.3638	-0.0258	-0.1299	-0.449	-0.1517	-0.0525	-0.1793	-1.064
new_88050_89566_c	0.0600333	0.0457333	-0.105767	0.383833	0.307033	0.171233	1.79213	1.08613	0.809533	-0.119167	-0.393567	0.176533	0.408133	0.446333	0.912533	-0.0326667	0.442833	-0.0653667	-0.0535667	0.202433	0.116633	0.344633	0.583533	-0.0291667	0.0997333	0.0998333	1.04733	0.150733	0.149733	0.279433	0.330933	-0.119867	0.169133	0.884333	0.0280333	0.158933	0.202333	0.555733	0.217333	0.272933	0.412833	0.478433	0.339733	-0.331867	-0.0572667	0.259833	0.312533	0.0176333	-0.00986667
new_88636_88726	0.321733	-0.136467	-0.185267	-0.664167	-0.560967	-0.481267	-3.50727	-3.78807	-4.01837	-0.217667	-0.784267	0.436233	-0.348167	-0.0374667	-0.392967	-0.346467	-0.153867	0.386833	0.125033	-0.350567	-0.357167	0.649733	0.432033	0.0949333	-0.408667	0.339933	-0.0647667	-0.718567	0.751533	-0.0752667	0.146033	-0.521367	0.273933	-0.905067	-0.165967	-0.454967	-0.401067	-0.392467	-0.524967	0.113033	-0.0944667	-0.614267	-0.136367	-0.230267	-0.616167	-0.209467	-0.181667	-0.771967	-1.12307
BSU00820	0.2602	-0.073	-0.1872	-0.7597	-0.5993	-0.4268	-3.5207	-3.9467	-4.1942	-0.3886	-0.9498	0.2683	-0.4166	-0.1326	-0.415	-0.2739	-0.246	0.3585	0.0348	-0.6827	-0.3811	0.6335	0.2541	0.1042	-0.5046	0.2813	-0.3447	-0.6737	0.7276	-0.1156	0.139	-0.6613	0.1499	-0.9682	-0.2786	-0.5069	-0.4302	-0.4363	-0.7622	-0.0344	-0.3181	-0.6988	0.0384	-0.2352	-0.8692	-0.2834	-0.2343	-0.3003	-1.2978
new_90318_90535	0.171367	-0.111933	-0.0594333	-1.32323	-0.845833	-0.431133	-3.36153	-3.45153	-3.73003	-0.698933	-0.694133	0.319567	-0.396033	0.256067	-0.352633	-0.692933	-0.214533	0.0942667	-0.0598333	-0.220833	-0.270733	0.268667	0.314567	0.234567	-0.548033	0.284167	0.271767	-1.28463	0.341467	0.133067	-0.555433	-1.07783	0.108867	-2.42763	-0.669333	-0.633933	-0.0916333	0.170667	-1.29383	-0.263833	-0.852633	-1.07473	-0.00583333	-0.692633	-0.639433	-0.772233	-0.571233	-1.13923	-1.49373
new_101212_101289	-0.0326667	0.101333	-0.0686667	-0.524067	-1.11397	-0.375067	-1.01377	-1.33677	-1.66247	0.799233	-2.37877	1.31973	-0.762067	-0.570767	0.0465333	-0.724567	0.680433	1.12913	0.211833	-1.26407	-0.000566667	1.45193	0.982633	0.930733	0.369433	0.573433	1.38333	-1.31427	0.705733	-1.27067	-0.959567	-0.625967	0.317933	-1.43817	-0.694667	-0.803367	0.465833	0.707133	-0.377367	0.0575333	0.677833	-1.27487	0.550533	0.535133	-1.05837	-0.380367	0.438833	-0.552567	-0.393567
BSU00830	0.3597	0.0296	-0.3893	-0.2296	-0.2584	-0.0678	-0.8184	0.5712	0.4139	-0.5804	-1.1931	0.2236	-0.7716	-0.1655	-0.4222	-0.7981	-0.3179	0.0278	-0.2417	-0.9025	-0.6712	0.5364	0.0256	-0.2814	-0.5898	0.0431	-0.4034	-1.2979	0.0787	-0.4354	-0.6945	-1.2202	-0.0524	-1.6198	-0.0365	-0.0732	-0.3423	-0.5153	-0.9362	-0.416	-0.2428	-1.0157	0.1371	-0.4099	-0.5122	-0.4271	-0.1729	-0.6987	-1.6753
BSU00840	0.350933	0.00683333	-0.357767	-0.219467	-0.199667	-0.0676667	-0.918467	0.404133	0.217033	-0.259467	-0.909867	0.457233	-0.441567	-0.231867	-0.254067	-0.448367	-0.179967	0.315533	-0.0399667	-0.729067	-0.474467	0.662433	0.175233	-0.115967	-0.417567	0.382333	-0.407267	-1.07647	0.555433	-0.294767	-0.672067	-0.812767	0.204533	-0.771167	0.134333	0.0881333	-0.317567	-0.586767	-0.688167	-0.0232667	-0.139167	-0.855767	0.101133	-0.210667	-0.496667	-0.0214667	0.119333	-0.559267	-1.35507
BSU00850	0.419267	0.00326667	-0.422533	-0.128033	-0.266133	-0.211433	-1.04143	0.177267	0.0158667	-0.138433	-0.945333	0.331367	-0.459633	-0.207033	-0.331233	-0.243233	-0.289133	0.235267	0.0544667	-0.812733	-0.473833	0.681967	0.106967	-0.0530333	-0.427733	0.410167	-0.697033	-0.861933	0.450867	-0.229333	-0.407033	-0.628433	0.152067	-0.542433	0.280867	0.167967	-0.439633	-0.647333	-0.501933	-0.0679333	-0.227133	-0.823933	-0.0255333	-0.144233	-0.594733	0.0226667	0.201167	-0.402233	-1.24213
BSU00860	0.454067	0.0134667	-0.467533	-0.0306333	-0.0106333	-0.0243333	-0.731833	-0.126533	-0.259433	-0.199133	-1.09533	0.213267	-0.579833	-0.319633	-0.125633	-0.367433	-0.450433	0.304967	-0.0861333	-0.665133	-0.674933	0.519767	-0.0177333	-0.190433	-0.497933	-0.0111333	-0.471433	-0.957733	0.286567	-0.359233	-0.276033	-0.749333	-0.0688333	-0.688033	0.313667	-0.126833	-0.210133	-0.729233	-0.451733	-0.0745333	-0.191733	-0.450333	-0.0496333	-0.267333	-0.530433	-0.0728333	0.0879667	-0.390433	-1.27263
BSU00870	0.382767	-0.0620333	-0.320733	-0.571333	-0.614233	-0.486233	-0.575033	-0.125133	-0.238933	-0.118933	-0.880433	0.712567	-0.464733	-0.184833	-0.0879333	-0.199833	-0.205633	0.441367	0.203467	-0.414233	-0.598733	0.783867	0.461767	0.0152667	-0.211433	0.389967	-0.228033	-0.626133	1.02477	0.0145667	0.0903667	-0.787433	0.133367	-1.18053	-0.0360333	-0.473833	-0.604933	-0.879733	-0.469733	0.310567	-0.194433	-0.429033	0.152067	-0.224633	-0.482533	0.0531667	0.0606667	-0.162633	-1.26273
BSU00880	0.335633	-0.0342667	-0.301367	-0.486267	-0.317667	-0.395567	-0.826967	-0.269867	-0.669167	-0.239267	-0.881667	0.481333	-0.448567	-0.0290667	-0.153767	-0.276167	-0.156867	0.362033	-0.0382667	-0.296467	-0.554567	0.716833	0.407733	0.0321333	-0.264967	0.426833	-0.395567	-0.825567	0.717333	-0.0918667	-0.0348667	-0.896667	0.0910333	-1.06117	0.0426333	-0.366767	-0.413767	-0.947667	-0.495067	0.0854333	-0.0368667	-0.456367	0.223033	-0.188467	-0.450667	-0.101667	-0.136067	-0.225367	-1.41417
new_108559_108673	0.446733	-0.0723667	-0.374367	-0.431767	-0.368167	-0.305767	-0.610967	0.171633	-0.143867	-0.325767	-0.904667	0.630733	-0.441167	-0.000766667	0.112333	-0.407767	-0.166967	0.659433	0.0710333	-0.684467	-0.268867	0.946733	0.558233	0.0766333	-0.109467	0.629333	0.0804333	-0.873667	0.736333	-0.0942667	-0.0203667	-1.21637	0.221533	-1.59027	0.205833	-0.154367	-0.260867	-0.558067	-0.510067	0.372033	0.224833	-0.497267	0.476833	-0.137767	-0.252167	-0.0106667	-0.178967	-0.349667	-1.50077
BSU00890	0.403767	-0.0381333	-0.365633	-0.480733	-0.373933	-0.392933	-0.405833	0.385567	0.134567	-0.144833	-1.04303	0.377067	-0.260533	0.0164667	0.0428667	-0.0787333	-0.127333	0.437367	0.0384667	-0.960933	-0.433533	0.686267	0.209667	-0.0797333	-0.433233	0.382167	-0.187133	-0.788833	0.625767	-0.194033	0.0623667	-0.853833	0.0325667	-1.02993	0.248467	-0.463933	-0.443033	-0.536633	-0.394933	0.344667	0.161467	-0.296133	0.113467	-0.100633	-0.353933	0.115067	0.0288667	0.00376667	-1.30953
BSU00900	0.424633	-0.0638667	-0.360767	-0.836467	-0.395867	-0.448467	-1.13447	-0.452167	-0.667267	-0.0418667	-0.994667	0.434233	-0.343367	0.0815333	-0.0153667	-0.0186667	-0.210067	0.272933	0.0275333	-0.424967	-0.772367	0.127233	0.398033	-0.0281667	-0.322767	0.177733	-0.115367	-0.761467	0.633833	-0.0112667	0.145733	-0.760267	0.0223333	-0.862867	-0.262167	-0.459167	-1.00367	-0.645467	-0.590867	0.155733	-0.412767	-0.505367	-0.640867	-0.347467	-0.336967	-0.0574667	0.117033	-0.0779667	-1.17757
BSU00910	0.4557	-0.0469	-0.4088	-0.8441	-0.7227	-0.5638	-2.6531	-3.0726	-3.2388	-0.1279	-0.8902	0.3944	-0.3317	-0.226	-0.2089	-0.1998	-0.6042	0.4855	0.099	-0.2766	-0.4618	0.4493	0.3365	-0.1478	-0.1479	0.1913	-0.4506	-0.5483	0.5248	-0.1398	0.109	-0.7442	-0.0992	-1.587	-0.1286	-0.6676	-0.6535	-0.8652	-0.5062	-0.0943	-0.4424	-0.4229	-0.0371	-0.5281	-0.407	-0.0878	-0.3691	-0.2026	-1.4104
BSU00920	0.349033	-0.109867	-0.239167	-0.602467	-0.427967	-0.337667	-2.85807	-3.11237	-3.20837	0.0126333	-0.816267	0.609233	-0.160367	0.194833	-0.106767	-0.122267	-0.101767	0.420233	0.170333	-0.518467	-0.382167	0.611433	0.549333	0.0662333	-0.243767	0.383233	-0.149367	-0.497967	0.760033	-0.0556667	-0.0446667	-0.439767	0.306033	-0.947367	-0.0429667	-0.291567	-0.421667	-0.272467	-0.379767	0.229833	-0.156267	-0.321867	0.0646333	-0.207867	-0.456467	0.00123333	0.00273333	-0.00906667	-1.09667
new_112499_112799	0.371833	0.0748333	-0.446667	-0.585067	-0.833367	-0.309467	-2.32167	-2.45917	-2.74107	-0.239567	-1.01357	0.0996333	-0.632367	-0.187467	0.0101333	-0.436067	-0.122567	0.644433	0.0585333	-0.838367	-0.551867	0.469333	0.372533	-0.471667	-0.480467	-0.767367	-0.185067	-1.05937	-0.0188667	-0.367567	0.279233	-0.549767	-0.223967	-1.07237	-0.417067	-1.26507	-0.268567	-0.744467	-0.675867	-0.0153667	-0.247367	-0.695167	0.0747333	-0.191367	-0.813667	-0.256667	-0.0743667	-0.893867	-2.01187
BSU00930	0.3783	-0.0614	-0.3169	-0.4737	-0.5971	-0.3137	-2.696	-3.0003	-3.1458	0.0089	-1.0425	0.4228	-0.4056	-0.3112	0.4031	-0.3502	-0.3481	0.9897	0.4195	-0.2304	-0.2244	0.9068	0.5692	-0.0631	-0.0683	0.2157	0.1076	-0.6411	0.5401	-0.3638	-0.2145	-0.6743	0.1248	-1.2515	-0.095	-0.4878	-0.3972	-0.2907	-0.315	-0.0163	-0.1347	-0.2808	0.055	-0.314	-0.6438	-0.3507	-0.2839	-0.2194	-1.2299
BSU00940	0.350467	-0.0839333	-0.266533	-0.608433	-0.526133	-0.347233	-2.83833	-3.21363	-3.44213	-0.0773333	-1.00473	0.374667	-0.435333	-0.214733	0.220967	-0.0721333	-0.238133	0.912567	0.346267	-0.188733	-0.246533	0.969467	0.361967	0.0523667	-0.205933	0.299767	-0.359833	-0.630633	0.696267	-0.0989333	-0.286433	-0.647333	0.108267	-1.05633	-0.151033	-0.370033	-0.154033	-0.384233	-0.500633	-0.110533	-0.388633	-0.420933	0.0474667	-0.265433	-0.673533	-0.217333	-0.165533	-0.159533	-1.28783
BSU00950	0.263067	-0.0656333	-0.197433	-0.650933	-0.472233	-0.412133	-2.98363	-3.39513	-3.57933	-0.235733	-0.739333	0.405767	-0.431933	-0.225333	-0.411533	-0.115533	-0.322133	0.842867	0.333767	0.126567	-0.312033	0.923567	0.366167	0.00356667	-0.437533	0.135467	-0.535133	-0.840033	0.617567	-0.124733	-0.244733	-0.729633	0.0935667	-0.825733	-0.156833	-0.355833	-0.155933	-0.487933	-0.631833	0.175467	-0.307733	-0.404733	0.158267	-0.277133	-0.542833	-0.210033	-0.218933	-0.286733	-1.25193
BSU00960	0.350367	-0.0756333	-0.274733	-0.575833	-0.499333	-0.274733	-3.00423	-3.35313	-3.53473	0.00726667	-0.958733	0.499067	-0.322433	-0.253133	0.276767	0.0638667	-0.249333	0.869067	0.355267	-0.111033	-0.330833	0.784967	0.413367	0.0708667	-0.225833	0.0974667	-0.142333	-0.586033	0.515467	-0.186233	0.0179667	-0.566033	0.0688667	-0.956933	-0.0479333	-0.465933	-0.212633	-0.352233	-0.345933	0.165667	-0.200233	-0.126933	0.146567	-0.247033	-0.532833	-0.0595333	0.107467	-0.00843333	-1.09743
BSU00970	0.246267	-0.0560333	-0.190233	-0.538333	-0.378633	-0.297333	-3.17713	-3.54183	-3.81333	-0.0207333	-1.01313	0.352967	-0.382133	-0.110733	0.212067	-0.100233	-0.259633	0.764867	0.355567	-0.0611333	-0.205833	0.850067	0.373867	0.115867	-0.308533	0.0615667	0.0136667	-0.808433	0.414767	-0.0626333	0.00116667	-0.579633	0.00846667	-1.03783	0.0354667	-0.548133	-0.113133	-0.276333	-0.304533	0.265767	0.0306667	-0.304333	0.264767	-0.252033	-0.430333	-0.0787333	0.0216667	-0.112133	-1.12153
BSU00980	0.3446	-0.0839	-0.2607	0.1904	0.2849	0.2871	-0.3789	-0.3304	-0.6307	-0.5248	-1.2183	-0.1866	-0.7538	-0.5179	-0.1509	-0.611	-0.7156	0.0248	-0.5628	-1.1223	-0.6313	0.4241	-0.2943	-0.297	-0.772	-0.2285	-0.4538	-1.1215	-0.0711	-0.541	-0.3104	-0.782	-0.0242	-0.6732	0.4919	0.0011	0.3391	0.2364	-0.251	0.0845	0.3814	-0.3348	0.2248	0.2164	-0.3978	-0.27	0.0883	-0.4292	-0.9041
new_117257_117348	0.301467	-0.0559333	-0.245533	-0.0148333	0.206167	0.450767	-0.394533	-0.484033	-0.826533	-0.181133	-1.22203	0.484267	-0.504833	-0.336433	0.0605667	-0.478333	-0.289633	0.255067	0.0473667	-1.23003	-0.327733	0.836967	0.178967	0.193767	-0.172933	0.171267	0.413867	-0.884633	0.189867	-0.394133	-0.973433	-0.704233	0.169567	-0.724233	0.348667	0.199167	0.492867	0.658667	-0.128033	0.206267	0.600567	-0.226233	0.704667	0.581767	-0.148533	-0.0830333	0.629767	-0.199333	-0.625933
BSU00990	0.2899	0.0153	-0.3052	0.0882	0.4484	0.2978	-0.4136	-0.4228	-0.7384	-0.0958	-1.0108	0.2485	-0.4212	0.0269	-0.2401	-0.3488	-0.1142	0.1614	-0.1529	-0.9324	-0.415	0.5768	0.066	0.2579	-0.4632	-0.153	-0.2201	-0.9102	0.1032	-0.2857	-0.7273	-0.5267	0.0732	-0.3905	0.3258	0.1409	0.4035	0.2661	-0.1432	0.3148	0.3419	-0.4422	0.5351	0.6871	-0.0999	0.1392	0.6649	-0.1918	-0.5954
BSU01000	0.408233	-0.0864667	-0.321767	0.00923333	0.00993333	0.209333	-0.884567	-0.884167	-1.22217	0.0352333	-0.758767	0.447033	-0.306967	0.0505333	0.122733	-0.405467	0.239833	0.566833	0.0450333	-0.850867	-0.0800667	0.673733	0.262233	0.405833	-0.178667	0.150333	0.364933	-0.633267	0.262733	-0.159967	-0.320067	-0.395467	0.320033	-0.584967	0.560233	0.177133	-0.0557667	0.505633	0.141933	0.708633	0.888133	-0.197567	0.469833	0.696333	0.0680333	0.336333	0.639933	-0.00576667	-0.573367
new_117712_117889	0.190733	-0.145067	-0.0456667	-0.610167	-0.555367	-0.303467	-2.50757	-3.33397	-3.62177	-0.433567	-1.07747	0.593533	-0.596167	-0.112067	-0.305467	-0.596567	-0.217567	0.303133	0.146133	-1.31297	-0.379867	0.958333	0.238233	0.0252333	-0.447167	0.461233	0.386233	-0.901367	0.598833	-0.474567	-0.604667	-0.878167	0.205333	-1.27947	-0.0778667	-0.504067	-0.366967	0.0620333	-0.740467	0.0623333	0.190533	-0.781067	0.159433	-0.0529667	-0.573167	-0.332467	-0.0990667	-0.674567	-1.09237
BSU01010	0.3051	0.0349	-0.34	-0.5104	-0.3756	-0.4818	-2.7567	-3.583	-3.888	-0.1712	-1.056	0.4333	-0.5762	-0.0625	-0.0068	-0.5489	-0.4532	0.1565	0.0181	-0.4837	-0.467	0.5375	0.2522	-0.0449	-0.2879	0.1126	0.1767	-0.7018	0.3345	-0.1721	-0.4012	-0.7498	0.023	-1.5052	-0.3801	-0.7568	-0.4247	-0.2606	-0.4517	-0.1609	-0.1594	-0.4114	0.0825	-0.4162	-0.4467	-0.4088	-0.2035	-0.1001	-1.3705
new_118452_118590	0.0107333	-0.00966667	-0.00106667	-0.0478667	-0.127467	-0.0184667	-0.766867	-1.27877	-1.40227	-0.0909667	-0.283367	-0.00366667	0.0112333	-0.0597667	-0.0427667	-0.224267	-0.0859667	-0.000766667	0.00883333	-0.448367	-0.0114667	-0.0243667	0.00113333	-0.0102667	-0.0308667	0.000333333	-0.0148667	-0.467367	0.0184333	-0.105667	-0.0646667	-0.0869667	0.0120333	-0.481967	-0.0381667	-0.0210667	-0.0259667	-0.0120667	-0.115967	-0.00556667	-0.0337667	-0.646567	-0.0238667	0.00553333	-0.265967	-0.00956667	-0.0233667	-0.214267	-0.0571667
BSU01020	0.0113	-0.0115	0.0002	-0.0378	-0.0793	-0.0198	-1.2717	-1.588	-1.7139	-0.0699	-0.4307	-0.0082	0.0106	-0.0346	-0.038	-0.0238	-0.0363	0.0026	0.0068	-0.2939	-0.0088	-0.0276	-0.0046	-0.0078	-0.0386	-0.0058	-0.0161	-0.3402	0.0107	-0.0393	-0.0462	-0.0378	0.0038	-0.2891	-0.017	-0.0138	-0.0207	-0.0155	-0.1644	0.0094	-0.0302	-0.2677	-0.028	0.0114	-0.1172	0.0139	-0.0027	-0.0371	-0.0572
new_119017_119110	0.0414667	-0.00723333	-0.0342333	-0.774433	-0.647833	-0.306433	-2.22293	-2.41023	-2.50513	-0.588833	-0.768733	0.0288667	-0.0712333	-0.107033	-0.237433	-0.609933	-0.0671333	0.0387667	-0.0185333	-0.563433	-0.382533	-0.0375333	0.0188667	0.0140667	-0.642133	0.0281667	0.0129667	-0.868433	0.0452667	-0.204333	-0.0302333	-0.602233	0.0384667	-0.867433	-0.251533	-0.325433	-0.0884333	-0.0116333	-0.953033	0.0239667	-0.200233	-1.41083	-0.00353333	-0.00993333	-0.613433	-0.324833	-0.0462333	-0.388333	-0.633733
BSU01030	0.0473667	0.00446667	-0.0518333	-0.435133	-0.457433	-0.337633	-2.26393	-2.42113	-2.58753	-0.515133	-0.612933	0.0152667	-0.000933333	-0.00343333	-0.0319333	-0.205233	-0.0421333	0.0299667	-0.0226333	-0.346533	-0.172633	0.00216667	0.0205667	-0.00803333	-0.418033	0.0232667	-0.00463333	-0.837133	0.0466667	-0.150333	0.00226667	-0.369433	0.0275667	-0.644133	-0.176533	-0.232033	-0.172333	-0.00313333	-0.662933	0.0348667	-0.119133	-0.458033	-0.0753333	0.0129667	-0.309333	-0.00383333	-0.0162333	-0.136133	-0.652733
BSU_misc_RNA_3	0.0107667	-0.0104333	-0.000333333	-0.0714333	-0.161933	-0.0126333	-0.968133	-1.30813	-1.46643	-0.0638333	-0.222333	-0.00673333	0.00686667	-0.0303333	-0.0625333	-0.111233	-0.0363333	0.000966667	0.00696667	-0.346233	-0.00503333	-0.0264333	-0.00333333	-0.00703333	-0.0350333	-0.00633333	-0.0213333	-0.371133	0.00966667	-0.0316333	-0.0337333	-0.116533	0.00536667	-0.750233	-0.0173333	-0.0134333	-0.0214333	-0.0155333	-0.272233	0.0118667	-0.0197333	-0.452133	-0.0292333	0.0111667	-0.130633	0.00666667	-0.00333333	-0.0769333	-0.0935333
BSU01040	0.0120667	-0.0126333	0.000566667	-0.171733	-0.0821333	-0.0258333	-3.75833	-4.50943	-4.81103	-0.101033	-0.610933	-0.00723333	0.00766667	-0.0268333	-0.0317333	-0.0193333	-0.0326333	0.00356667	0.00756667	-0.441233	-0.0113333	-0.0251333	-0.00283333	-0.00633333	-0.136633	-0.00513333	-0.0191333	-0.481333	0.0110667	-0.0235333	-0.0268333	-0.0813333	0.00476667	-0.571933	-0.0136333	-0.132633	-0.0343333	-0.0151333	-0.212233	0.00956667	-0.0230333	-0.253533	-0.0455333	0.00856667	-0.190333	0.00436667	-0.00743333	0.000166667	-0.358633
BSU01050	0.00356667	-0.00343333	-0.000133333	-0.150233	-0.0701333	-0.0744333	-3.62493	-4.57543	-4.56463	-0.0453333	-0.690833	-0.00493333	-0.00563333	-0.0305333	-0.0282333	-0.0526333	-0.0324333	0.00606667	0.0114667	-0.366933	-0.00153333	-0.0196333	0.00166667	-0.000433333	-0.245733	0.000766667	-0.0190333	-0.535133	0.0141667	-0.0381333	-0.0743333	-0.0382333	0.00856667	-0.166233	-0.0242333	-0.377933	-0.0168333	-0.00743333	-0.204833	0.0130667	-0.0226333	-0.446633	-0.0451333	0.00166667	-0.184333	0.0116667	-0.00463333	0.00426667	-0.371933
BSU01060	0.402133	-0.116867	-0.285267	-0.836867	-0.609567	-0.587967	-3.58957	-4.10227	-4.55027	-0.0287667	-1.16277	0.298233	-0.473567	-0.241367	-0.213867	-0.608667	-0.623667	0.372233	0.0831333	-0.840267	-0.254067	0.674133	0.195333	0.135833	-0.359167	0.387233	-0.227867	-0.831067	0.676233	-0.222267	-0.184767	-0.568667	0.213933	-1.84497	-0.756967	-0.781567	0.0321333	-0.166167	-0.307467	-0.0469667	-0.300767	-0.438867	-0.0912667	-0.351467	-0.510067	-0.163967	-0.203267	-0.307367	-1.24847
new_121686_121918	0.2185	-0.056	-0.1625	-0.576	-1.1613	-0.3293	-2.6828	-3.1171	-3.7768	-0.634	-1.1244	0.4709	-0.6429	-0.2352	-0.6941	-1.276	-0.604	0.1566	-0.0007	-2.051	-0.3429	0.4943	0.1589	0.1243	-0.5074	0.3901	0.1137	-1.3307	0.4883	-0.1646	-0.7035	-1.1897	0.2402	-3.4388	-0.4367	-0.249	-0.2644	0.1382	-1.036	-0.0839	0.1298	-1.3933	0.4837	0.0808	-0.4095	-0.2511	-0.0583	-0.9503	-0.9623
BSU01070	0.332933	-0.151467	-0.181467	-0.597967	-0.604367	-0.337167	-2.14517	-2.84887	-3.07887	-0.461767	-1.07627	0.209833	-0.374867	-0.505867	-0.331267	-0.417667	-0.779767	0.240733	0.0556333	-0.902867	-0.570567	0.531033	0.0507333	-0.0153667	-0.453467	0.193933	-0.321267	-0.780667	0.614633	-0.104267	-0.282767	-0.493567	0.133333	-1.09327	-0.327667	-0.549367	-0.224667	-0.398567	-0.482167	-0.00546667	-0.397167	-0.566667	-0.00126667	-0.284067	-0.585867	-0.165767	-0.00276667	-0.340067	-0.983967
BSU01080	0.2069	0.0056	-0.2125	-0.5851	-0.4597	-0.4097	-2.1707	-2.8695	-2.9931	-0.4829	-1.0661	0.1743	-0.3457	-0.3761	-0.3213	-0.4572	-0.6454	0.2465	0.0713	-0.9232	-0.5336	0.4396	0.0051	-0.0815	-0.5419	0.2033	-0.3562	-0.8688	0.5826	-0.146	-0.0416	-0.5049	0.1512	-0.9008	-0.2719	-0.5231	-0.3705	-0.4296	-0.4941	-0.0136	-0.2509	-0.5199	0.1171	-0.1967	-0.6617	-0.214	-0.0498	-0.2836	-0.9145
new_129162_129283	0.172167	-0.162333	-0.00983333	-0.559133	-0.790833	-0.274333	-2.15063	-2.46203	-3.10523	-0.732533	-1.99263	0.135667	-0.684533	-0.731533	-0.144233	-0.814333	-0.103433	0.0107667	-0.171533	-1.89933	-0.632633	0.204267	0.198367	0.0349667	-0.528033	0.0204667	0.236667	-1.17943	0.274667	-0.789633	-1.34563	-1.08253	-0.0906333	-2.68823	-0.269833	-0.925933	-0.254433	-0.343133	-0.675233	-0.0497333	-0.490133	-1.00213	0.0729667	-0.154033	-1.02233	-0.430233	-0.393633	-0.658033	-1.23553
BSU01090	0.0190667	-0.0248333	0.00576667	-0.366633	-0.368733	-0.169333	-1.79213	-2.34473	-2.38113	-0.522733	-0.919833	-0.0181333	0.0169667	-0.187633	-0.0257333	-0.271333	-0.0991333	-0.00343333	-0.00513333	-1.10843	-0.181833	-0.0325333	-0.00753333	-0.00133333	-0.385133	-0.0169333	-0.00673333	-0.677533	0.0178667	-0.282133	-0.0589333	-0.481633	0.00506667	-1.01133	-0.0463333	-0.202333	-0.0375333	-0.00913333	-0.570233	0.0131667	-0.0682333	-0.741033	-0.0452333	0.00996667	-0.616433	-0.0189333	-0.0804333	-0.131633	-0.442333
new_129589_129701	0.0110667	-0.0164333	0.00536667	-0.492733	-0.414933	-0.357933	-1.84593	-2.36833	-2.42823	-0.611733	-0.996233	-0.0268333	-0.00563333	-0.234233	-0.0513333	-0.403633	-0.108933	-0.00633333	-0.0680333	-1.10163	-0.239533	-0.0517333	-0.0187333	-0.0115333	-0.428033	-0.0492333	-0.0360333	-0.770233	0.00186667	-0.391433	-0.0587333	-0.621933	-0.0115333	-1.07123	-0.0516333	-0.325833	-0.0815333	-0.0264333	-0.918633	-0.000833333	-0.143933	-0.761333	-0.0682333	0.00676667	-0.727833	-0.269233	-0.209733	-0.264333	-0.483333
BSU01100	0.00953333	-0.0165667	0.00703333	-0.561067	-0.431667	-0.414367	-1.93947	-2.37047	-2.47377	-0.565267	-0.996367	-0.0429667	-0.0268667	-0.324267	-0.0639667	-0.135867	-0.100267	-0.00916667	-0.131167	-0.884767	-0.281767	-0.109667	-0.0253667	-0.0359667	-0.321167	-0.202567	-0.0529667	-0.718167	-0.00916667	-0.362867	-0.0425667	-0.569567	-0.0300667	-0.983867	-0.0542667	-0.477467	-0.135167	-0.0401667	-0.793767	-0.0185667	-0.241167	-0.690967	-0.0708667	0.00263333	-0.789367	-0.302167	-0.0755667	-0.138267	-0.500567
BSU01110	0.0108	-0.0106	-0.0002	-0.0218	-0.0198	-0.0112	-1.2743	-1.7718	-1.7996	-0.0158	-0.0845	-0.0087	0.0107	-0.0244	-0.0301	0.0131	-0.0314	0.0022	0.0071	-0.1517	-0.0047	-0.0266	-0.0044	-0.0072	-0.0107	-0.0067	-0.0148	-0.0417	0.0097	-0.0136	-0.0247	0.0043	0.003	-0.0514	-0.0092	-0.0021	-0.0192	-0.0158	-0.0542	0.0109	-0.0151	-0.0252	-0.029	0.0131	-0.0153	0.0201	-0.0005	0.0176	-0.0226
BSU01120	0.0171667	-0.0192333	0.00206667	-0.106933	-0.142433	-0.0443333	-1.73673	-2.32173	-2.47563	-0.0981333	-0.587633	-0.00943333	0.00136667	-0.0772333	-0.0391333	-0.00903333	-0.0370333	-0.0107333	-0.000433333	-0.622433	-0.0253333	-0.0190333	-0.00493333	-0.0203333	-0.0367333	-0.00693333	-0.0231333	-0.458633	0.0141667	-0.0823333	-0.0331333	-0.0353333	0.00386667	-0.512333	-0.0303333	-0.0291333	-0.0180333	-0.0164333	-0.127933	0.00356667	-0.0403333	-0.244433	-0.0249333	0.0116667	-0.349133	-0.00343333	-0.0703333	-0.00183333	-0.154233
new_132763_132881	0.0203667	-0.0216333	0.00126667	-0.441533	-0.620133	-0.0411333	-1.58113	-2.17643	-2.74153	-0.378933	-1.15653	-0.00223333	-0.331033	-0.549333	-0.0898333	-0.283033	-0.100833	0.0152667	-0.00153333	-1.44353	-0.196733	-0.0114333	0.0109667	-0.0414333	-0.228133	-0.0112333	-0.0232333	-0.751633	-0.0136333	-0.653333	-0.156433	-0.245833	0.0203667	-1.37733	-0.0985333	-0.567533	-0.134633	-3.33333e-05	-0.550333	0.00266667	-0.108833	-0.889833	-0.0185333	0.0183667	-0.993733	-0.270833	-0.0573333	-0.482233	-0.464733
BSU01130	0.0461	-0.0094	-0.0367	-0.5792	-0.4985	-0.0771	-1.6433	-2.1853	-2.3797	-0.4576	-0.9616	-0.0015	-0.0141	-0.2365	-0.0217	-0.0011	-0.0066	0.0268	-0.0353	-0.7919	-0.2867	0.0244	0.0159	-0.0627	-0.3435	0.0227	-0.0117	-0.6556	0.0279	-0.2926	0.0117	-0.3839	0.0144	-0.4421	-0.0562	-0.3585	-0.2461	-0.0115	-0.628	0.0434	-0.2352	-0.6933	0.0202	-0.0595	-0.7407	-0.0511	-0.0406	-0.0504	-0.5358
BSU01140	0.237033	-0.0202667	-0.216767	-0.513367	-0.439467	-0.391767	-1.18077	-1.50297	-1.77447	-0.0868667	-0.703367	0.351433	-0.334167	0.0272333	-0.0158667	-0.158067	-0.238767	0.532533	0.0608333	-0.438267	-0.235967	0.890533	0.167733	0.207833	-0.141967	0.590833	0.0355333	-0.446767	0.698233	0.0734333	0.266033	-0.557767	0.376333	-0.897467	-0.0777667	-0.264467	-0.316967	-0.232767	-0.412767	-0.0694667	0.115033	-0.360967	0.275133	-0.186867	-0.261867	-0.0355667	-0.0611667	-0.0369667	-1.00147
new_135170_135363	0.00646667	-0.0136333	0.00716667	-0.175133	-0.614833	-0.0290333	-2.31553	-2.92783	-3.15193	-0.347933	-0.724233	-0.00493333	0.0111667	-0.284933	-0.0758333	-0.789933	-0.138733	0.00876667	-0.0853333	-0.806333	-0.0230333	-0.0223333	-0.00853333	-0.0453333	-0.378533	-0.0142333	-0.0233333	-0.866333	0.0187667	-0.356833	-0.0859333	-0.515933	-0.0135333	-1.00203	-0.0882333	-0.188633	-0.112133	-0.00513333	-0.643833	-0.00153333	-0.0961333	-0.963433	-0.0408333	-0.0467333	-0.807533	-0.249133	-0.0120333	-0.652833	-0.652433
BSU01150	0.0111	-0.0115	0.0004	-0.3393	-0.654	-0.0517	-2.6009	-3.1234	-3.3086	-0.3275	-0.6924	-0.0121	0.0061	-0.1714	-0.0493	-0.4263	-0.1434	0.0002	-0.0124	-0.6705	-0.093	-0.0263	-0.0059	-0.0239	-0.1947	-0.008	-0.0388	-0.813	0.0105	-0.3679	-0.1204	-0.4316	-0.0073	-0.9932	-0.1046	-0.2828	-0.0652	-0.0143	-0.5772	-0.0105	-0.1685	-0.9081	-0.0762	-0.1264	-0.743	-0.0656	-0.0257	-0.4464	-0.5472
BSU01160	0.00963333	-0.0229667	0.0133333	-0.756967	-0.841367	-0.597967	-3.22657	-3.93757	-3.96197	-0.612767	-1.29067	-0.0369667	-0.450667	-0.679267	-0.119967	-0.448967	-0.473867	-0.267467	-0.0179667	-0.986567	-0.662267	-0.0170667	-0.0589667	-0.348767	-0.559467	-0.228367	-0.138367	-1.08717	-0.0106667	-0.667267	-0.111967	-0.791367	-0.0244667	-1.14357	-0.591767	-0.789467	-0.167067	-0.0386667	-0.747467	-0.0454667	-0.775367	-0.834667	-0.151067	-0.326867	-1.11287	-0.235267	-0.218567	-0.457567	-1.09617
BSU01170	0.00656667	-0.0102333	0.00366667	-0.248233	-0.0978333	-0.0396333	-2.74633	-3.38703	-3.61553	-0.369933	-0.382133	-0.0180333	-0.0155333	-0.0808333	-0.0579333	-0.0495333	-0.0520333	-0.0181333	0.00186667	-0.235233	-0.0163333	-0.0451333	-0.0118333	-0.00633333	-0.0770333	-0.00893333	-0.0340333	-0.680933	0.00666667	-0.0284333	-0.0596333	-0.124733	-0.000833333	-0.177233	-0.0169333	-0.0982333	-0.0413333	-0.0190333	-0.295433	0.00536667	-0.0372333	-0.508633	-0.0344333	0.00596667	-0.379333	0.00236667	-0.0793333	0.00386667	-0.299533
BSU01180	0.00986667	-0.0117333	0.00186667	-0.124633	-0.143833	-0.0160333	-2.35293	-3.00863	-3.14543	-0.192933	-0.454833	-0.0400333	-0.00703333	-0.0488333	-0.0532333	-0.125233	-0.0698333	-0.00353333	-0.00723333	-0.245433	-0.0403333	-0.0214333	-0.0163333	-0.00983333	-0.0896333	-0.0140333	-0.0371333	-0.631533	-0.000533333	-0.0761333	-0.0344333	-0.301133	-0.00983333	-0.790833	-0.0110333	-0.0903333	-0.0129333	-0.0287333	-0.504333	-0.000933333	-0.0889333	-0.463933	-0.0231333	0.00576667	-0.524633	-0.0152333	-0.0173333	-0.0308333	-0.323233
BSU01190	0.0111333	-0.0112667	0.000133333	-0.0972667	-0.0850667	-0.0212667	-2.54037	-3.18217	-3.36897	-0.147667	-0.397167	-0.0101667	-6.66667e-05	-0.0473667	-0.0518667	-0.0108667	-0.0405667	0.00163333	0.00243333	-0.246667	-0.0104667	-0.0259667	-0.00606667	-0.00736667	-0.0503667	-0.00776667	-0.0205667	-0.521067	0.00953333	-0.0348667	-0.0433667	-0.0843667	0.00203333	-0.184867	-0.0149667	-0.0482667	-0.0195667	-0.0171667	-0.292467	0.00773333	-0.0492667	-0.424967	-0.0282667	0.00913333	-0.285267	0.00733333	-0.00586667	0.00853333	-0.130867
BSU01200	0.0106	-0.0108	0.0002	-0.2686	-0.1691	-0.1371	-2.5883	-3.2881	-3.351	-0.1754	-0.7307	-0.0166	-0.045	-0.1317	-0.0414	-0.0131	-0.0402	-0.0052	-0.0074	-0.6095	-0.2099	-0.0223	-0.0118	-0.0291	-0.0705	-0.0181	-0.0327	-0.5337	0.0049	-0.2237	-0.0356	-0.1657	-0.0101	-0.2956	-0.0536	-0.0705	-0.0202	-0.0251	-0.3458	-0.0294	-0.0717	-0.4057	-0.0247	-0.0337	-0.5242	-0.0558	-0.0232	-0.0114	-0.4528
BSU01210	0.0208667	-0.00623333	-0.0146333	-0.491033	-0.545033	-0.518633	-3.21753	-3.70703	-3.84913	-0.295433	-0.570433	-0.0290333	-0.0794333	-0.493333	-0.0810333	-0.0680333	-0.109033	-0.0386333	-0.226833	-0.522933	-0.291433	-0.00333333	-0.0169333	-0.185133	-0.103833	-0.0880333	-0.0722333	-0.959133	0.00266667	-0.483433	-0.0642333	-0.439733	-0.00943333	-0.614833	-0.543333	-0.422333	-0.0965333	-0.0274333	-0.558633	-0.00783333	-0.345233	-0.735433	-0.0139333	-0.229333	-0.961733	-0.0360333	-0.0193333	-0.191633	-0.829633
BSU01220	0.0315333	-0.0108667	-0.0206667	-0.552867	-0.629067	-0.394167	-3.33997	-4.02227	-4.21167	-0.496867	-0.834167	0.0200333	-0.0465667	-0.298667	-0.108467	-0.0657667	-0.169767	0.0337333	0.0235333	-0.628967	-0.298867	0.00373333	-0.0465667	-0.0317667	-0.536967	0.0199333	-0.0717667	-0.993667	0.0420333	-0.309167	-0.102467	-0.381167	0.0159333	-0.887567	-0.207967	-0.664767	-0.160167	0.00953333	-0.677467	0.0202333	-0.398267	-0.826667	-0.0353667	-0.402567	-1.01117	-0.235767	-0.0270667	-0.205767	-0.741467
BSU01230	0.0408667	-0.188133	0.147267	-0.657833	-0.575133	-0.226233	-3.11023	-3.82103	-3.97183	-0.551933	-0.919833	0.154267	0.116867	-0.307033	0.0198667	-0.0842333	-0.352933	-0.0257333	0.172167	-0.807033	-0.439333	0.0921667	0.160267	0.116667	-0.439133	0.162967	0.109467	-0.866433	0.184567	-0.283033	0.0184667	-0.556633	0.0285667	-0.952233	-0.159233	-0.550333	-0.0318333	0.152867	-0.560333	0.144967	-0.354833	-0.577733	-0.0116333	-0.216533	-0.758733	-0.324233	-0.212933	0.109967	-0.742233
BSU01240	0.0552333	-0.118567	0.0633333	-0.466567	-0.663467	-0.214667	-3.16387	-3.90557	-4.05667	-0.435467	-0.805267	0.0570333	0.0413333	-0.310367	-0.174267	-0.310867	-0.0572667	0.0676333	0.0556333	-0.709567	-0.328367	0.0310333	0.0421333	0.0346333	-0.452767	0.0286333	-0.0408667	-0.947067	0.0890333	-0.353667	-0.0404667	-0.417967	0.0567333	-0.975967	-0.209167	-0.612567	-0.0255667	0.0609333	-0.584867	0.0363333	-0.408467	-0.647667	-0.0195667	-0.236367	-0.886567	-0.276667	-0.0276667	-0.232267	-0.847967
BSU01250	0.0207333	-0.0304667	0.00973333	-0.499767	-0.543267	-0.341967	-2.97937	-3.83427	-4.00627	-0.534767	-0.733567	-0.0510667	-0.0494667	-0.0704667	-0.0834667	-0.116867	-0.0741667	0.0122333	-0.00686667	-0.511467	-0.304367	-0.00816667	-0.00336667	-0.00246667	-0.237367	-0.0527667	-0.0514667	-0.900467	0.0159333	-0.212867	-0.0392667	-0.430667	0.00253333	-0.817167	-0.116567	-0.408867	-0.0827667	-0.0131667	-0.646767	-0.00976667	-0.377267	-0.578567	-0.0600667	-0.113767	-0.742067	-0.153367	-0.0299667	-0.0922667	-0.674367
BSU01260	0.0326	-0.0429	0.0103	-0.4995	-0.5906	-0.3372	-3.199	-3.9676	-4.0418	-0.6355	-0.7968	-0.0067	-0.1765	-0.0158	-0.0292	-0.0384	-0.0267	0.02	0.0081	-0.5802	-0.4225	0.0079	0.0019	-0.0272	-0.4167	-0.0678	-0.0125	-0.805	0.0253	-0.2327	-0.0123	-0.4465	0.0128	-0.8708	-0.1626	-0.5	-0.1427	-0.0017	-0.6614	-0.0724	-0.2686	-0.5534	-0.1412	-0.0942	-0.8501	-0.3204	-0.0143	-0.085	-0.7148
BSU01270	0.0364333	-0.0516667	0.0152333	-0.664667	-0.697367	-0.464767	-3.21257	-3.94727	-4.03527	-0.462367	-1.02257	-0.0196667	-0.0817667	-0.109367	-0.0505667	-0.157367	-0.0837667	-0.00356667	-0.00686667	-0.684467	-0.390767	0.0142333	-0.0338667	-0.0664667	-0.622367	-0.0201667	-0.0454667	-0.776767	0.00893333	-0.442567	-0.100867	-0.516167	-0.00556667	-0.906767	-0.0309667	-0.504967	-0.172767	-0.0214667	-0.613267	-0.187167	-0.422967	-0.510667	-0.229667	-0.0349667	-0.944967	-0.144367	-0.0447667	-0.112867	-0.845367
BSU01280	0.175867	-0.202833	0.0269667	-0.772233	-0.764233	-0.446533	-3.73463	-4.30853	-4.59193	-0.499233	-1.17993	0.127267	-0.158633	-0.459233	-0.0673333	-0.256933	-0.322633	0.0291667	0.0321667	-1.04073	-0.478433	0.150167	-0.147733	0.0193667	-0.469533	-0.120833	-0.0905333	-0.973333	0.150267	-0.432433	-0.220433	-0.434233	0.135267	-1.30703	0.00286667	-0.832133	-0.325233	0.121767	-0.686933	-0.293133	-0.257233	-0.635433	-0.0335333	-0.208333	-0.971633	-0.452333	-0.151533	-0.147633	-0.940833
BSU01290	0.0920667	-0.157433	0.0653667	-0.729733	-0.476433	-0.519333	-3.32823	-4.07683	-4.05683	-0.463733	-0.967633	0.0585667	0.0648667	-0.149433	-0.0665333	0.0577667	-0.0167333	0.0544667	0.0631667	-0.769033	-0.199533	0.0590667	-0.0480333	-0.0477333	-0.374033	-0.0278333	-0.0456333	-0.772333	0.0800667	-0.135733	-0.242733	-0.344833	0.0689667	-1.00343	-0.0601333	-0.508133	0.0225667	0.0546667	-0.648933	-0.0133333	-0.304133	-0.510833	0.0174667	-0.0266333	-0.668033	-0.374733	-0.00883333	0.0496667	-0.673033
BSU01300	0.0333333	-0.0559667	0.0226333	-0.502567	-0.467367	-0.301467	-3.18407	-3.95647	-4.01357	-0.316167	-0.881567	-0.00376667	0.00863333	-0.143267	-0.0255667	-0.0870667	-0.0666667	0.0150333	0.00613333	-0.709567	-0.413267	-0.00826667	0.00793333	-0.0272667	-0.116667	-0.0128667	-0.00906667	-0.857167	0.0198333	-0.271867	-0.184567	-0.365267	0.00843333	-1.02867	-0.0816667	-0.404967	-0.0351667	-0.00756667	-0.533467	0.0129333	-0.208567	-0.529167	-0.0443667	-0.0837667	-0.541467	-0.192267	-0.0436667	-0.102767	-0.686467
BSU01310	0.0901	-0.1467	0.0566	-0.632	-0.7473	-0.6971	-3.5968	-4.3243	-4.3825	-0.6745	-1.0351	0.0463	-0.0288	-0.5125	0.0241	-0.1404	-0.5028	0.0693	0.0465	-0.8329	-0.6153	0.0228	0.0368	-0.0206	-0.5147	-0.0205	0.0089	-1.0471	0.0688	-0.336	-0.234	-0.6306	0.0539	-0.998	-0.1218	-0.5848	-0.1762	0.0329	-0.719	0.0121	-0.5232	-0.7853	-0.1771	-0.4653	-0.9575	-0.3023	-0.2467	-0.1322	-0.9616
BSU01320	0.124933	-0.0315667	-0.0933667	-0.710367	-0.774367	-0.456867	-3.54407	-4.22567	-4.30427	-0.710067	-1.04567	0.0979333	0.0503333	-0.162367	-0.231767	-0.382867	-0.270067	0.119633	0.0515333	-0.871267	-0.195867	0.0946333	0.104333	0.0997333	-0.519867	0.0659333	-0.168167	-0.911967	0.121633	-0.322167	-0.112867	-0.674767	0.107833	-0.898467	-0.466767	-0.697267	-0.0529667	0.0591333	-0.812567	0.0330333	-0.434167	-0.771067	-0.283967	-0.372967	-0.938267	-0.117367	-0.160467	-0.321267	-0.868967
BSU01330	0.0636667	-0.0225333	-0.0411333	-0.555633	-0.752233	-0.345433	-3.46203	-4.25153	-4.32453	-0.651033	-1.16743	0.0329667	-0.127033	-0.253433	-0.0546333	-0.486933	-0.401633	0.0496667	-0.0552333	-0.792333	-0.225933	0.00266667	0.0232667	0.0300667	-0.534833	0.00696667	-0.0493333	-0.930233	0.0558667	-0.146533	-0.270333	-0.481733	0.0443667	-0.963333	-0.274033	-0.658633	-0.0168333	0.0255667	-0.764133	-0.0848333	-0.503333	-0.670733	-0.262933	-0.240733	-0.810633	-0.0969333	-0.00523333	-0.0272333	-0.814233
BSU01340	0.0179333	-0.0108667	-0.00706667	-0.390867	-0.676167	-0.396167	-3.44677	-3.94677	-4.20587	-0.389667	-0.871167	0.00523333	-0.0846667	-0.187267	-0.0453667	-0.229367	-0.260567	0.0180333	0.0171333	-0.657767	-0.298867	-0.0134667	0.00513333	-0.00176667	-0.252667	0.000333333	-0.0609667	-0.812467	0.0269333	-0.0831667	-0.404567	-0.325867	0.0160333	-1.09077	-0.373367	-0.445667	-0.0563667	-0.0198667	-0.447767	-0.0538667	-0.366867	-0.591267	-0.145667	-0.317767	-0.601567	-0.163367	-0.0703667	-0.0607667	-0.644167
BSU01350	0.201133	0.00503333	-0.206167	-0.658367	-0.862267	-0.521367	-3.45787	-4.08727	-4.08057	-0.486067	-1.12597	0.199833	-0.231767	-0.464567	0.106833	-0.445667	-0.433867	0.219033	-0.0744667	-0.985367	-0.398467	0.159533	0.178133	-0.0444667	-0.414067	0.000333333	0.0784333	-0.840167	0.244633	-0.339467	-0.395067	-0.577667	0.169433	-1.39047	-0.376667	-0.621767	-0.122867	0.121433	-0.600767	-0.0908667	-0.599167	-0.650467	-0.365267	-0.195967	-0.787867	-0.270567	-0.252067	-0.380567	-0.873267
BSU01360	0.303633	-0.170467	-0.133167	-0.748867	-0.896767	-0.616767	-3.61687	-4.19647	-4.34657	-0.639967	-1.17747	0.242833	-0.201567	-0.659567	0.124933	-0.536367	-0.578767	0.264033	-0.135567	-1.25437	-0.486867	0.313233	0.00593333	-0.0810667	-0.472267	0.108233	0.282833	-0.934367	0.376533	-0.519067	-0.503767	-0.637667	0.145033	-1.37007	-0.450867	-0.697267	-0.223767	0.181033	-0.679767	-0.279567	-0.531867	-0.837667	-0.293467	-0.384567	-0.948367	-0.331267	-0.294967	-0.425267	-0.949167
BSU01370	0.1037	-0.0458	-0.0579	-0.6413	-0.8303	-0.4533	-3.4133	-4.0718	-4.1555	-0.4658	-1.1783	0.1164	0.0125	-0.4428	-0.0927	-0.3648	-0.4271	0.057	0.0206	-1.1256	-0.4479	0.0757	-0.0066	-0.1043	-0.5199	0.0623	0.0088	-0.9427	0.1504	-0.4332	-0.1901	-0.4642	0.0595	-1.0684	-0.6132	-0.4106	-0.118	-0.014	-0.6638	-0.1248	-0.5531	-0.7651	0.0659	-0.5527	-0.962	-0.2268	-0.131	-0.3793	-0.8782
BSU01380	0.142967	-0.0202333	-0.122733	-0.363033	-0.677733	-0.384733	-3.33293	-4.07123	-4.16053	-0.379033	-0.972633	0.259267	-0.0787333	-0.643733	0.302867	0.203167	-0.113733	0.315567	0.334067	-1.01333	-0.530233	0.390767	0.0714667	-0.0912333	-0.196833	0.259467	0.333467	-0.694633	0.459867	-0.589933	0.0951667	-0.401533	0.377967	-1.07733	-0.410933	-0.710133	0.282167	0.260867	-0.367333	-0.0742333	-0.401533	-0.531233	-0.199233	-0.608333	-1.06013	-0.103433	0.0781667	-0.0134333	-0.860733
BSU01389	0.0107667	-0.0140333	0.00326667	-0.142533	-0.304433	-0.338433	-3.03153	-3.67293	-3.82853	-0.306733	-0.777533	-0.0162333	-0.000133333	-0.0799333	-0.0416333	-0.355933	-0.111633	-0.0239333	-0.0242333	-0.842833	-0.102233	-0.0215333	-0.0177333	-0.0264333	-0.382333	-0.00403333	-0.148433	-0.803533	0.00866667	-0.134033	-0.118733	-0.438933	-0.000133333	-0.673133	-0.0787333	-0.170133	-0.0183333	-0.0170333	-0.553933	-0.00783333	-0.259433	-0.485033	-0.0306333	-0.0641333	-0.715933	-0.0131333	-0.175333	-0.0770333	-0.640433
BSU01390	0.00996667	-0.0137333	0.00376667	-0.627433	-0.377133	-0.491833	-3.12553	-3.72653	-3.93973	-0.442533	-0.836833	-0.0644333	-0.102533	-0.0789333	-0.143333	-0.330933	-0.0840333	-0.0135333	-0.149133	-0.659433	-0.0505333	-0.0216333	-0.0425333	-0.00683333	-0.551233	-0.00963333	-0.155633	-0.885733	0.00276667	-0.287633	-0.106033	-0.292333	-0.00613333	-0.463633	-0.160233	-0.333833	-0.0400333	-0.0232333	-0.726733	-0.0268333	-0.111633	-0.604333	-0.0382333	-0.0463333	-0.757833	-0.207933	-0.197933	-0.314233	-0.774933
BSU01400	0.0139667	-0.0175333	0.00356667	-0.620833	-0.360233	-0.455633	-3.08643	-3.69853	-3.89923	-0.460633	-0.834133	-0.0362333	-0.124733	-0.101533	-0.0596333	-0.135833	-0.0661333	-0.0216333	-0.0533333	-0.539433	-0.232733	-0.0158333	-0.0408333	-0.00513333	-0.367033	-0.0104333	-0.0466333	-0.817533	0.00736667	-0.105433	-0.102033	-0.227233	-0.00203333	-0.426133	-0.148033	-0.284733	-0.0278333	-0.0194333	-0.594133	-0.0238333	-0.0927333	-0.560033	-0.0235333	-0.0387333	-0.700933	-0.132033	-0.0555333	-0.156633	-0.671333
BSU01410	0.0293	-0.0307	0.0014	-0.4263	-0.4362	-0.2035	-3.0693	-3.676	-3.8881	-0.4038	-0.8347	-0.0171	-0.1847	-0.1426	-0.0267	-0.1063	-0.0906	0.0159	-0.0524	-0.6759	-0.2865	-0.0039	0.0004	-0.0017	-0.1228	-0.0053	-0.0082	-0.6426	0.026	-0.0997	-0.088	-0.2421	0.0072	-0.5699	-0.0579	-0.4141	-0.0093	-0.0072	-0.4071	-0.0224	-0.0982	-0.4947	-0.0162	-0.0345	-0.7808	-0.1711	-0.0236	-0.0648	-0.6095
BSU01420	0.0619667	-0.0709333	0.00896667	-0.853733	-0.697433	-0.357833	-3.60233	-4.25003	-4.43573	-0.777333	-1.06613	0.0469667	-0.309733	-0.461133	-0.140433	-0.432433	-0.519033	0.0575667	-0.0572333	-0.992733	-0.418033	0.0555667	0.0192667	-0.0711333	-0.628533	0.0410667	0.00756667	-0.972733	0.0861667	-0.0857333	-0.137233	-0.646133	0.0635667	-1.11773	-0.320033	-0.790533	-0.0587333	-0.201833	-0.877033	-0.307633	-0.267733	-1.01563	-0.302233	-0.221533	-0.822133	-0.451633	-0.383833	-0.206233	-1.04653
new_148755_148930	0.1376	-0.0372	-0.1004	-0.8262	-0.7307	-0.6945	-3.0854	-3.9725	-4.3347	-0.5949	-1.2753	0.1103	-0.3957	-0.6091	-0.0226	-0.3076	-0.5603	-0.0414	-0.1803	-1.1679	-0.6255	0.1269	0.0018	-0.1836	-0.1866	-0.0449	0.0008	-0.9585	0.1538	-0.6456	-0.1623	-0.6187	0.0025	-1.3084	-0.462	-0.89	-0.2221	-0.0319	-0.556	-0.4525	-0.8664	-0.9492	-0.2442	-0.484	-1.0119	-0.1812	-0.3501	-0.2614	-1.0087
BSU01430	0.113067	-0.188533	0.0754667	-0.716833	-0.610833	-0.541033	-3.03433	-3.85683	-4.07743	-0.642333	-1.09023	0.0775667	-0.0690333	-0.391233	0.0463667	-0.327433	-0.299133	0.0144667	-0.238333	-1.10753	-0.588533	0.0994667	0.109067	0.110667	-0.581433	0.0660667	0.0495667	-0.913533	0.125167	-0.463533	-0.00533333	-0.602333	0.114867	-1.10733	-0.304133	-0.754433	-0.193833	-0.00293333	-0.543733	0.109367	-0.364933	-0.677033	-0.0136333	-0.135633	-0.925433	-0.192133	-0.0662333	-0.164933	-0.894833
BSU01440	0.0622667	-0.0740333	0.0117667	-0.400833	-0.370733	-0.341033	-3.20993	-3.92653	-3.93583	-0.395933	-0.603133	0.0494667	0.00396667	-0.0590333	-0.258033	-0.0457333	-0.00203333	0.0130667	-0.0222333	-0.503933	-0.259733	-0.0691333	0.0344667	0.0423667	-0.459633	0.0389667	-0.261333	-0.818633	0.0729667	-0.0493333	-0.0235333	-0.159733	0.0574667	-0.365733	-0.190633	-0.540433	-0.707433	0.0213667	-0.573533	0.0457667	-0.308333	-0.637633	-0.688933	-0.270333	-0.602433	-0.281433	-0.0312333	-0.156833	-0.706633
new_150362_150442	0.2012	0.2071	-0.4083	-0.5286	-0.9043	-0.3647	-2.5832	-2.9346	-3.2014	0.0119	-0.994	0.6049	-0.039	-0.2535	0.2498	-0.1337	-0.6195	0.8388	0.5403	-1.2877	-0.0524	0.6745	0.8176	0.1955	0.1637	0.2623	0.3386	-0.5602	0.5604	-0.303	-0.6142	-0.4951	0.6854	-1.3359	-0.5385	-0.5754	-0.1406	-0.0957	-0.369	0.4083	0.2441	-0.3596	0.2599	0.0109	-0.5367	0.2226	-0.0067	0.1637	-0.7672
BSU01450	0.330467	0.0508667	-0.381333	-0.853633	-0.901333	-0.679233	-2.50583	-3.06363	-3.31233	-0.0447333	-1.11213	0.308167	-0.460033	-0.337833	-0.00373333	-0.317433	-0.770033	0.432967	0.118167	-0.701233	-0.388933	0.833567	0.224867	0.0996667	-0.233433	0.170367	-0.0773333	-0.506233	0.482967	-0.330033	-0.172633	-0.580633	0.0604667	-1.58703	-0.312633	-1.02363	-0.188033	-0.312633	-0.241733	-0.0106333	-0.251333	-0.208733	0.139567	-0.255933	-0.604433	-0.153233	-0.0611333	0.0152667	-1.24113
BSU01460	0.374233	-0.0701667	-0.304067	-0.908767	-0.812167	-0.625167	-2.57317	-3.03237	-3.22017	-0.107667	-1.16837	0.350733	-0.495567	-0.261367	-0.0793667	-0.247467	-0.642367	0.551233	0.174133	-0.648267	-0.355267	0.857533	0.361633	0.189433	-0.106667	0.283833	0.0594333	-0.528667	0.624633	-0.203967	-0.287667	-0.661067	0.140633	-1.50047	-0.411067	-0.850767	-0.329067	-0.474267	-0.285567	0.0168333	-0.228767	-0.135267	0.154533	-0.172767	-0.461967	-0.164767	-0.129267	-0.165167	-1.15617
BSU01470	0.3713	-0.1176	-0.2537	-0.8742	-0.8254	-0.5326	-2.763	-3.0477	-3.4022	-0.0703	-0.9852	0.3225	-0.2747	-0.3231	-0.1562	-0.2579	-0.4039	0.8225	0.3333	-0.7459	-0.1795	1.1177	0.2649	0.2377	-0.2833	0.4271	-0.0573	-0.5476	0.6782	-0.1023	-0.274	-0.619	0.3163	-1.487	-0.4031	-0.7413	-0.2709	-0.3487	-0.3098	0.2133	-0.1177	-0.2481	0.381	-0.0572	-0.3646	0.0189	-0.0219	-0.0092	-0.9947
BSU01480	0.304933	-0.150567	-0.154367	-1.26657	-1.24557	-0.858367	-3.31187	-4.01557	-4.23027	-0.483267	-1.48817	-0.136667	-0.922567	-0.685567	-0.461967	-0.849267	-0.991867	0.0598333	-0.353767	-1.38607	-0.807367	0.608033	-0.0212667	-0.190267	-0.295067	-0.135767	-0.0353667	-0.588967	0.514633	-0.414867	-0.232367	-0.825467	-0.138767	-2.25607	-0.837667	-1.63197	-0.557367	-0.717767	-0.805467	-0.546467	-0.614667	-0.730867	-0.194967	-0.628367	-0.965667	-0.602367	-0.568167	-0.500967	-1.57127
new_153039_153507_c	0.0439333	0.0749333	-0.118867	0.210033	0.198733	0.0262333	0.772633	0.866433	0.557933	-0.162867	-0.694667	-0.0986667	-0.151667	0.230633	0.400833	-0.440967	0.387033	-0.212267	-0.360567	0.220733	0.0143333	0.370933	0.161833	-0.0940667	-0.0317667	-0.186467	0.473033	-0.0478667	-0.106667	0.0362333	0.164633	-0.459367	-0.313367	0.479533	-0.0514667	-0.178767	0.297333	0.0940333	-0.0565667	0.163433	0.242233	0.534533	0.325833	-0.536567	-0.237367	-0.506067	-0.0225667	-0.324967	-0.212567
BSU01490	0.141033	0.111533	-0.252567	-0.440967	-0.587067	0.0505333	-1.88337	-2.08617	-2.36787	-0.509467	-0.821767	0.118333	0.0928333	-0.241267	-0.0523667	-0.436467	-0.0263667	0.0439333	-0.0382667	-0.450167	-0.501967	0.0996333	0.122033	-0.0951667	-0.374467	0.0865333	0.0162333	-0.849767	0.132833	-0.494367	-0.0796667	-0.390367	0.121333	-0.613967	-0.0247667	-0.272367	-0.0483667	0.110633	-0.745267	0.0969333	-0.150267	-0.937367	0.0742333	-0.0641667	-0.874767	-0.146267	0.0958333	-0.0241667	-0.715067
BSU01500	0.141367	0.0430667	-0.184433	-1.02203	-0.681733	-0.929633	-2.77333	-3.07103	-3.48173	-0.572633	-1.13213	0.233567	-0.475133	-0.257533	-0.167733	-0.602233	-0.195633	0.0310667	-0.302033	-1.12183	-0.609533	0.311567	0.163267	-0.117733	-0.567233	0.0327667	0.393067	-0.882033	0.192367	-0.314433	-0.138133	-0.792333	-0.258533	-0.969033	-0.698333	-1.29593	-0.498833	-0.462933	-0.768733	0.0261667	-0.540633	-0.918533	0.0524667	-0.525533	-0.842833	-0.440433	-0.290533	-0.401333	-1.10633
new_154838_155119	0.102133	0.0345333	-0.136667	-0.414467	-0.324467	-0.424667	-0.439167	-0.608667	-0.843067	0.656533	-0.624967	0.680033	-0.262667	0.439133	0.243433	-0.361167	0.426333	0.954333	0.220533	0.00753333	0.259433	0.955533	0.660033	0.844033	0.0552333	0.854133	0.371133	-0.382467	0.726733	0.0425333	0.385833	-0.427767	0.503333	-0.618467	-0.265267	-0.369367	-0.0597667	-0.0329667	-0.254867	0.412233	0.172233	-0.486467	0.514033	0.438133	0.0354333	0.0645333	0.363333	-0.168367	-0.392167
BSU01510	0.349033	-0.0395667	-0.309467	0.210533	0.323033	0.502333	-0.875567	-1.36367	-1.43867	-0.195267	-1.13347	0.244833	-0.682867	-0.392567	-0.166267	-0.425267	-0.236067	0.185933	-0.183067	-1.05737	-0.603267	0.0959333	0.0838333	-0.330567	-0.780767	-0.0708667	-0.409467	-1.16637	0.226133	-0.433467	-0.368067	-0.637767	-0.0497667	-0.233667	0.538233	0.135233	-0.235967	0.185333	-0.320567	-0.195867	-0.173467	-0.455167	-0.601767	-0.291167	-0.414267	-0.349667	0.0988333	-0.392367	-1.12377
BSU01520	0.171467	0.0898667	-0.261333	0.250167	0.288867	0.226267	0.547667	0.275967	0.0733667	-0.278333	-0.884933	-0.122933	-0.601033	-0.0480333	-0.0778333	-0.744233	0.0808667	-0.147633	-0.500233	-0.159533	-0.282733	0.294567	-0.160333	-0.243033	-0.304033	-0.135533	-0.0759333	-0.538233	0.0114667	-0.297733	-0.0882333	-0.685333	-0.245133	-0.108333	0.137867	-0.0875333	0.162767	-0.132333	-0.194533	-0.322333	0.0134667	0.168867	0.113967	-0.471333	-0.350133	-0.596233	-0.271733	-0.734433	-0.577533
BSU01530	0.171233	0.0942333	-0.265467	0.198133	0.235133	0.158833	3.70563	2.16093	1.88843	-0.312367	-0.648567	-0.124667	-0.625267	-0.0579667	0.0127333	-0.685167	0.0311333	-0.272867	-0.490267	0.242133	-0.351667	0.307533	-0.171267	-0.272567	-0.318667	-0.204167	0.0253333	-0.367867	-0.0799667	-0.116167	0.0358333	-0.719567	-0.314567	0.0292333	0.0284333	-0.304967	0.112033	-0.186667	-0.325367	-0.554767	-0.0288667	0.201233	0.207533	-0.573767	-0.347067	-0.693267	-0.274667	-0.590567	-0.623567
BSU01540	0.3559	-0.1645	-0.1914	0.0774	0.034	0.3682	-0.9787	-1.3874	-1.4216	0.6229	-0.3061	1.2366	0.5391	0.7499	0.2523	0.0478	-0.1263	0.1048	-0.2211	-0.8808	-0.8179	0.3712	-0.0334	-0.2627	-0.402	0.1648	0.2191	-0.39	0.6253	0.0203	0.2601	-0.2544	0.5774	0.1161	0.7455	0.5106	0.116	0.0364	0.16	0.7755	0.5559	0.1615	0.3305	0.2704	0.0254	0.6485	0.6034	0.3917	-0.8761
new_158050_158514_c	0.0297	0.0652	-0.0949	0.3586	0.2998	0.0799	0.9603	0.8913	0.6087	-0.0644	-0.4194	0.0947	0.3292	0.3452	0.6761	-0.0577	0.4123	-0.034	-0.1289	0.2763	0.0726	0.3159	0.3673	-0.0326	0.0326	-0.0043	0.696	0.15	0.0758	0.2113	0.3775	-0.104	-0.0727	0.5161	-0.0613	-0.0207	0.1666	0.2786	0.2155	0.0956	0.3671	0.6016	0.3244	-0.4083	-0.0765	-0.0424	0.0549	-0.1994	-0.0933
new_158510_159181	0.308733	-0.0737667	-0.234967	0.442433	0.224233	0.692733	-0.838667	-1.00997	-1.16877	0.191833	-0.672367	0.830333	0.0405333	0.00713333	-0.559767	-0.809167	-0.658667	0.0769333	-0.362567	-1.63197	-0.625467	0.343033	-0.0347667	-0.133667	-0.816467	0.0406333	-0.385567	-1.09387	0.340633	-0.336967	-0.379467	-0.644867	0.429133	-0.172167	0.836133	0.648933	0.107733	0.248533	0.129033	0.925733	0.918333	-0.268467	0.549433	0.533233	0.168733	0.550933	0.559433	-0.209867	-0.782367
BSU01550	0.190767	0.0765667	-0.267333	-0.00433333	-0.00643333	-0.178233	1.65287	0.736067	0.387967	-0.236633	-0.871533	-0.220433	-0.493833	0.0638667	0.169467	-0.696433	0.206667	-0.0406333	-0.407033	-0.0285333	-0.220533	0.398867	-0.162333	-0.109233	-0.302633	-0.215533	0.330767	-0.417333	-0.123733	-0.146733	-0.0611333	-0.712033	-0.370533	0.0899667	-0.276333	-0.420933	0.0735667	-0.187133	-0.0817333	0.138867	-0.0456333	0.289267	0.203667	-0.607133	-0.422233	-0.888133	-0.265933	-0.743833	-0.693733
new_159149_159778_c	-0.00576667	0.114733	-0.108967	0.289333	0.209833	0.0578333	3.72333	2.30513	2.10503	-0.184967	-0.424567	-0.107367	-0.428867	0.261633	0.574633	-0.545467	0.458333	-0.172367	-0.349667	0.572533	0.0506333	0.447633	-0.0383667	-0.0893667	-0.0479667	-0.121167	0.521033	-0.207067	-0.130467	0.0938333	0.264433	-0.578967	-0.338567	0.332933	-0.0540667	-0.197367	0.414833	-0.0155667	-0.173667	0.0539333	0.175233	0.639433	0.416533	-0.476867	-0.201067	-0.409467	-0.182967	-0.595567	-0.354767
BSU01560	0.309433	-0.0392667	-0.270167	0.537533	0.232133	0.628433	-0.867767	-1.28277	-1.50607	0.348133	-0.406267	0.870733	0.151733	0.0379333	0.111333	-0.522167	-0.450467	0.275733	-0.153767	-1.14277	-0.496767	0.465833	-0.0825667	-0.187267	-0.569367	0.114333	-0.0249667	-0.779367	0.338833	-0.290467	-0.0677667	-0.515767	0.437033	-0.0551667	1.09283	0.693633	0.107433	0.293733	0.369933	0.906533	0.959133	0.312433	0.544833	0.537033	0.396133	0.577733	0.586533	0.178533	-0.706067
BSU01570	0.0781667	0.0869667	-0.165133	0.189167	0.210067	0.0177667	5.17737	3.26547	3.29757	-0.167233	-0.647633	-0.0924333	-0.358733	0.209967	0.225967	-0.646533	0.311067	-0.228733	-0.366933	0.259767	-0.0976333	0.415267	-0.0742333	-0.0797333	-0.0742333	-0.162333	0.148967	-0.334333	-0.181233	-0.00953333	0.178567	-0.463533	-0.364633	0.311667	-0.122533	-0.248533	0.303167	-0.0799333	-0.0458333	0.122067	0.213267	0.496667	0.400867	-0.488533	-0.187333	-0.534333	-0.100133	-0.610333	-0.336533
new_159779_160673	0.3612	-0.0097	-0.3515	0.5301	0.3795	0.6614	-0.7432	-1.0654	-1.4281	0.4579	-0.295	0.8966	0.2486	0.3534	-0.1721	-0.3657	-0.4709	0.3118	-0.1543	-0.9781	-0.5381	0.2221	0.0381	-0.0093	-0.6462	-0.043	-0.277	-0.8319	0.3528	-0.1385	-0.136	-0.4968	0.3076	0.1241	0.9145	0.5756	0.1131	0.2906	0.4524	1.0207	0.8482	0.1862	0.6501	0.7622	0.4786	0.7726	0.7595	0.2308	-0.5338
new_160675_160892	0.172533	0.0323333	-0.204867	-0.425867	-0.842267	-0.339167	-3.22367	-3.05827	-3.45457	-0.337667	-0.772467	0.299033	-0.382567	0.0141333	-0.935567	-0.697567	-0.173467	0.178233	0.166333	-0.984767	-0.118967	0.288333	0.240633	0.0496333	-0.618267	0.223933	-0.327767	-1.05587	0.346633	-0.186567	-0.370867	-0.515167	0.179333	-1.19397	-0.479267	-0.384267	0.127333	0.142133	-1.09007	-0.211967	-0.296267	-1.23217	0.141333	-0.397267	-0.770667	-0.615867	-0.488367	-0.913667	-1.33727
BSU_tRNA_24	0.333733	-0.238767	-0.0949667	-0.524567	-0.429367	-0.380667	-1.48167	-2.24757	-2.39367	0.912233	-0.0505667	1.39963	0.818633	0.899733	0.678333	0.396633	0.651133	1.18433	1.04203	0.117333	0.535633	0.437933	0.914333	1.50233	-0.116267	1.17003	1.97473	-0.0719667	1.43973	0.652333	0.882033	0.315733	0.854833	0.298033	0.337633	-0.0225667	-0.184667	0.432733	0.0892333	1.15093	0.461733	-0.379367	-0.111267	0.644433	0.227533	0.633933	0.908133	0.256033	0.188233
new_176316_176924	0.117233	0.0482333	-0.165467	-0.351267	-0.190267	-0.457567	-0.242567	-0.261967	-0.546167	0.423433	-0.743467	0.555633	-0.102367	0.420533	0.336733	-0.355867	0.193933	0.654933	0.0604333	-0.149567	0.199333	0.690433	0.532533	0.575033	-0.0146667	0.520933	0.304733	-0.461767	0.600133	0.103033	0.268633	-0.472267	0.427233	-0.449167	-0.363267	-0.306967	-0.0924667	0.189533	-0.344167	0.259833	0.590733	-0.132867	0.413933	0.243333	-0.0103667	-0.0140667	0.240133	-0.0597667	-0.390567
new_176926_177082	0.214033	-0.0913667	-0.122667	0.119433	-0.437267	0.151533	-1.72027	-1.68167	-2.07237	0.235033	-1.09657	1.06203	-0.101067	-0.0829667	-0.0342667	-0.0752667	0.309733	1.04303	0.651533	-1.06587	0.406433	1.17643	1.10163	0.516333	-0.145167	0.739933	-0.00386667	-0.547167	0.947433	-0.303467	-0.0165667	-0.173467	0.949633	-1.50807	0.257733	-0.0504667	0.208433	0.791933	0.0133333	0.816133	1.19653	-0.511567	0.382433	0.598033	-0.626167	0.618333	0.237233	0.156833	-0.969367
BSU01580	0.214833	-0.0746667	-0.140167	-0.210367	-0.335467	-0.0682667	-1.75127	-1.81047	-1.98217	0.419133	-0.422867	0.864833	0.265933	0.230533	0.561133	0.188433	0.115633	0.949933	0.446033	-0.234167	0.147933	0.962433	0.760333	0.520433	0.112333	0.721633	0.516633	-0.184667	1.03103	0.275933	0.429133	-0.119167	0.698633	-0.562067	-0.0176667	-0.0756667	-0.137167	0.372833	0.118233	0.859933	0.633333	0.138333	0.277833	0.441433	-0.0516667	0.481233	0.318433	0.355833	-0.647767
BSU01590	0.218167	-0.0468333	-0.171333	-0.0117333	-0.356033	0.0645667	-0.782933	-0.796533	-1.13673	0.519767	-0.400733	0.711867	0.235067	0.151167	0.612367	0.122467	0.291567	0.851367	0.518067	-0.361233	0.184867	0.629267	0.641867	0.474667	0.122667	0.604167	0.402467	-0.0213333	0.844667	0.296867	0.537267	-0.00953333	0.545767	-0.170533	0.400567	0.0481667	-0.265933	0.274767	0.415067	0.849767	0.590867	0.294367	0.0770667	0.340967	0.0622667	0.548167	0.529167	0.387967	-0.510533
BSU01600	0.435533	-0.0545667	-0.380967	-1.20957	-1.03507	-0.530967	-2.69037	-2.72077	-3.02837	-1.41207	-2.05687	-1.06477	-1.49247	-1.53217	-1.58387	-1.48017	-1.74747	-1.59307	-1.50547	-2.16907	-2.23167	-1.31807	-1.80897	-1.93077	-2.02827	-1.84587	-1.53407	-1.70547	-0.734067	-0.877267	-1.07337	-1.26157	-0.801367	-1.39427	-0.917167	-1.11547	-1.34737	-1.12137	-0.634267	0.0247333	0.498833	-0.530067	-0.146667	0.638633	-0.544967	0.279133	0.942233	0.836433	0.140133
BSU01610	0.425867	-0.0384333	-0.387433	-1.19213	-1.22603	-0.600133	-2.98773	-2.90183	-3.17903	-1.31373	-2.07323	-1.15913	-1.47693	-1.72163	-1.58873	-1.59953	-2.01563	-1.46173	-1.57323	-2.34233	-2.35553	-1.23473	-1.83533	-1.99353	-2.02333	-1.95103	-1.52983	-1.74993	-0.834733	-1.06963	-1.12853	-1.13783	-0.920433	-1.68733	-0.910133	-1.12453	-1.36933	-1.12793	-0.474933	-0.0160333	0.691867	-0.599733	-0.0362333	0.498567	-0.565233	0.345567	0.835067	0.748467	0.144967
BSU01620	0.387467	-0.00373333	-0.383733	-1.01943	-1.14293	-0.558533	-3.05563	-2.88773	-3.17273	-1.30573	-1.91763	-1.08913	-1.32403	-1.78933	-1.67743	-1.61713	-2.08163	-1.47763	-1.64673	-2.46583	-2.34933	-1.28463	-1.86713	-2.03413	-2.08133	-1.84023	-1.46883	-1.84053	-0.688133	-0.925033	-1.11853	-1.13413	-0.716233	-1.46803	-0.854433	-0.966933	-1.28763	-1.02853	-0.569433	0.255767	0.913967	-0.671733	0.146267	0.956367	-0.381933	0.552767	1.04587	0.861467	0.438167
BSU01630	0.3116	-0.0498	-0.2618	-1.1322	-1.1695	-0.6236	-4.4322	-3.6807	-3.9313	-1.6331	-2.2772	-1.3372	-1.8459	-1.7155	-2.0597	-1.8951	-2.0375	-2.0406	-2.0478	-2.8206	-2.954	-1.4306	-2.333	-2.5693	-2.7753	-2.4419	-1.9171	-2.4273	-1.1289	-1.4988	-1.4224	-1.4232	-1.0249	-1.7584	-1.1303	-1.0692	-1.2572	-0.9342	-0.9789	-0.1708	0.6749	-0.9127	0.1574	0.7007	-0.7705	0.0165	0.7664	0.6924	0.1691
BSU01640	0.2945	-0.0225	-0.272	-0.915	-0.8772	-0.5013	-2.7893	-2.2048	-2.2069	-1.3255	-1.8731	-1.1479	-1.5094	-1.5245	-1.5679	-1.6923	-1.82	-1.3757	-1.6708	-2.1487	-2.0685	-0.9533	-1.6579	-1.6699	-1.7777	-1.6142	-1.2088	-1.678	-0.4645	-0.83	-0.8367	-1.3746	-0.7959	-1.3969	-1.0347	-1.1513	-1.2828	-1.4805	-0.6172	0.0887	0.4839	-0.7374	0.4135	0.5154	-0.28	0.4403	0.7533	0.4875	-0.2186
BSU01650	0.354167	0.0572667	-0.411433	0.0128667	-0.0149333	0.362367	1.30657	0.611367	0.446267	0.0370667	-0.556833	0.290467	-0.312033	-0.0808333	-0.212133	-0.389633	-0.287833	-0.178533	-0.347933	-0.480033	-0.840033	0.136967	-0.516433	-0.544333	-0.580133	-0.562433	-0.597033	-0.839433	-0.0666333	-0.539633	-0.393033	-0.968533	-0.452933	-0.0745333	0.499067	0.298067	-0.454833	-0.502333	0.170367	0.324067	0.281067	0.324567	0.585967	0.208567	0.454267	0.563667	1.23787	0.578367	0.279767
BSU01660	0.288233	0.0540333	-0.342267	-0.00416667	-0.0925667	0.302733	1.23573	0.647533	0.478233	0.0914333	-0.577567	0.348133	-0.202767	-0.0377667	-0.208367	-0.332367	-0.238467	-0.0666667	-0.228367	-0.555167	-0.742767	0.350333	-0.465767	-0.394267	-0.560467	-0.348567	-0.623567	-0.766967	0.0825333	-0.423067	-0.180567	-0.930467	-0.276467	-0.0162667	0.565033	0.435533	-0.268867	-0.286967	0.218733	0.469433	0.217933	0.394533	0.647833	0.0819333	0.684933	0.651733	1.48503	0.576033	0.357233
BSU01670	0.3483	-0.0062	-0.3421	0.0176	-0.1013	0.1776	1.0295	0.4198	0.2484	0.184	-0.4736	0.4669	-0.0638	0.0163	-0.0992	-0.2548	-0.2802	-0.0837	-0.2572	-0.4373	-0.7644	0.2189	-0.3874	-0.4358	-0.5022	-0.3569	-0.5174	-0.7019	0.1588	-0.4292	-0.3209	-0.9784	-0.2453	-0.2141	0.3705	0.2939	-0.3678	-0.3035	0.1014	0.3099	0.2141	0.309	0.5475	0.0241	0.8118	0.8478	1.6355	0.8107	0.4405
BSU01680	0.241767	0.0335667	-0.275333	-0.0233333	-0.304433	0.200067	0.879467	0.275767	0.0864667	0.262967	-0.673933	0.419267	-0.146133	-0.0826333	0.0448667	-0.299833	-0.250933	0.100467	-0.242033	-0.758433	-0.721233	0.295767	-0.288033	-0.378133	-0.523033	-0.329533	-0.368533	-0.733733	0.0613667	-0.563833	-0.144633	-0.851133	-0.212933	-0.256933	0.452267	0.202567	-0.381033	-0.387133	0.247267	0.355667	0.396967	0.201467	0.518767	0.105567	0.804167	0.947267	1.64467	0.945967	0.351767
BSU01690	0.309667	-0.0555333	-0.254133	-0.209433	-0.298633	0.0411667	0.0920667	-0.526733	-0.665833	0.338567	-0.443133	0.852067	0.192567	0.143567	-0.163133	0.00836667	-0.307233	0.139767	0.0970667	-0.792933	-0.716133	0.480667	-0.0812333	-0.299933	-0.598233	-0.266333	-0.428933	-0.754633	0.560067	-0.190933	-0.00343333	-0.830233	-0.0558333	-0.364033	0.346267	0.0325667	-0.433633	-0.501433	-0.210733	0.454967	-0.00773333	-0.250333	0.351067	0.0377667	0.750567	0.834267	1.67077	0.872067	0.464967
BSU01700	0.306233	-0.0695667	-0.236667	-0.331167	-0.430067	-0.194667	-0.623167	-1.10647	-1.17227	0.191433	-0.499667	0.766733	0.0181333	0.198733	-0.0375667	0.0443333	-0.299467	0.190033	-0.0633667	-0.468167	-0.715167	0.442433	-0.100767	-0.315067	-0.493367	-0.329967	-0.231667	-0.698467	0.563433	-0.167367	0.166933	-0.887567	-0.0950667	-0.339467	0.263733	-0.135867	-0.506967	-0.594667	-0.411767	0.185433	-0.155967	-0.318667	0.210133	-0.186967	0.658733	0.681833	1.59423	0.834033	0.377133
BSU01710	0.3697	-0.0479	-0.3218	-0.8642	-0.8153	-0.6246	-1.2634	-1.2006	-1.3391	0.5585	-0.3338	1.1619	0.3866	0.4716	0.4852	0.4236	0.4339	0.8342	0.5677	-0.2803	0	1.0177	0.5182	0.2131	-0.1288	0.1006	-0.2035	-0.5828	0.5876	-0.2249	0.0707	-1.0523	-0.4279	-1.0126	-0.2789	-0.7022	-0.9305	-0.7358	-0.6869	0.0111	-0.169	-0.9129	-0.2506	-0.3201	0.8972	0.8978	1.8869	1.2162	0.9047
BSU01720	0.342033	-0.0170667	-0.324967	-0.855867	-0.951167	-0.734367	-1.52037	-1.45367	-1.48577	0.398933	-0.247667	0.952833	0.179733	0.370933	0.515733	0.339833	0.261433	0.641033	0.367733	-0.325567	-0.458267	0.801733	0.365033	0.0139333	-0.205967	-0.0276667	-0.0857667	-0.680267	0.508433	-0.286267	-0.0149667	-1.05107	-0.605967	-0.889967	-0.501567	-0.885767	-0.842967	-0.807067	-0.782367	-0.216067	-0.265067	-0.820467	-0.278167	-0.439767	0.521233	0.646933	1.76223	1.12323	0.589733
new_194669_194786	0.152367	0.00306667	-0.155433	-0.753233	-0.947233	-0.293833	-1.95303	-1.48243	-1.95103	0.343967	-1.01483	0.509967	-0.764233	0.0167667	0.324667	-0.887733	-0.168233	0.566967	-0.219633	-0.734833	-0.137233	0.762767	0.0997667	0.122867	-0.335333	0.132267	0.630267	-1.24933	0.582967	-0.711633	0.0107667	-0.969033	0.0862667	-1.46123	-0.639333	-0.424133	0.330067	0.233367	-0.558533	0.124667	0.373867	-1.42323	0.454567	0.301467	-0.0977333	0.100767	0.420567	-0.00813333	-0.394133
BSU01730	0.250733	-0.0890667	-0.161667	0.0479333	0.278833	0.238733	-2.31717	-2.36507	-2.55107	-0.656067	-1.42007	-0.266167	-0.827967	-0.789467	-0.429767	-0.707667	-0.723167	-0.0607667	-0.444967	-1.36557	-0.683867	0.391833	-0.143867	-0.150967	-0.581067	-0.0254667	-0.187767	-0.864167	0.389233	-0.322467	-0.132467	-0.583167	0.139433	-0.478467	0.281533	-0.380067	0.00173333	0.00883333	-0.490767	-0.234967	0.0566333	-0.662567	-0.201167	-0.147567	-0.443267	-0.0864667	0.244133	-0.382967	-0.953067
BSU01740	0.253033	-0.153967	-0.0990667	-0.184367	0.190933	0.117933	-2.40967	-2.39127	-2.53627	-0.803967	-1.55937	-0.195367	-0.789467	-0.654567	-0.650767	-0.726367	-0.642467	-0.0978667	-0.477767	-1.12867	-0.727467	0.138333	-0.133767	-0.132167	-0.740367	-0.0837667	-0.155567	-0.908867	0.444633	-0.267667	-0.301467	-0.942167	-0.0920667	-0.630967	-0.00116667	-0.437767	-0.464367	-0.224867	-0.868667	-0.206167	-0.239267	-0.782567	-0.476067	0.0457333	-0.414267	-0.245067	0.282733	-0.544967	-1.01017
new_196132_196212	0.276	-0.1398	-0.1362	-0.2892	-0.3638	0.0374	-1.8432	-2.21	-2.2791	-0.1213	-0.9153	0.5567	-0.3225	0.0992	-0.1432	-0.352	-0.4084	0.4319	-0.1728	-0.7252	-0.3832	0.6536	0.2419	-0.0717	-0.2967	0.308	-0.0566	-0.8674	0.551	-0.214	-0.1371	-0.7261	0.2841	-1.102	0.0107	-0.1534	-0.1671	0.1351	-0.3548	0.2685	0.3345	-0.656	0.505	-0.0025	-0.3673	0.0462	0.2431	-0.0824	-0.9677
BSU01750	0.319233	-0.113967	-0.205267	-0.467967	-0.424167	-0.230267	-2.18767	-2.58187	-2.80277	-0.222667	-1.09177	0.434633	-0.417067	-0.0957667	-0.288767	-0.354967	-0.382267	0.345633	-0.0309667	-0.618167	-0.522367	0.688933	0.235333	-0.101167	-0.573167	0.198033	-0.208267	-0.779267	0.597233	-0.240567	-0.0659667	-0.685867	0.124633	-0.831067	0.0288333	-0.433067	-0.176567	-0.223467	-0.494767	0.214833	-0.0106667	-0.553867	0.191233	0.0193333	-0.530467	-0.0665667	0.162233	-0.181067	-1.07667
BSU01760	0.2993	-0.1181	-0.1812	-0.3277	-0.4364	-0.2628	-2.4431	-2.9362	-3.125	-0.028	-0.9695	0.4459	-0.446	-0.2019	-0.0822	-0.3163	-0.4173	0.3725	0.1003	-0.6895	-0.496	0.6209	0.1783	0.1238	-0.3611	0.2884	-0.1163	-0.6706	0.7131	-0.144	-0.0341	-0.4667	0.2197	-0.6188	-0.0004	-0.344	-0.186	-0.2645	-0.3289	0.2699	0.0201	-0.3715	0.2558	0.1234	-0.5426	0.0671	0.2094	-0.1132	-0.9685
BSU01770	0.366533	-0.102967	-0.263567	-0.450467	-0.340167	-0.271667	-2.84767	-3.44737	-3.71397	0.0591333	-0.777367	0.495233	-0.251767	0.0164333	-0.0542667	-0.0876667	-0.284467	0.439833	0.0859333	-0.296967	-0.432367	0.623233	0.308733	0.179833	-0.228867	0.227833	-0.223267	-0.484367	0.641333	0.115033	0.222033	-0.406667	0.106933	-0.604867	-0.00736667	-0.355167	-0.213067	-0.350467	-0.267167	0.279833	0.00493333	-0.178367	0.185233	0.0423333	-0.355067	0.0562333	0.151433	-0.0276667	-0.941767
new_200188_200276	0.199933	-0.0382667	-0.161667	-0.254067	-0.242367	-0.0984667	1.53213	1.23643	1.20983	0.207233	-0.571467	0.867333	0.102733	0.469733	-0.428867	-0.498067	-0.419767	0.257033	0.0307333	-0.855567	-0.498767	0.229333	0.186333	-0.0933667	-0.420067	0.339933	-0.0982667	-0.598267	0.689733	0.0362333	-0.0755667	-0.396967	0.256333	-1.06227	-0.0647667	-0.127767	0.0650333	0.449033	-0.361367	0.227333	0.168633	-0.525567	-0.0124667	0.0390333	-0.421467	-0.0782667	0.245633	0.0899333	-0.596267
BSU01780	0.260033	-0.0223667	-0.237667	-0.323367	-0.425767	-0.114467	1.22443	0.885533	0.856433	0.175533	-0.501967	0.821433	0.0958333	0.0623333	-0.770167	-0.638967	-0.565467	-0.178167	-0.0878667	-0.711167	-0.776267	0.258933	0.0535333	-0.298667	-0.530967	0.0450333	-0.423467	-0.548367	0.703533	-0.145567	0.309533	-0.405767	0.172033	-0.592467	-0.350867	-0.481067	-0.0646667	0.182433	-0.357067	0.258633	0.0369333	-0.518567	-0.0936667	-0.0674667	-0.792667	-0.00966667	0.167633	0.157333	-0.733367
new_201802_202546_c	0.271233	-0.148267	-0.122967	0.0381333	0.0319333	0.122333	0.429233	-0.209067	-0.431167	0.0629333	-0.599567	0.312233	0.00213333	0.191233	0.273533	-0.0551667	0.274333	0.560033	0.160533	-0.387067	0.00993333	0.295733	0.467933	0.410833	0.0782333	0.310633	0.110733	-0.375967	0.544633	0.252733	0.381833	-0.228667	0.175533	-0.139467	0.510833	0.0835333	-0.126267	-0.129667	0.115433	0.724633	0.872933	0.196433	0.213433	0.591733	0.173933	0.422633	0.432733	0.129233	-0.526467
BSU01800	0.235667	-0.00893333	-0.226733	-0.203633	-0.211533	-0.111233	0.187467	-0.675433	-0.977933	-0.106633	-1.06763	0.316567	-0.565533	0.00156667	-0.0764333	-0.446033	-0.126033	0.215967	-0.251033	-0.815033	-0.516333	0.715567	0.138467	-0.0508333	-0.399133	0.205867	-0.00233333	-0.804333	0.511467	-0.348133	-0.243233	-0.704633	0.171167	-0.740133	0.176667	-0.0964333	-0.00263333	-0.115833	-0.238333	0.166867	0.400067	-0.236233	0.464667	0.129767	-0.408933	-0.131033	0.0728667	-0.196733	-0.904633
BSU01810	0.130433	0.0562333	-0.186667	-0.00446667	0.131033	0.0373333	0.660133	0.604033	0.309033	-0.0806667	-0.675467	0.295233	-0.369367	0.365733	0.101333	-0.411767	0.336533	0.117833	-0.275167	-0.00576667	-0.177167	0.707133	0.206933	-0.0880667	-0.358067	0.125533	-0.0294667	-0.609367	0.170933	-0.140967	0.0530333	-0.713867	0.00813333	-0.189267	0.0308333	-0.0624667	0.0836333	0.0234333	-0.237267	0.0695333	0.264233	0.0547333	0.542233	-0.0182667	-0.400467	-0.452767	-0.136467	-0.309367	-0.542967
BSU01820	0.1781	0.0069	-0.185	0.042	0.1929	0.0547	0.5709	0.5768	0.3303	0.1569	-0.5092	0.6028	-0.0901	0.48	0.3681	-0.0821	0.4426	0.45	-0.0239	0.0738	-0.0557	0.5354	0.2923	0.0892	-0.1296	0.1691	0.0437	-0.3132	0.3974	0.0418	0.2016	-0.4697	0.0871	-0.1201	0.2073	-0.0395	-0.0567	-0.0556	0.1061	0.2727	0.4757	0.2384	0.523	0.1876	-0.1433	0.0544	0.2039	0.0716	-0.3097
new_204891_204975	0.278567	-0.232233	-0.0463333	-0.233533	0.276367	-0.00803333	0.544767	0.339467	0.244567	0.459967	-0.744833	0.912767	0.0328667	0.582667	0.358567	0.241967	0.476367	0.698267	0.296167	-0.600533	0.123767	0.727767	0.536267	0.137267	-0.106133	0.387167	0.292767	-0.404333	0.608967	0.0370667	0.0742667	-0.427633	0.130267	-0.475833	0.207567	-0.0710333	-0.358133	0.141767	0.109867	0.418867	0.555967	0.0105667	0.386367	0.257667	-0.0445333	0.152567	0.206067	0.0763667	-0.435933
new_204977_205210	0.1773	-0.1105	-0.0668	-0.2686	-0.6039	0.0061	-0.4093	-0.6008	-1.2417	-0.4156	-0.2672	0.9837	0.0953	1.1341	-0.2706	-0.31	0.2329	0.2884	0.3051	-1.2058	-0.133	1.1492	0.5747	0.3055	0.2314	0.8026	0.6815	-0.8167	0.8227	0.2696	-0.5448	-0.9081	0.8864	-2.1677	0.5994	0.8434	0.5031	1.2865	-0.2473	-0.2752	0.6357	-0.1485	1.4739	0.4142	0.1122	0.2044	0.3823	0.017	-0.4013
new_205212_205408	0.0472667	0.0229667	-0.0702333	0.195567	0.657067	-0.0203333	0.853467	0.917267	0.663067	-0.433333	-0.959233	0.216767	-0.346433	0.579067	0.527267	-0.651033	0.332867	0.302067	-0.497433	-0.280433	-0.120633	0.801467	0.253567	0.115567	-0.194533	0.361767	1.77227	-0.273033	2.13547	-0.115233	0.0141667	-0.618233	0.561667	-0.0447333	0.145567	0.155267	0.335367	0.397467	2.96847	3.93867	4.00917	2.83947	5.03067	4.11697	1.40007	2.46507	3.56017	0.981767	1.23397
BSU01830	0.102333	0.0276333	-0.129967	0.133633	0.131433	-0.0281667	0.722333	0.795533	0.563833	-0.222367	-0.674167	-0.0109667	-0.395167	0.136733	0.0990333	-0.595967	0.269733	0.0696333	-0.311867	0.0414333	-0.0318667	0.485233	0.0904333	-0.00806667	-0.322667	-0.00166667	-0.0138667	-0.274667	0.0366333	-0.0416667	0.142133	-0.589967	-0.151767	0.0294333	0.0179333	-0.161967	0.0567333	-0.00586667	2.38253	3.43303	3.41743	2.40003	3.21803	3.19643	1.18363	2.09913	2.62793	0.782333	1.15733
BSU01845	0.121833	0.0419333	-0.163767	-0.0167667	0.0381333	-0.0810667	0.345433	0.403233	0.196733	-0.103567	-0.713967	0.0632333	-0.446267	0.0396333	0.0151333	-0.498967	0.150833	0.128133	-0.190467	0.0374333	-0.153267	0.565533	0.0415333	-0.00266667	-0.209967	0.0686333	-0.111167	-0.287067	0.232433	-0.0111667	0.151733	-0.622367	-0.120367	-0.155767	-0.0269667	-0.286167	0.00833333	-0.137867	2.54713	3.41733	3.43873	2.58113	3.47013	3.33553	1.25943	2.10863	2.72423	1.08693	1.18353
new_209557_209632	0.1507	0.0344	-0.1851	-0.0946	-0.0179	-0.1019	0.2619	0.3706	-0.0568	-0.071	-0.7384	0.186	-0.4499	0.1121	-0.0031	-0.7164	0.0741	0.0417	-0.239	-0.3282	-0.1384	0.673	0.1571	0.0021	-0.2648	0.232	-0.0345	-0.5621	0.1401	-0.2286	-0.0908	-0.5209	-0.1278	-0.3297	0.049	-0.0954	0.0611	-0.2445	2.8671	3.7743	3.9392	2.6555	4.3085	3.7276	1.6351	2.3897	2.9646	1.4925	1.5096
BSU01860	0.1363	-0.0105	-0.1258	-0.1332	-0.2022	-0.1323	0.0098	0.1363	-0.1632	-0.2254	-0.7987	0.1331	-0.5276	-0.052	-0.1707	-0.5847	-0.0583	0.0725	-0.2461	-0.4556	-0.3233	0.561	0.0966	-0.1603	-0.5107	-0.0184	-0.2164	-0.7269	0.1549	-0.2573	-0.2241	-0.8221	-0.0792	-0.5268	-0.1133	-0.1959	-0.0879	-0.1105	2.7083	3.8391	3.8628	2.5796	4.0733	3.6941	1.5105	2.0856	2.7166	1.4971	1.3693
BSU01870	0.219467	-0.0769333	-0.142533	-0.0820333	-0.0629333	-0.0947333	0.0968667	0.0900667	-0.167433	-0.0109333	-0.905633	0.347167	-0.483033	0.134367	-0.0464333	-0.500433	0.100967	0.154067	-0.187733	-0.612633	-0.289933	0.708167	0.117267	-0.0175333	-0.313333	0.168467	-0.0994333	-0.671833	0.290167	-0.230633	-0.220033	-0.756433	0.0523667	-0.507433	0.0207667	-0.0585333	-0.0595333	0.0696667	2.63337	3.64327	3.73727	2.56337	4.05467	3.66097	1.35397	1.92967	2.49887	1.49697	1.19487
BSU01880	0.222567	-0.00773333	-0.214833	-0.0945333	-0.0838333	-0.0734333	0.0369667	0.0151667	-0.262133	0.00956667	-0.838433	0.299167	-0.434433	0.166167	0.0559667	-0.534333	0.159767	0.231067	-0.257933	-0.513133	-0.106133	0.596367	0.184067	0.0269667	-0.211633	0.130267	-0.00683333	-0.672033	0.163967	-0.259133	-0.170933	-0.627433	0.0220667	-0.514733	0.115267	-0.0787333	-0.0540333	0.0239667	2.38597	3.34317	3.48317	2.29577	3.56777	3.21647	1.16617	1.68037	2.23627	1.24117	1.00947
new_210947_211412	0.1464	0.0553	-0.2017	0.1762	0.1288	0.2281	0.3886	0.316	0.0877	-0.0961	-0.7116	0.2063	-0.355	0.1405	-0.0254	-0.5085	0.3413	0.0959	-0.1932	-0.1983	-0.1538	0.449	0.1621	0.0279	-0.2134	-0.0172	-0.0589	-0.456	0.1917	-0.0777	-0.0261	-0.4718	-0.0128	-0.1076	0.1121	-0.0832	0.0271	0.0988	1.5142	2.6267	2.6659	1.4522	2.6454	2.5685	0.6185	0.9319	1.6305	0.529	0.5254
BSU01889	0.3247	-0.0231	-0.3016	-0.6583	-0.4398	-0.2038	-2.2188	-2.5713	-2.6922	-0.3409	-0.909	0.4295	-0.4912	0.4265	-0.4787	-0.069	-0.2197	0.1147	-0.197	-0.5513	-0.6195	-0.082	0.2204	0.0623	-0.4889	0.1912	-0.5224	-0.5541	0.3172	-0.1902	-0.4861	-0.7633	0.0486	-1.0463	0.0291	-0.2324	-0.8226	0.052	-0.34	-0.0216	0.2711	-0.0787	0.0018	0.1212	-0.4936	-0.202	0.0882	-0.1848	-1.1742
new_211769_211858	0.103767	0.0222667	-0.126033	0.218067	0.210467	0.0386667	0.487367	0.702467	0.388467	-0.487833	-1.04863	-0.0904333	-0.597133	0.0393667	0.0347667	-0.548733	0.315067	-0.208733	-0.461233	-0.248633	-0.132933	0.600967	0.0522667	0.227167	-0.200333	0.422667	-0.104433	-0.521933	0.640667	-0.216133	0.163967	-0.613033	0.184567	-0.0255333	-0.0667333	0.107367	0.0280667	-0.00143333	-0.344833	0.0121667	0.145067	-0.108233	0.304467	-0.398433	-0.512533	-0.458333	-0.275733	-0.390933	-0.248333
BSU01890	0.2399	-0.0112	-0.2287	0.0828	0.3241	0.2949	0.3796	0.4705	0.2426	0.1403	-0.3825	0.3039	0.1184	0.1184	0.3432	-0.0446	0.2045	0.5548	0.0211	-0.037	0.1145	0.5676	0.575	0.185	0.3994	0.2211	0.2566	0.0532	0.6899	0.2634	0.4007	-0.2709	0.0228	0.1758	0.3939	-0.1126	-0.2138	0.1872	0.0055	0.4656	0.7564	0.7105	0.3275	0.486	-0.0162	0.3805	0.4985	0.2923	0.1508
BSU01900	0.0023	0.0018	-0.0041	0.341	0.4427	0.0756	0.789	0.9505	0.688	-0.0041	-0.5841	0.0561	-0.334	0.3049	0.497	-0.6162	0.6402	-0.0331	-0.1658	0.6853	0.0822	0.4582	-0.0651	0.0965	-0.0722	0.0131	1.766	0.2148	0.1035	0.0439	0.3743	-0.5389	-0.2262	0.1805	0.079	-0.1025	0.2916	0.1657	0.1235	-0.2376	0.3487	0.7799	0.5793	-0.2369	-0.1225	-0.3912	-0.1804	-0.4161	-0.1746
new_213878_213940	0.612933	0.246033	-0.858967	2.69803	2.40433	3.16063	3.55643	3.41663	3.51913	-1.00917	-2.50837	-1.14597	-1.72087	-1.58437	-1.03197	-1.72047	-2.25627	-2.00767	-1.26347	-2.66507	-1.58607	-1.39367	-1.65697	-1.22137	-1.75297	-1.61867	-1.34717	-2.17327	-1.36367	-1.78687	-2.18717	-1.77507	-1.22077	0.255933	1.31773	-0.0135667	2.59313	2.27743	0.362633	-1.48197	0.963733	0.656533	-1.25187	0.741033	0.326533	-1.18247	1.72413	-0.957367	0.402833
BSU01910	0.635067	0.293167	-0.928233	2.79697	2.63567	3.08347	3.64667	3.48247	3.76677	-0.879333	-2.33363	-1.33903	-1.70763	-1.47143	-0.645933	-1.61173	-2.07613	-0.695433	-1.33313	-2.52063	-1.50473	-1.35013	-1.59743	-1.20123	-1.57433	-1.75033	-0.870433	-2.00773	-1.64573	-1.51963	-1.93813	-1.65523	-1.24083	0.614167	1.26797	-0.343333	2.49127	2.36687	0.578567	-1.30373	1.11107	0.828467	-1.45483	0.826567	0.520567	-0.972633	1.82757	-0.753933	0.505267
BSU01920	0.4171	-0.0791	-0.338	3.6075	3.7896	4.2105	4.779	4.1945	4.097	-1.054	-1.9906	-1.1164	-1.5947	-1.433	-1.0399	-1.6705	-1.3089	-0.4644	-1.2772	-1.5716	-1.0248	-0.4075	-1.0738	-0.8443	-1.4657	-1.1317	-1.1291	-1.7779	-0.8862	-1.2574	-1.2971	-1.2886	-0.7216	1.8331	2.4123	1.1748	3.9285	2.6729	0.5501	-0.5506	1.4779	0.6474	-0.2809	1.2755	0.6046	-0.6576	1.9784	-0.8534	0.5273
BSU01935	0.3876	-0.0142	-0.3734	3.426	3.5391	4.005	4.3408	3.6233	3.4272	-1.069	-2.0558	-1.102	-1.5887	-1.272	-1.1147	-1.6197	-1.3503	-0.4571	-1.3059	-1.739	-1.0189	-0.4864	-1.2019	-0.7363	-1.3434	-0.9185	-0.999	-1.8735	-0.7421	-1.1408	-1.4315	-1.2818	-0.7076	1.8021	2.4434	1.2416	3.7065	2.5206	0.5125	-0.6009	1.5228	0.6057	-0.4213	1.4016	0.6999	-0.66	1.8435	-0.7801	0.6275
BSU01950	0.3888	0.0914	-0.4802	2.6306	2.6071	2.9995	3.3707	2.6043	2.5727	-0.2829	-1.5094	-0.4155	-0.968	-1.0275	-0.3564	-0.8979	-0.9261	0.0073	-0.6575	-1.2111	-0.8944	-0.1841	-0.7601	-0.5191	-1.0593	-0.6993	-0.9107	-1.4769	-0.4186	-0.9703	-0.9747	-0.8404	-0.3206	0.9895	1.8411	0.7571	2.7952	1.4931	0.5639	-0.1262	0.8931	0.468	-0.0417	0.7657	0.2832	-0.199	1.2907	-0.3338	-0.0563
BSU01960	0.3399	0.0785	-0.4184	2.4401	2.5153	3.0066	3.1718	2.4711	2.4189	-0.4839	-1.3585	-0.3081	-0.8344	-0.9335	-0.4442	-0.8746	-0.7046	0.2653	-0.557	-1.4737	-0.5212	0.2705	-0.5849	-0.299	-1.0993	-0.4788	-0.7475	-1.362	-0.2938	-0.8395	-0.7507	-0.8692	-0.0493	0.8099	1.925	1.0088	2.7393	1.6489	0.4754	0.1826	1.266	0.4036	0.2008	0.8317	0.3489	-0.1552	1.1523	-0.3722	0.0835
BSU01970	0.4615	0.0714	-0.5329	2.2432	2.4302	2.7779	2.9739	2.1416	2.0929	-0.1987	-1.3086	-0.2229	-0.8202	-0.6149	-0.1773	-0.8187	-0.8536	0.1417	-0.5367	-0.938	-0.5888	0.1601	-0.4202	-0.363	-0.8705	-0.4805	-0.4239	-1.2303	-0.3559	-0.667	-0.8579	-0.8377	-0.2742	0.8379	1.6298	0.7047	2.7838	1.4023	0.5341	0.0433	0.897	0.3784	0.0927	0.7783	0.5525	-0.1525	1.1048	-0.2839	-0.0826
BSU01980	0.383833	0.0934333	-0.477267	2.19993	2.41893	2.77113	2.98233	2.24603	2.11953	-0.261367	-1.28687	-0.170067	-0.752667	-0.600867	-0.380267	-0.702667	-0.579167	0.0223333	-0.509067	-1.07147	-0.689367	-0.238467	-0.407467	-0.290467	-0.884067	-0.508267	-0.795967	-1.27237	-0.316567	-0.656967	-0.798867	-0.806567	-0.227967	0.982733	1.48183	0.729833	2.21213	1.20633	0.477133	0.113133	0.811433	0.477933	-0.0930667	0.711133	0.401233	-0.134867	1.04093	-0.225367	-0.150167
new_220033_220103	0.410067	0.0547667	-0.464833	2.29697	2.66957	2.89517	3.23237	2.44917	2.28627	0.00656667	-1.32853	0.109667	-0.458733	-0.294833	0.0934667	-0.372833	-0.460633	0.537967	-0.419333	-1.11873	-0.300933	-0.0481333	-0.262933	0.0672667	-0.642833	-0.301433	-0.515533	-0.906633	-0.226433	-0.476133	-0.714833	-0.698333	-0.129933	1.36637	2.09727	0.793367	2.36077	1.42907	0.769967	0.683767	1.18527	0.785967	-0.142933	0.938867	0.753167	0.0514667	1.39037	0.144867	0.0651667
new_220105_220278	0.236667	0.0106667	-0.247333	0.968467	0.932867	1.28217	0.536467	0.121467	-0.0283333	-0.377833	-1.07063	0.200167	-0.739633	-0.223833	-0.557333	-1.08663	-0.235133	0.0680667	-0.253933	-0.692133	-0.353733	0.408967	0.334367	-0.0729333	-0.628533	-0.0920333	-0.326633	-1.37903	0.212467	-0.371233	-0.327733	-0.726133	0.0202667	-0.242933	0.231367	0.0860667	1.21107	0.548167	-0.282433	-0.0169333	0.204567	-0.306033	0.0460667	0.126567	-0.243333	-0.609533	0.203667	-0.513533	-0.523233
BSU01990	0.280867	-0.0293333	-0.251533	0.837867	0.989867	1.37127	0.427067	0.0194667	-0.137633	-0.194233	-0.923233	0.00196667	-0.574333	-0.272633	-0.316933	-0.712733	-0.416533	0.229967	-0.309133	-0.485733	-0.378233	0.653767	-0.0514333	-0.207433	-0.530933	-0.0442333	-0.246133	-0.808233	0.251167	-0.279733	-0.233533	-0.674133	0.0620667	-0.171333	0.401967	-0.0468333	1.31187	0.584367	-0.0960333	-0.0664333	0.450767	-0.00513333	0.311267	0.164267	-0.151633	-0.401033	0.403167	-0.193733	-0.511433
BSU02000	0.3741	-0.0472	-0.3269	0.5792	0.6615	1.0772	0.2193	-0.295	-0.4294	-0.0538	-1.0314	0.1302	-0.5926	-0.2533	0.063	-0.4667	-0.3987	0.3979	-0.1735	-0.7215	-0.4184	0.6557	-0.1375	-0.1543	-0.3861	-0.0313	0.1685	-0.7052	0.3172	-0.3051	-0.2193	-0.6402	0.0365	-0.3683	0.4712	-0.0546	1.0381	0.3308	0.1218	0.0476	0.5031	0.2096	0.3474	0.2668	-0.0899	-0.02	0.3221	0.1961	-0.6694
BSU02010	0.122967	-0.177833	0.0548667	1.80507	1.91307	1.54667	-0.610833	-0.959633	-1.14483	-0.274033	-1.35373	-0.136933	-0.856733	-0.374533	-0.430133	-0.907833	-0.571333	0.0560667	-0.537433	-1.02393	-0.601033	0.321167	-0.387333	-0.207033	-0.785033	-0.323033	-0.467633	-1.22453	-0.0475333	-0.503433	-0.601433	-0.998833	-0.317533	-0.338833	0.0216667	-0.351933	1.81557	0.219867	-0.310533	-0.0389333	0.473167	-0.222333	0.191767	0.469867	-0.184133	-0.247133	0.630167	-0.224633	-0.181933
BSU02019	0.3172	-0.1264	-0.1908	-0.0191	0.2365	0.1365	-2.2299	-2.6128	-2.6843	0.0487	-0.4067	0.6609	0.1353	0.5276	0.366	0.1449	0.1929	0.2493	0.0108	0.0044	-0.6081	-0.4203	0.3495	0.0414	-0.0052	0.0543	0.5472	-0.322	0.3291	0.4992	0.112	-0.2883	0.2799	-0.2147	0.0324	-0.3376	-0.7173	-0.0383	0.0392	0.0227	0.0156	-0.0365	-0.5764	0.1145	-0.0029	0.3079	0.455	0.3687	-0.5121
BSU02030	0.208533	0.0314333	-0.239967	-0.0517667	-0.0503667	-0.0686667	-0.582467	-0.554067	-0.735467	-0.150967	-0.706267	0.277333	-0.399267	0.0432333	0.196033	-0.360367	-0.111767	0.250433	-0.0984667	-0.221267	-0.356767	0.539733	0.180933	-0.0344667	-0.314967	0.00313333	-0.0521667	-0.588967	0.292433	-0.132367	-0.0442667	-0.626867	-0.00656667	-0.477567	-0.0159667	-0.240667	-0.0246667	-0.0491667	-0.252567	0.00563333	0.179733	-0.107167	0.276333	-0.00496667	-0.428867	-0.168167	0.0546333	-0.107667	-0.700467
BSU02040	0.298967	0.0232667	-0.322233	1.48597	1.75467	1.89357	0.420767	0.291367	0.0505667	-2.03473	-3.11713	-2.66683	-2.70563	-2.78653	-1.46863	-2.45923	-2.62603	-1.38323	-2.34823	-2.85203	-2.01913	-1.42293	-2.63533	-1.42833	-2.27183	-2.65573	-1.28563	-2.43153	-2.19433	-1.98903	-2.12773	-1.64253	-1.56323	0.433467	0.706367	-0.350333	1.39697	0.381667	-0.813433	-1.56393	0.124067	-0.884933	-1.42443	0.0321667	-1.12763	-1.84713	0.357967	-1.86493	-0.871233
BSU02050	0.3022	0.0086	-0.3108	0.3534	0.7959	0.8359	-2.5129	-3.2635	-3.4274	-1.0299	-2.4193	-2.0998	-1.9333	-2.3098	-0.5382	-1.636	-2.6162	-0.2437	-1.6292	-2.5626	-1.0956	-0.5416	-2.0175	-0.3823	-1.4633	-1.957	-0.3895	-1.7538	-1.6463	-1.2048	-1.8546	-0.9856	-0.7232	0.1571	0.6066	-0.2698	1.545	0.8528	-0.1403	-0.5256	0.9654	-0.0005	-0.0335	0.811	-0.101	-0.349	1.1072	-0.3167	-0.1124
new_226436_226565	0.137267	-0.316733	0.179467	-0.0303333	-0.609233	0.170167	-0.505033	-0.186933	-0.548833	0.384267	-0.322433	1.10137	0.268567	0.378167	0.383367	0.0581667	-0.217733	1.62277	0.955267	-0.529933	0.551867	1.54517	0.879067	0.876667	0.303867	0.671167	1.04017	-0.201533	0.661867	0.529467	-0.0974333	-0.237933	0.637067	-0.172933	1.26837	1.22787	-0.143933	0.708867	0.634767	1.16307	1.26147	0.541567	2.07687	1.01807	0.547467	0.854567	0.723267	-0.0885333	-0.837133
BSU02060	0.113933	-0.266667	0.152733	0.220633	-0.286567	0.375633	-0.606567	-0.435267	-0.738467	1.01073	0.0475333	1.18393	0.833633	0.210033	1.18603	0.668533	0.283933	1.67863	1.41943	-0.0831667	0.607133	1.14323	0.949333	0.826433	0.461133	0.704733	0.983133	0.390133	1.22783	0.787933	0.504733	0.553133	0.601933	0.594333	1.40033	0.791433	-0.626167	0.521333	1.28793	1.73063	1.07443	0.892633	0.976433	1.09053	0.830033	1.40183	1.10583	0.723733	-0.287167
BSU02070	0.142233	0.108333	-0.250567	0.0330333	0.118933	-0.0284667	1.80903	1.21153	1.07803	0.0215333	-0.574567	0.0314333	-0.488767	0.134833	0.255533	-0.421767	0.235733	0.222433	-0.0946667	0.463333	-0.0738667	0.612233	0.0213333	0.0391333	-0.156667	0.0343333	0.278133	-0.260967	-0.0616667	-0.187467	0.00873333	-0.630667	-0.305367	0.106333	0.147633	-0.137067	-0.0336667	0.0359333	0.223733	-0.181467	0.176133	0.406333	0.447333	-0.373667	-0.105467	-0.391867	0.0298333	-0.553567	-0.526567
BSU02080	-0.0658333	0.115967	-0.0501333	0.252867	0.251767	0.0929667	1.29627	1.00067	0.931167	-0.0718333	-0.631733	-0.0620333	-0.330433	0.268967	0.156567	-0.478533	0.319067	0.0182667	-0.305733	0.135067	-0.0356333	0.431567	-0.0377333	0.0245667	-0.118333	-0.131133	0.177267	0.0194667	-0.0852333	-0.0172333	0.169667	-0.625233	-0.278133	0.281167	-0.0390333	-0.201933	-0.00743333	-0.0241333	0.102967	-0.377333	0.135167	0.426767	0.278367	-0.474233	-0.199033	-0.562433	-0.288633	-0.542933	-0.421033
BSU02090	0.317933	0.0585333	-0.376467	0.415633	0.273433	0.304233	0.126833	0.119833	-0.178167	0.0119333	-0.716267	0.303733	-0.433367	0.0709333	0.106333	-0.381767	-0.0375667	-0.0146667	-0.433467	-0.0231667	-0.584267	0.213433	-0.0895667	-0.308567	-0.651167	-0.434167	-0.402167	-0.641167	-0.0770667	-0.465367	-0.202767	-0.663367	-0.303667	0.312033	0.400333	0.128833	-0.0268667	-0.189967	0.232233	0.00693333	0.286033	0.371833	0.355833	-0.121367	-0.141167	-0.139167	0.129433	-0.219167	-0.618367
BSU02100	0.9488	0.4991	-1.4479	-1.3734	-1.1212	-0.0416	-0.4612	0.9015	0.6217	0.1528	-0.4849	-0.3749	-0.1976	-0.6141	0.2681	0.0454	-0.308	0.4789	0.1318	-0.3122	-0.2217	0.6147	-0.3697	0.0412	-0.1846	-0.5534	-0.4084	-0.5734	-0.5975	-0.5421	-0.733	-1.205	-1.0967	-1.0665	-0.665	-1.3241	-1.3222	-1.4015	-0.3283	0.21	0.0774	-0.2256	-0.2354	-0.1953	-0.1938	0.3731	0.4189	-0.0988	-0.8351
BSU02110	1.59173	1.28813	-2.87987	-2.63557	-2.16597	0.607033	0.0854333	2.73163	2.19223	0.194933	-0.605767	-0.387767	-0.000466667	-0.451467	0.594733	0.294033	-0.499967	0.436433	0.292733	-0.911967	-0.114367	0.824933	-0.565067	-0.0210667	-0.222767	-1.02727	-0.544367	-0.955667	-1.11557	-0.826567	-1.54427	-1.61517	-1.65677	-1.68737	-0.967267	-1.94557	-2.32457	-2.43187	-0.488867	0.0772333	-0.0689667	-0.438267	0.166633	0.0180333	-0.248367	0.516533	0.828233	0.0689333	-0.814167
BSU02120	0.331767	-0.0977333	-0.234033	-0.948133	-1.28373	-0.678033	-3.67503	-1.85173	-2.02043	0.904567	0.111767	1.59387	0.908967	0.899367	0.252867	0.0680667	-0.166433	0.339867	0.304667	-0.816733	-0.464733	0.782567	0.556067	0.269967	0.0299667	0.626367	0.511467	0.0520667	1.17307	0.506467	0.378467	-0.0794333	0.779067	-1.64233	-0.718833	-0.603433	-1.33673	-1.11693	0.260367	1.21637	0.553467	0.111167	0.846167	0.412367	-0.00703333	0.900567	0.253467	0.569567	-0.868333
BSU02130	0.185867	0.0456667	-0.231533	0.725267	0.528567	0.714367	0.733967	0.686367	0.523067	1.46737	0.705867	1.75977	1.19507	1.53117	0.998967	0.820967	0.863567	0.719667	0.437367	0.306267	-0.203533	0.750967	0.187867	-0.182533	-0.434633	-0.200533	-0.288733	-0.502633	-0.0563333	-0.179433	-0.0187333	-0.659233	-0.223333	0.0191667	0.103067	-0.0947333	0.538767	0.243967	0.102667	-0.0200333	-0.125033	0.552667	0.413567	-0.426133	-0.133133	-0.316833	-0.238933	-0.256433	-0.690933
BSU02140	0.144967	0.0158667	-0.160833	0.710667	0.406867	0.812267	0.705867	0.832167	0.631467	1.75477	1.23957	2.27257	1.75767	1.68227	1.08367	1.04937	0.959667	0.720167	0.616667	0.380867	-0.0120333	0.755667	0.257467	-0.191533	-0.241233	-0.0904333	-0.158733	-0.125733	0.0252667	-0.0638333	0.0950667	-0.509533	-0.0606333	0.219367	0.179467	-0.0535333	0.517167	0.487767	0.310067	-0.0155333	0.00836667	0.666067	0.354067	-0.552433	0.0211667	-0.231433	-0.327233	-0.203133	-0.483533
new_234998_235624	0.3693	0.266	-0.6353	-0.401	-0.4089	-0.5417	0.255	0.1891	-0.126	-0.2779	-1.1084	-0.5355	-0.8517	-0.2977	-0.1592	-1.081	-0.2088	-0.2736	-0.8604	-0.405	-0.4724	-0.1283	-0.5755	-0.4842	-0.6349	-0.6757	-0.3925	-0.6948	-0.4605	-0.5964	-0.289	-1.0942	-0.8099	-0.4654	-0.6615	-0.9053	-0.4704	-0.6164	-0.6227	-0.9035	-0.454	-0.1459	-0.2218	-0.9331	-0.8718	-1.0485	-0.7993	-0.9923	-0.9418
new_235329_235401_c	0.0465333	0.0895333	-0.136067	0.437833	0.193833	0.536033	0.900233	0.553233	0.693933	1.55483	1.18843	2.25103	1.57193	1.73623	1.34653	0.694533	0.933033	0.491133	0.292033	1.08833	0.0329333	0.733533	0.329433	-0.289467	-0.0257667	-0.213767	-0.00806667	-0.375467	-0.0631667	0.0116333	-0.126667	-0.822467	-0.233167	-0.0531667	0.113433	-0.235067	0.550733	0.472533	0.217333	-0.242567	0.0232333	0.638333	0.445933	-0.709867	0.0107333	-0.334367	-0.310367	-0.221867	-0.715667
new_235403_235489_c	0.1422	-0.0516	-0.0906	0.5844	0.1562	0.7355	0.949	0.6274	0.9102	1.6889	1.4196	2.6323	1.7295	1.9055	1.0084	0.6084	1.0027	0.6594	0.4963	1.4329	0.0982	0.9417	0.4908	-0.1257	0.1049	-0.0406	0.3143	-0.2736	0.1616	-0.1334	-0.0512	-0.7166	-0.0254	0.1111	0.2831	-0.0378	0.7619	0.7406	0.3827	0.0013	0.1806	0.4284	0.6798	-0.5006	0.0316	0.0414	-0.1689	-0.1302	-0.6151
BSU02150	0.116067	0.0770667	-0.193133	0.0917667	0.0623667	-0.00493333	0.735167	0.248167	-0.0294333	-0.235733	-0.826233	-0.0932333	-0.547733	0.0333667	0.0148667	-0.694433	0.0794667	0.0118667	-0.294333	-0.282933	-0.199633	0.183067	-0.112833	-0.115233	-0.416533	-0.0819333	0.111867	-0.622633	-0.0170333	-0.0809333	0.0157667	-0.611433	-0.115333	-0.182833	-0.0642333	-0.268633	-0.199533	0.0381667	-0.266433	-0.318533	0.0772667	-0.0386333	-0.0417333	-0.290533	-0.367533	-0.636133	-0.237633	-0.530833	-0.632833
BSU02160	0.370833	-0.0596667	-0.311167	-0.0363667	-0.0387667	0.0721333	-0.0938667	-0.381867	-0.362767	0.0327333	-0.775067	0.550433	-0.402267	0.0985333	0.392533	-0.172567	-0.0561667	0.252333	-0.214167	-0.314567	-0.538167	0.551133	0.0872333	0.214833	-0.0592667	0.531233	0.374233	-0.339467	0.725633	0.0166333	0.263433	-0.368667	0.579333	-0.157467	0.703033	0.305833	0.124033	0.325533	-0.0298667	0.103133	0.313733	0.0373333	0.346433	0.0415333	-0.353167	-0.179667	0.0219333	-0.289367	-1.08137
BSU02170	0.236533	-0.0823667	-0.154167	-0.120667	-0.0731667	0.0282333	-0.224567	-0.228967	-0.449467	0.197333	-0.583267	0.484333	-0.130367	-0.0302667	0.396233	-0.0322667	-0.00336667	0.434233	0.0506333	-0.134267	-0.347367	0.652033	0.166333	0.307633	0.0541333	0.467233	0.420533	-0.0535667	0.839133	0.240533	0.431333	-0.0568667	0.593633	-0.0239667	0.736533	0.282633	0.196333	0.215033	0.235933	0.491933	0.446033	0.288033	0.444833	0.0841333	-0.0726667	0.156533	0.342633	-0.0976667	-0.614167
BSU02180	0.3101	-0.0231	-0.287	-0.4091	-0.3468	-0.02	-1.9036	-2.4755	-2.7689	-0.1875	-0.802	0.529	-0.5577	0.2205	-0.1829	-0.558	0.3414	0.4351	-0.2686	-0.6273	-0.2611	0.7638	0.4314	0.1911	-0.4252	0.2953	-0.0643	-0.864	0.4759	-0.0201	0.2929	-0.357	0.5877	-0.6742	0.2931	0.2046	-0.4052	-0.0227	-0.4499	-0.1374	0.1129	-0.817	-0.0061	-0.1594	-0.2445	-0.4287	-0.3646	-0.5988	-1.3475
new_238449_238569_c	0.331267	0.00636667	-0.337633	-0.572233	-0.654333	0.0606667	-2.40343	-2.76893	-3.29863	-0.413933	-1.04333	0.534867	-0.494033	-0.0784333	-0.317733	-0.563333	-0.00153333	0.0499667	-0.0487333	-0.989533	-0.321933	0.805567	0.554367	0.0493667	-0.250333	0.321267	-0.0322333	-1.12903	0.733267	-0.349933	-0.397433	-0.766033	0.652367	-1.46203	-0.156133	0.0437667	-0.441633	0.137467	-0.766533	-0.220933	-0.509533	-1.01083	0.306967	-0.204933	-0.740633	-0.429333	-0.564033	-0.765533	-1.59633
new_238571_238643_c	0.279633	-0.0898667	-0.189767	-0.594467	-0.725467	-0.0888667	-2.65467	-2.86087	-3.38577	-0.397467	-1.06797	0.539433	-0.578767	0.00773333	-0.305267	-0.712567	-0.148667	0.212233	-0.209367	-1.05387	-0.409667	0.773133	0.506633	-0.0703667	-0.316267	0.360233	0.209633	-1.25577	0.607233	-0.390867	-0.507867	-0.849067	0.641133	-1.67747	0.0348333	0.0774333	-0.283167	0.249433	-0.850867	-0.234367	-0.164267	-1.08577	0.309633	-0.329867	-0.650967	-0.499067	-0.705667	-0.792367	-1.56157
BSU02190	0.248167	-0.0494333	-0.198733	-0.560733	-0.586233	-0.00183333	-2.45863	-1.83183	-2.36133	-0.436433	-1.23043	0.457667	-0.701533	-0.0860333	-0.343633	-0.654633	-0.00523333	0.268567	-0.316233	-1.16823	-0.394333	0.823167	0.373867	0.0318667	-0.527333	0.380867	0.190867	-1.22033	0.606967	-0.370133	-0.288133	-0.797633	0.688967	-1.29493	0.187767	0.256467	-0.155333	0.0762667	-0.839833	-0.0258333	-0.204333	-1.07743	0.196767	-0.197133	-0.666033	-0.475733	-0.534733	-0.795133	-1.62933
new_239556_239643_c	0.2849	-0.1071	-0.1778	-0.744	-0.6688	-0.2471	-2.0054	-0.7653	-0.9373	-0.3595	-1.5242	0.2815	-0.9536	-0.4823	-0.5924	-1.3406	-0.1153	0.142	-0.2435	-1.506	-0.6691	0.4209	0.4606	-0.3566	-0.7001	-0.1215	0.0515	-2.3312	0.3729	-0.5129	-0.2091	-0.6661	-0.5668	-0.6471	0.1838	-0.202	-0.4905	0.1152	-1.6071	-0.4432	-0.4916	-1.8682	0.0248	-0.7306	-0.9959	-1.2978	-0.5507	-1.8347	-1.6567
BSU02200	0.201333	0.0133333	-0.214667	0.0517333	0.0148333	0.0370333	-1.02147	-0.970267	-1.20947	0.409533	-0.409667	1.01633	0.0891333	0.548333	0.541433	0.375633	0.631933	1.18603	0.683233	0.396133	0.461633	1.49853	1.24673	0.894133	0.590233	1.34023	0.976633	0.509333	2.02633	1.25463	1.54263	1.54183	2.46523	1.81713	2.63113	2.48863	1.96143	2.07353	-0.116367	-0.0427667	-0.0513667	-0.0581667	0.263033	-0.278367	-0.316667	-0.185667	-0.0627667	-0.113067	-0.928567
BSU02210	0.1996	0.0223	-0.2219	0.259	0.2461	0.1766	-0.5255	-0.5619	-0.7436	0.0191	-0.7504	0.48	-0.2471	0.0562	0.2122	-0.1399	0.1193	0.472	0.1038	-0.3218	-0.0274	0.8222	0.4259	0.2003	-0.076	0.3856	0.0182	-0.1598	0.5978	0.108	0.0617	-0.3585	0.4214	-0.1569	0.5123	0.3092	0.2214	0.528	0.1254	0.4334	0.328	0.2181	0.5592	0.1125	-0.057	0.1793	0.1792	0.2004	-0.591
BSU02220	0.266767	-0.00343333	-0.263333	0.356967	0.275067	0.309767	-0.551133	-0.557833	-0.800233	-0.0713333	-0.744033	0.417467	-0.184833	-0.0966333	0.0556667	-0.123233	-0.212133	0.412567	0.0440667	-0.195733	-0.298433	0.623967	0.285667	0.00746667	-0.122133	0.177767	-0.204733	-0.405433	0.467567	-0.0779333	0.0459667	-0.427233	0.190167	-0.194433	0.528367	0.242267	0.235267	0.449167	0.0683667	0.316667	0.306167	0.123267	0.210067	0.161367	-0.154533	0.255567	0.359367	0.0118667	-0.649233
BSU02230	0.421	-0.1345	-0.2865	-0.4164	-0.6705	-0.477	-4.0177	-4.1094	-4.3596	0.3873	-0.151	1.0493	0.3118	0.4318	0.478	0.3798	0.2135	0.8282	0.5299	0.1684	-0.0403	1.0375	0.788	0.6341	0.2966	0.4815	0.2998	0.0388	1.0365	0.708	0.9519	0.1569	0.6228	-0.4437	0.1953	-0.3135	-0.225	-0.4124	-0.1116	0.3399	-0.4772	-0.3943	-0.0094	-0.4296	-0.3773	-0.0614	-0.3634	-0.2346	-1.4642
BSU02240	0.2897	-0.0618	-0.2279	-0.2748	-0.2904	0.1358	0.8384	0.9376	0.898	-0.2476	-0.8912	0.1322	-0.3629	-0.4335	-0.2552	-0.296	-0.6605	0.0743	-0.1268	-0.8623	-0.7303	0.297	-0.0192	-0.0583	-0.3279	-0.022	-0.2149	-0.6153	0.5342	-0.167	-0.0817	-0.555	0.1768	-0.2479	0.4868	0.1889	-0.3785	-0.1602	0.0108	0.7161	0.5445	0.0416	0.4622	0.6231	-0.2007	0.2531	0.6339	0.0536	-0.584
BSU02250	0.443533	-0.0456667	-0.397867	-0.138867	-0.166667	0.0576333	0.897233	0.889133	0.744533	-0.0508667	-0.870067	0.291533	-0.263267	-0.275267	-0.107467	-0.110667	-0.501467	0.217333	-0.0630667	-0.843367	-0.428367	0.258433	-0.00146667	0.255233	-0.446267	0.0514333	-0.120467	-0.482467	0.442433	0.0434333	0.145633	-0.466167	0.163233	-0.520767	0.737233	-0.0810667	-0.476567	-0.0422667	0.215033	0.951933	0.785433	0.300533	0.426433	0.921233	0.0707333	0.134933	0.805233	0.281333	-0.460567
new_246583_246657	0.254967	0.0572667	-0.312233	-0.248633	-0.199833	0.0380667	-2.02583	-2.37823	-2.69603	-0.287533	-1.24593	-0.171133	-0.721233	-0.665933	0.107267	-0.601933	-1.11333	0.240967	-0.395133	-0.980533	-0.805133	0.172567	-0.387833	-0.180533	-0.275233	-0.413633	-0.0112333	-0.969833	-0.0462333	-0.393133	-0.530533	-0.551433	0.0581667	-0.992733	-0.146533	-0.362033	-0.112033	0.0519667	0.00756667	-0.171533	0.191767	-0.186433	0.0733667	0.114067	-0.161033	-0.0368333	0.181167	-0.0437333	-0.904833
BSU02260	0.2917	-0.0701	-0.2216	-0.3466	-0.2518	0.0313	-2.3052	-2.5557	-2.8418	0.066	-0.9703	0.0279	-0.3549	-0.5935	-0.0094	-0.2422	-0.9625	0.4776	-0.0822	-0.766	-0.3704	0.4847	-0.0671	0.1229	-0.3425	-0.2405	-0.1187	-0.5736	0.2437	-0.033	-0.1314	-0.3452	0.2867	-0.4419	0.3667	-0.1036	0.1359	0.2712	0.1089	0.4676	0.5073	0.0926	0.3411	0.4646	0.0458	0.2631	0.7302	0.3908	-0.4396
new_247549_247743	0.2196	-0.1038	-0.1158	-0.3275	-0.4281	-0.0495	-2.028	-2.3691	-2.4905	0.0595	-1.1371	0.335	-0.3056	-0.5167	-0.2073	-0.4976	-0.5591	0.7287	0.144	-1.6345	-0.0067	0.7356	0.1794	0.3517	-0.2988	0.1299	0.1942	-0.6228	0.4338	-0.1058	-0.324	-0.3844	0.4371	-0.9022	0.1733	-0.1144	0.0045	0.3751	0.0176	0.4082	0.7661	-0.2147	0.4136	0.5916	-0.0609	0.2225	0.5431	0.2318	-0.535
BSU02270	0.2245	-0.066	-0.1585	-0.3147	-0.497	-0.024	-1.125	-1.5175	-1.7857	0.1747	-0.9514	0.2703	-0.2713	-0.493	0.3364	-0.3192	-0.4735	0.781	0.1083	-0.9883	-0.0886	0.7342	0.2637	0.3547	-0.0203	0.1289	0.2724	-0.3038	0.6104	0.0429	0.0766	-0.1482	0.505	-0.5924	0.2544	-0.153	-0.0724	0.2408	0.1218	0.4628	0.7386	-0.1077	0.1471	0.4663	-0.0185	0.2906	0.4028	0.4139	-0.5924
BSU02280	0.290533	-0.111467	-0.179067	-0.463767	-0.470767	-0.217767	-1.30587	-1.74047	-1.93867	0.0347333	-1.19757	0.0265333	-0.392867	-0.541567	-0.0334667	-0.426567	-0.653667	0.482533	-0.124067	-1.22417	-0.307567	0.574033	0.00273333	0.159933	-0.226867	0.194033	0.126433	-0.511667	0.412433	0.0206333	-0.105567	-0.274567	0.368133	-0.814467	0.0673333	-0.287467	-0.242367	-0.0554667	-0.201567	0.108333	0.301633	-0.270067	-0.192867	-0.0215667	-0.235567	0.0343333	0.176133	0.0668333	-0.839067
BSU02290	0.338033	-0.104467	-0.233567	-0.664667	-0.608167	-0.300667	-1.53187	-2.06887	-2.33697	-0.0639667	-1.07997	0.0805333	-0.430767	-0.594567	-0.303067	-0.431567	-0.649367	0.529433	-0.0896667	-0.920267	-0.299667	0.620533	-0.00766667	0.242633	-0.308867	-0.0309667	-0.253267	-0.500567	0.438333	0.00193333	0.00493333	-0.258367	0.131833	-0.675467	-0.0638667	-0.614167	-0.232367	-0.304967	-0.311367	0.263033	0.113533	-0.218267	-0.0432667	0.0301333	-0.362167	-0.0189667	0.219033	0.0991333	-0.879367
BSU02300	0.132033	0.00193333	-0.133967	-0.152467	-0.0673667	-0.0425667	-0.102867	-0.100967	-0.457967	0.344033	-0.722567	0.124833	-0.142467	-0.0539667	0.182233	-0.237567	-0.0515667	0.0671333	0.00783333	-0.0124667	-0.290567	0.0643333	-0.0445667	0.0321333	0.237233	-0.0957667	0.271433	0.0345333	0.264633	0.166833	0.181933	0.0849333	-0.00456667	-0.107567	-0.213467	-0.580167	-0.287667	-0.139267	0.219133	-0.373267	-0.0245667	0.501833	-0.0305667	-0.217567	0.0145333	0.0112333	0.416333	0.0358333	-0.500067
BSU02310	0.3168	-0.0043	-0.3125	1.6033	1.8925	1.6925	-1.3703	-1.3866	-1.4982	-1.4606	-2.4964	-1.6073	-2.0655	-1.8992	-1.1466	-1.7384	-1.779	-0.6348	-1.3926	-2.0172	-1.2333	-0.5998	-1.4862	-0.7746	-1.4256	-1.518	-0.7873	-1.7786	-1.0272	-1.2048	-1.3361	-1.0877	-0.9546	0.2436	0.7881	-0.3784	0.9374	0.0076	-1.1552	-1.7396	-0.7379	-1.1023	-1.4346	-0.7889	-0.9562	-1.4327	-0.1373	-1.5572	-1.3901
BSU02320	0.3427	0.0313	-0.374	0.8877	1.0589	1.0935	-0.9834	-0.825	-1.0024	-0.9968	-1.6945	-1.0251	-1.3666	-1.41	-1.1359	-1.3318	-1.3338	-0.3835	-0.9954	-1.4752	-1.1003	-0.4114	-1.0247	-0.6549	-1.2349	-0.9911	-0.8796	-1.6876	-0.5216	-0.9228	-1.1	-1.1968	-0.6337	-0.6526	0.2842	-0.4941	0.4689	-0.2547	-1.1483	-1.5812	-0.9272	-0.9818	-1.2563	-1.1851	-0.883	-1.3708	-0.7102	-1.6949	-1.7528
new_252315_252458	0.2369	0.009	-0.2459	0.9394	1.1713	1.2477	-0.9301	-0.7663	-0.9554	-0.7778	-1.6559	-0.8878	-1.262	-1.2564	-0.9196	-1.2014	-1.162	-0.2586	-0.8483	-1.728	-0.8806	0.0394	-1.069	-0.3399	-1.0227	-0.5306	-0.581	-1.5878	-0.3863	-0.6916	-1.0239	-1.0817	-0.2355	-0.6027	0.4701	-0.1357	0.6336	-0.044	-0.9594	-1.1881	-0.7095	-0.9169	-0.8816	-0.8362	-0.7099	-1.364	-0.4188	-1.37	-1.3699
BSU02330	0.3356	-0.0653	-0.2703	-0.0441	-0.0284	0.2485	-1.5477	-1.343	-1.3095	-0.2579	-1.03	0.113	-0.4883	-0.3141	-0.2241	-0.6345	-0.6613	0.1384	-0.2726	-0.7545	-0.878	0.0907	-0.0439	-0.1372	-0.4903	-0.212	-0.0293	-0.7231	0.3341	-0.2093	-0.2557	-0.6367	0.0088	-0.5126	0.2014	-0.3419	-0.3822	-0.1852	-0.459	0.0519	-0.0013	-0.4214	-0.2582	-0.0023	-0.5154	-0.1618	0.038	-0.2016	-1.1216
BSU02340	0.335133	0.103033	-0.438167	0.719833	0.682533	0.910033	2.51693	2.16133	2.06203	-0.280467	-0.887467	0.0521333	-0.358167	-0.306167	-0.103467	-0.515167	-0.248967	-0.0197667	-0.290967	-0.599167	-0.519567	0.00493333	-0.249967	-0.470967	-0.665067	-0.404267	-0.602367	-0.812567	-0.299467	-0.498367	-0.393767	-0.808067	-0.283767	0.113233	0.889533	0.586233	-0.0511667	-0.0686667	0.391533	0.351133	0.552833	0.508833	0.279333	0.262933	0.266833	0.0872333	0.423133	-0.143467	-0.488367
BSU02350	0.285233	-0.103467	-0.181767	-0.579167	-0.687467	-0.139367	-2.36667	-2.15257	-2.49747	0.491533	-0.215967	1.14413	0.417733	0.465133	2.39213	2.20273	1.68873	2.65413	2.24633	0.985933	1.11053	1.99773	1.23683	0.761733	0.263533	0.410233	-1.12717	-1.18487	-0.338867	-0.758767	-0.675567	-0.245067	0.198233	-0.241067	0.650433	-0.284667	-0.762667	-0.675067	0.205033	0.653533	0.0509333	0.178533	0.376433	0.132833	0.102233	0.562933	0.600033	-0.244567	-1.00167
BSU02360	0.2371	-0.106	-0.1311	-0.5869	-0.6851	-0.1234	-1.937	-1.6026	-2.0542	0.4902	-0.1857	1.0945	0.486	0.4945	2.55	2.3343	1.8004	2.7158	2.2661	0.9978	1.0876	2.0219	1.3268	0.7336	0.2712	0.4588	-1.2698	-1.1815	-0.2527	-0.8097	-0.6589	-0.277	0.4202	-0.2866	0.6451	-0.0932	-0.6702	-0.515	0.1554	0.5156	0.2215	0.2048	0.293	0.1374	0.1036	0.5612	0.5882	-0.2822	-1.0255
new_257545_257726	0.1629	-0.0733	-0.0896	-0.0703	0.0697	0.2284	-0.3286	-0.031	-0.2633	-0.0191	-0.2847	0.5965	0.3138	0.4117	-0.4754	-1.1682	-0.614	-0.7707	-0.8047	-0.852	-0.8172	-0.1254	-0.0596	-0.2839	-0.5732	0.1123	-0.1813	-0.7525	0.5372	-0.0867	-0.1106	-0.895	0.151	-0.4536	-0.1794	0.0604	0.243	0.3615	-0.4255	0.4372	0.3463	-0.3685	0.4633	-0.0416	-0.2923	-0.0897	0.0877	-0.0864	-0.7726
new_257573_257643_c	0.2545	-0.076	-0.1785	-0.4109	-0.9361	-0.1381	-2.0373	-1.8486	-2.4051	0.3415	-0.6687	1.0799	-0.2445	0.0038	2.0473	1.709	1.6251	2.4549	1.9757	-0.7873	1.1843	2.4535	1.2069	0.4914	0.1467	0.3078	-1.7961	-1.6511	-0.4172	-1.3552	-1.2495	-0.6465	0.1096	-0.9634	0.7182	-0.357	-0.324	-0.5782	0.0499	0.0635	0.2669	-0.1769	0.9939	-0.0142	-0.3064	-0.0644	0.256	-0.6347	-1.2357
BSU02370	0.335267	-0.0464333	-0.288833	-0.671333	-0.465733	-0.282633	-2.14323	-1.79953	-2.07153	0.0143667	-0.794933	0.476967	-0.307533	0.170367	1.34607	1.11147	0.794967	1.30587	0.726267	0.295167	0.0587667	1.04607	0.717967	0.299367	-0.227033	0.155467	-0.485333	-1.05383	0.0978667	-0.341333	-0.187033	-0.807033	0.0520667	-1.07143	0.00666667	-0.780133	-0.274733	-0.389833	-0.262233	0.159767	0.103167	-0.289033	0.179667	-0.0682333	-0.187333	0.0326667	0.160867	-0.497733	-1.18923
BSU02380	0.212767	-0.133533	-0.0792333	-0.393333	-0.142233	-0.306133	-0.781833	-0.622933	-0.933133	0.687667	0.00316667	1.13797	0.321567	0.630967	2.08187	1.33587	1.04337	1.90687	1.04357	1.16737	0.402667	0.657667	1.02027	0.585467	0.652267	0.708567	0.00126667	-0.162033	0.504667	0.144267	0.313467	-0.0528333	0.598067	-0.363733	0.330067	-0.247433	-0.796833	0.0841667	0.581667	0.414667	0.539167	0.631967	-0.153633	0.393667	0.516767	0.497567	0.626067	0.208867	-0.493633
new_258887_259015	0.267533	-0.0857667	-0.181767	-0.368367	-0.846767	-0.144967	0.760933	0.579533	0.490033	0.381133	-0.492967	1.07613	0.0762333	0.755533	0.866933	0.244033	0.271833	0.187033	0.0219333	-0.973767	-0.985767	0.475333	-0.0503667	-0.0446667	-0.122767	0.532933	0.712233	-0.363567	0.825333	-0.0831667	-0.167767	-0.497267	0.535933	-0.533667	1.27693	0.867733	-0.381667	0.0357333	0.200133	0.769233	0.992633	0.108433	1.09293	0.500333	-0.284567	0.234933	0.0819333	-0.00906667	-1.13317
BSU02390	0.303767	-0.0890333	-0.214733	-0.433233	-0.627733	-0.104133	0.778767	0.473967	0.426167	0.638167	-0.363033	1.08697	0.237067	0.458067	0.824467	0.465267	0.142967	0.293567	0.00296667	-0.533433	-1.01943	0.247767	-0.0727333	0.0170667	-0.227833	0.349967	0.450667	-0.198733	1.00637	0.123867	0.385967	-0.206733	0.498367	0.258167	1.17807	0.728467	-0.524233	-0.278933	0.440567	1.10407	0.863767	0.486667	0.769667	0.815267	-0.157833	0.350867	0.410467	0.256067	-0.895633
BSU02400	0.417233	-0.109867	-0.307367	-0.969867	-1.45647	-0.415367	-3.81187	-3.80257	-4.01927	0.256533	-0.671967	0.798233	0.268933	-0.147467	0.411133	0.398533	-0.0263667	1.21523	0.803333	-0.477467	-0.537967	0.204533	0.229533	0.254733	-0.222667	0.239733	0.100633	0.190033	1.22433	0.486833	0.238833	0.00653333	0.463733	-1.02787	-0.465567	-0.601667	-1.32807	-0.477267	-0.0664667	0.803233	-0.229167	-0.326967	-0.252867	-0.0309667	-0.615767	0.111633	-0.258367	0.211033	-1.06117
new_261536_261647_c	0.404667	-0.158333	-0.246333	-0.978233	-1.41233	-0.609833	-4.83533	-5.03753	-5.16103	-0.239533	-1.17993	0.316467	-0.475933	-0.0883333	-0.0100333	-0.294933	-0.763733	0.379667	0.0934667	-0.800333	-0.894133	0.125167	-0.0760333	0.0210667	-0.466533	0.00626667	-0.273733	-0.324933	0.647667	0.154067	-0.278733	-0.639133	0.0925667	-2.03253	-1.76043	-0.875933	-0.769733	-0.921333	-0.531533	-0.145233	-0.423533	-0.360033	0.160067	-0.438233	-0.880033	-0.546533	-0.687633	-0.169133	-1.41443
BSU02410	0.3527	-0.0603	-0.2924	-0.5907	-0.4864	-0.2488	-2.7416	-2.9493	-3.1838	-0.055	-0.7551	0.5267	-0.1527	0.1256	-0.2448	0.051	-0.1189	0.0811	0.1181	-0.4459	-0.7966	0.1972	-0.0586	0.0373	-0.5538	0.2124	-0.2699	-0.3338	0.8466	0.1307	0.2309	-0.2931	0.2486	-0.2316	-0.034	-0.2049	-0.6222	-0.5928	-0.301	0.3071	-0.0536	-0.2381	0.2824	-0.0246	-0.4188	0.0215	0.0985	0.0393	-0.9239
BSU02420	0.0969	0.0662	-0.1631	0.1838	0.2844	0.1574	0.6805	0.8004	0.4972	-0.042	-0.5012	0.1379	-0.2483	0.2371	0.104	-0.5064	0.2608	-0.0762	-0.2311	0.1982	-0.0871	0.4576	-0.0987	-0.0429	-0.235	-0.0501	0.0025	-0.0728	0.0492	-0.0363	0.2891	-0.3985	-0.191	0.1983	0.0497	-0.1681	0.1691	0.0622	-0.1229	-0.2773	0.1575	0.6069	0.4073	-0.4149	-0.2019	-0.3863	-0.1336	-0.4371	-0.3621
BSU02430	0.0689333	0.0697333	-0.138667	0.220133	0.270333	0.0756333	0.715533	0.754533	0.521933	-0.0239667	-0.417867	0.130133	-0.297767	0.182733	0.128133	-0.644967	0.368133	-0.209367	-0.344367	0.406733	-0.0881667	0.399033	-0.125767	-0.115567	-0.155267	-0.0297667	0.116033	0.0185333	-0.0205667	-0.0514667	0.225233	-0.525067	-0.221167	0.267933	0.00723333	-0.120967	0.149533	-0.0222667	0.0988333	-0.220067	0.213133	0.648233	0.405333	-0.446167	-0.0806667	-0.438967	-0.189967	-0.460267	-0.377867
BSU02440	0.3319	-0.0785	-0.2534	-0.5452	-0.4663	-0.5282	-1.5361	-1.403	-1.6427	0.3046	-0.4523	0.6156	-0.0432	0.4098	0.1094	-0.1055	0.006	0.2443	0.1272	-0.0085	-0.3826	0.6969	0.498	0.1742	-0.1297	0.4503	0.1528	-0.3049	0.7702	0.1531	0.2606	-0.4178	0.2655	-0.7708	-0.3812	-0.3716	-0.4791	-0.6232	-0.1343	-0.0082	-0.1549	0.0525	0.2574	-0.3226	-0.0961	0.0617	-0.0429	0.004	-0.8628
BSU02450	0.2899	-0.044	-0.2459	-0.3933	-0.4116	-0.3733	-1.488	-1.3728	-1.624	0.2233	-0.4037	0.6775	-0.0167	0.1255	0.1145	-0.0121	-0.2212	0.4015	0.1679	0.0055	-0.4053	0.5121	0.4242	-0.0307	-0.0468	0.2628	0.07	-0.207	0.6939	0.0754	0.4143	-0.3225	0.1214	-0.6586	-0.2644	-0.4686	-0.5457	-0.5003	-0.0692	0.1634	-0.1894	0.1019	0.0232	-0.1981	-0.4018	0.1823	0.1107	0.0136	-0.8809
new_267772_267889	0.0720333	0.00623333	-0.0782667	0.391033	-0.0804667	-0.0347667	0.116433	-0.0441667	-0.390067	0.821133	-0.00736667	1.41493	0.741933	1.03603	0.596233	-0.124367	0.455933	-0.0310667	-0.0211667	0.594433	-0.337967	0.490233	0.228533	0.113633	-0.121067	0.543533	0.486733	-0.350767	0.702133	0.170333	-0.0820667	-0.473167	0.141933	-0.352767	0.176133	0.0303333	0.144833	0.0273333	0.257433	0.765633	0.581333	0.331533	1.28163	0.397533	-0.0716667	0.361833	0.787333	0.0694333	-0.663167
BSU02460	0.135267	0.00636667	-0.141633	0.270367	0.186567	0.143567	0.365767	0.465667	0.285567	0.471267	0.0359667	0.956867	0.298367	0.748267	0.324267	-0.0952333	0.348767	0.178567	-0.0458333	0.541067	-0.157633	0.561367	0.301167	0.121567	0.141967	0.306667	0.0638667	0.0883667	0.615567	0.239067	0.312867	-0.322033	0.289567	0.178367	0.143567	0.157567	0.0441667	0.0658667	0.324867	0.531967	0.510967	0.676167	0.770267	0.253867	0.175267	0.436567	0.509267	0.200967	-0.197933
BSU02470	0.0963667	-0.0355333	-0.0608333	0.166467	0.232267	0.0836667	0.502067	0.449367	0.267067	0.592567	0.0226667	0.865367	0.299767	0.659067	0.508567	0.00356667	0.288267	0.223967	0.0680667	0.720067	-0.148233	0.605967	0.199467	0.0552667	0.187367	0.215367	0.307967	0.322867	0.632767	0.167267	0.450167	-0.291133	0.200667	0.145967	0.189067	-0.0217333	0.0627667	0.0310667	0.610067	0.405367	0.469067	0.953067	0.755867	0.156467	0.226767	0.518667	0.492867	0.156167	-0.203633
BSU02480	0.0721667	0.0395667	-0.111733	0.323267	0.225267	0.0176667	0.751967	0.768467	0.506767	0.124267	-0.375933	0.520167	-0.193833	0.430267	0.165367	-0.466933	0.280267	-0.0285333	-0.358633	0.187667	-0.176933	0.353367	-0.0267333	-0.0326333	-0.199133	-0.00883333	0.182167	-0.108133	0.169567	0.0881667	0.227667	-0.487933	-0.106233	0.0567667	0.0665667	-0.136433	-0.0888333	-0.0336333	0.0283667	0.0349667	0.352567	0.782867	0.429867	0.0403667	-0.0954333	-0.116733	0.120367	-0.307933	-0.264633
BSU02490	0.0424333	0.0446333	-0.0870667	0.539233	0.363133	0.433733	1.23663	1.22703	1.13793	0.719533	0.166933	0.934433	0.377533	0.725833	0.284733	-0.284267	0.341433	-0.0810667	-0.204467	0.587133	-0.126767	0.373633	-0.111667	-0.0518667	-0.123367	-0.0383667	0.192233	0.267833	0.177633	0.0474333	0.416833	-0.407167	-0.0738667	0.612233	0.394333	0.0556333	0.293433	0.100333	0.584433	0.136133	0.458033	1.05453	0.577433	-0.0735667	0.0993333	0.0601333	0.382933	-0.262367	-0.0902667
BSU02500	0.251333	0.0102333	-0.261567	-0.414967	-0.301967	0.0759333	-1.49087	-1.63757	-1.79487	-0.112367	-0.977967	0.179933	-0.373167	-0.159967	0.0743333	-0.276967	-0.483967	0.304833	-0.322567	-0.552767	-0.633767	0.543633	0.0794333	-0.0884667	-0.188667	-0.0795667	0.0260333	-0.493067	0.366333	-0.201667	0.0275333	-0.680367	0.196733	-0.595967	0.206933	-0.198367	-0.125367	0.0328333	-0.341967	0.0351333	0.117133	-0.336267	0.0589333	0.00583333	-0.495967	-0.115867	0.0386333	-0.0941667	-1.13307
BSU02510	0.1509	0.0308	-0.1817	0.5924	0.5102	0.5913	0.7251	0.5997	0.4232	0.9685	0.383	1.1182	0.6339	0.8491	0.3355	-0.203	0.1208	-0.0445	-0.1548	0.5942	-0.3003	0.351	-0.1245	-0.217	-0.1515	-0.1187	0.0756	-0.0004	0.1347	0.1314	0.1444	-0.3863	0.0992	0.4316	0.5645	0.2646	0.5701	0.157	0.447	0.1544	0.5216	0.9524	0.5809	0.1476	0.2199	0.2427	0.5766	-0.1412	-0.2685
new_275603_275837	0.386933	-0.154267	-0.232667	0.786133	0.638133	1.18193	-0.0533667	-0.350867	-0.705867	-0.700867	-1.73627	-0.512667	-0.999767	-1.23127	-0.916867	-1.18517	-1.77527	-0.340767	-0.954267	-1.70457	-1.17407	-0.505367	-0.942867	-0.735667	-0.884467	-1.10887	-0.562767	-1.32697	-0.656567	-0.797267	-1.21087	-0.986467	-0.665367	-0.814267	0.471933	-0.537667	0.810333	0.490533	-0.534567	-0.935867	-0.249667	-0.454267	-1.05577	-0.188867	-0.603867	-0.759967	0.111733	-0.956167	-1.03777
BSU02520	0.3905	-0.079	-0.3115	0.7935	0.8652	1.1064	-0.109	-0.6404	-0.6803	-0.5417	-1.5697	-0.516	-1.0087	-1.1163	-0.7547	-1.0013	-1.5159	-0.2346	-0.7633	-1.5381	-1.1236	-0.1943	-0.9879	-0.6826	-1.1269	-0.9843	-0.7243	-1.2188	-0.4928	-0.7175	-0.9738	-0.7338	-0.489	-0.0371	0.4535	-0.368	0.9177	0.599	-0.4145	-0.7272	-0.2052	-0.3149	-0.7173	-0.1418	-0.5852	-0.7299	0.2334	-0.7015	-0.8029
BSU_misc_RNA_6	0.388	-0.1748	-0.2132	-0.0007	-0.1986	0.402	-1.2286	-1.7876	-1.9065	0.1482	-0.257	0.7176	0.0942	0.4822	0.1347	-0.0274	-0.087	0.564	0.3646	-0.4334	-0.352	0.2394	0.2384	-0.1369	-0.4985	0.0188	-0.4354	-0.4379	0.1971	0.0551	0.2781	-0.5075	0.1827	-0.4737	0.2621	-0.2622	0.0025	0.2873	-0.4073	-0.2231	0.4618	-0.3802	-0.1552	-0.0017	-0.3529	-0.0058	0.3434	0.0506	-0.9395
BSU02530	0.2916	0.0083	-0.2999	-0.2253	-0.0394	-0.1157	-1.397	-1.2916	-1.6761	0.0384	-0.7428	0.2048	-0.3241	-0.063	0.1151	-0.331	-0.0645	1.7326	1.2929	0.8884	0.4163	1.5244	0.6675	-0.2841	-0.5238	-0.2447	-0.1749	-0.0672	0.5798	-0.3692	-0.2365	-0.6713	-0.1034	-0.6256	-0.2333	-0.9991	-0.2093	-0.7162	-0.3433	-0.4723	-0.4093	-0.0839	-0.3037	-0.662	-0.6108	-0.6216	-0.339	-0.4122	-1.0101
BSU02540	0.313367	0.0466667	-0.360033	-0.366233	-0.0741333	-0.0744333	-0.811833	-0.779033	-1.03583	-0.143933	-0.802733	0.273367	-0.152233	-0.250733	0.0899667	-0.282333	-0.125633	1.94807	1.21307	0.628867	0.647667	1.69527	0.772667	-0.278133	-0.516533	-0.179033	0.156967	-0.0566333	0.587067	-0.326233	0.124867	-0.765133	0.00616667	-0.563933	-0.225533	-0.872233	-0.237733	-0.519533	-0.358833	-0.178033	-0.0901333	-0.207733	-0.0564333	-0.426333	-0.550733	-0.519633	-0.394133	-0.340233	-0.884733
new_278308_278376	0.283133	-0.0870667	-0.196067	-0.397267	-0.470167	0.333833	-1.75377	-1.96107	-2.02327	-0.417767	-1.27547	-0.0639667	-0.506667	-0.112667	0.0211333	-1.00327	-0.978867	0.491933	-0.167867	-1.11107	-0.538967	1.09273	0.0354333	-0.0472667	-0.404567	-0.254167	0.233233	-1.03937	0.233133	-0.368967	-0.837067	-1.21917	0.393033	-1.57507	0.129833	0.240633	0.170133	0.234133	-0.769567	0.0743333	0.311633	-0.614567	0.535833	-0.180467	-0.497867	-0.392467	-0.295667	-0.354567	-1.35327
BSU02550	0.348067	-0.0677333	-0.280333	-0.137733	-0.209533	-0.120533	-1.43003	-1.48513	-1.69773	0.0196667	-0.841133	0.258567	-0.416933	-0.249333	-0.0685333	-0.394533	-0.544733	0.167067	-0.113033	-0.478733	-0.571433	0.514067	-0.151233	-0.232333	-0.325033	-0.0843333	-0.440433	-0.689833	0.331967	-0.151833	-0.197533	-0.575933	-0.0269333	-0.388633	0.234767	-0.289733	0.0169667	-0.165533	-0.188333	-0.0814333	0.0114667	-0.0965333	-0.0457333	-0.100333	-0.483333	-0.210833	0.0374667	-0.188633	-0.979033
BSU02560	0.239733	0.0137333	-0.253467	-0.325767	-0.323467	-0.276067	-1.82667	-1.94117	-2.12417	-0.174167	-0.966267	-0.0710667	-0.704267	-0.452167	-0.343867	-0.265567	-0.704067	0.196333	-0.469267	-0.387467	-0.754667	0.543833	-0.0802667	-0.245467	-0.595567	-0.323067	-0.566367	-0.897667	0.208833	-0.389667	-0.0424667	-0.769967	-0.165967	-0.725967	-0.166267	-0.449567	0.0539333	-0.172967	-0.402567	-0.236067	-0.181767	-0.169967	0.0655333	-0.272367	-0.672267	-0.493067	-0.300767	-0.560867	-1.16947
BSU02570	0.279033	-0.0836667	-0.195367	-0.362167	-0.440867	-0.185167	-1.97057	-2.00137	-2.21857	-0.142767	-0.939267	0.274833	-0.464067	-0.181867	-0.127967	-0.373267	-0.442067	0.284733	-0.0317667	-0.385867	-0.625267	0.532333	0.150633	-0.260067	-0.306567	-0.168167	-0.318467	-0.802967	0.358433	-0.306567	-0.122667	-0.645467	-0.109367	-0.973167	-0.0249667	-0.532167	-0.377367	-0.335867	-0.497567	-0.224367	-0.363867	-0.435167	-0.148367	-0.317267	-0.698267	-0.436167	-0.205767	-0.470867	-1.24377
new_280556_281740_c	0.103033	-0.0123667	-0.0906667	1.64323	1.50453	1.03493	0.369733	0.717933	0.640433	-0.335767	-0.779767	-0.460567	-0.643967	-0.144867	-0.0617667	-0.825467	-0.00506667	-0.403467	-0.543867	-0.102567	-0.307967	0.232233	-0.385867	-0.345867	-0.444667	-0.485167	-0.286467	-0.326767	-0.478867	-0.252267	-0.138467	-0.869267	-0.668367	-0.0467667	-0.370967	-0.553167	0.784833	-0.214667	-0.378867	-0.356467	0.0784333	0.383133	0.145533	-0.545367	-0.316767	-0.575467	0.190333	-0.685367	-0.247267
BSU02580	0.217433	0.0475333	-0.264967	-0.313867	-0.498267	-0.146467	-1.76727	-1.70987	-2.00127	0.0572333	-0.796567	0.261933	-0.226667	-0.318467	-0.295467	-0.293967	-0.307967	0.425433	0.141233	-0.667167	-0.425367	0.723033	0.120533	-0.170567	-0.398367	-0.0190667	-0.552367	-0.557767	0.432633	-0.194167	-0.0899667	-0.442367	0.0223333	-0.522867	-0.103467	-0.385767	-0.229067	-0.263067	-0.235167	-0.0628667	-0.0543667	-0.350067	0.0857333	-0.218667	-0.618767	-0.236767	0.0140333	-0.309967	-0.989867
BSU02590	1.0774	0.6927	-1.7701	-0.175	-0.1003	0.5377	-1.7302	0.4173	-0.1054	0.0215	-1.0251	-0.8906	-0.0672	-1.0649	0.5641	-0.3918	-1.1058	0.6452	-0.3209	-1.7249	-0.129	0.3898	-0.867	-0.0381	-0.4408	-1.1615	-0.7707	-1.4477	-1.5389	-1.1931	-1.5464	-1.8368	-1.8686	-2.1068	-0.9315	-2.2591	-0.7301	-1.9196	-0.9196	0.0539	0.1471	-0.8942	-0.5904	-0.3971	-0.5138	0.1852	0.1349	-0.2123	-1.2094
new_282233_283231_c	-0.326667	-0.566667	0.893333	2.61333	2.82333	2.21333	-1.14667	-1.27667	-1.54667	-1.13667	-2.25667	-1.45667	-1.79667	-1.59667	-0.976667	-1.82667	-1.53667	-0.736667	-1.64667	-1.73667	-1.24667	-1.10667	-1.78667	-1.09667	-1.87667	-1.96667	-1.35667	-1.96667	-1.65667	-1.83667	-1.47667	-2.20667	-1.89667	-0.256667	-0.766667	-1.76667	2.17333	-0.116667	-0.766667	-0.106667	0.523333	-0.476667	-0.206667	0.303333	-0.566667	-0.436667	1.42333	-0.436667	0.433333
BSU02600	0.635	0.3546	-0.9896	-1.028	-1.1633	-0.8609	1.7316	-0.2353	-0.3465	0.2855	-1.2668	-0.6533	-0.9366	-0.7072	-0.3405	-1.3207	-0.8511	-0.168	-0.979	-0.6837	-0.8018	-0.5954	-0.8677	-0.6554	-1.2277	-1.0411	-0.8972	-0.8489	-0.7501	-1.1601	-0.7183	-1.3654	-1.1848	-0.962	-0.9069	-1.3141	-1.0897	-1.2032	-0.4452	-0.8149	-0.7779	-0.2983	-0.8805	-1.0248	-0.9319	-1.1262	-0.8478	-1.3574	-1.5568
BSU02610	0.259633	-0.00456667	-0.255067	-0.162167	-0.179567	-0.149567	-0.713067	-0.524067	-0.787267	-0.0385667	-0.585967	0.382433	-0.191567	0.0398333	0.0936333	-0.298467	-0.171167	0.490633	-0.0735667	-0.326267	-0.247067	0.665333	0.291333	0.0981333	-0.279267	0.163733	0.186933	-0.757267	0.348133	-0.0644667	0.0911333	-0.767967	0.231533	-0.690667	0.172033	-0.234067	-0.0381667	-0.0831667	-0.278667	0.223333	0.251533	-0.426967	0.341533	0.00693333	-0.239967	-0.122367	-0.159367	-0.218367	-1.06117
BSU02619	0.0519667	0.0116667	-0.0636333	0.211467	0.268967	-0.0726333	0.616067	0.675267	0.366367	-0.0398333	-0.545533	-0.0633333	-0.488033	0.0342667	-0.00613333	-0.730033	0.270067	-0.172333	-0.417633	0.352567	-0.0762333	0.451767	-0.263633	-0.0296333	-0.0740333	-0.148433	-0.0747333	-0.0468333	-0.0492333	-0.0348333	0.207467	-0.694033	-0.224933	0.145967	0.0547667	-0.244733	0.276867	-0.0703333	0.0341667	-0.374233	0.0305667	0.635567	0.348767	-0.421833	-0.342233	-0.642633	-0.261133	-0.613833	-0.292533
BSU02620	0.109967	0.0380667	-0.148033	0.173367	0.206767	0.0614667	0.525767	0.570367	0.314867	-0.0988333	-0.485933	0.0371667	-0.499733	0.0958667	0.134667	-0.599733	0.235567	-0.0727333	-0.339133	0.442967	-0.140133	0.366767	-0.0859333	-0.101133	-0.157933	-0.105933	0.0215667	-0.0558333	0.0350667	-0.0572333	0.236667	-0.554133	-0.215933	0.104067	-0.0177333	-0.259933	0.187167	-0.0653333	-0.0691333	-0.391233	0.129367	0.549267	0.304067	-0.432333	-0.235733	-0.494233	-0.145733	-0.571833	-0.478033
BSU02630	0.0921667	0.0438667	-0.136033	0.196867	0.302567	0.0122667	0.628367	0.644267	0.411967	0.0259667	-0.292333	0.260867	-0.311233	0.290367	0.545367	-0.483533	0.315967	-0.111433	-0.0660333	0.786967	0.0108667	0.554767	-0.115933	0.000666667	-0.0853333	-0.0994333	0.824067	-0.0220333	-0.0622333	0.0376667	0.305367	-0.511333	-0.277433	0.232467	0.0881667	-0.150833	0.174667	0.108567	-0.0507333	-0.243433	0.338267	0.659267	0.389567	-0.446333	-0.166833	-0.186233	-0.0449333	-0.548233	-0.361133
new_285988_286047	0.0186333	0.107333	-0.125967	0.234933	0.368733	0.0511333	0.719533	0.792433	0.533333	-0.0446667	-0.243267	0.208533	-0.143267	0.137933	0.677533	-0.473167	0.412833	-0.139367	-0.150567	0.632033	-0.0222667	0.413533	-0.0172667	-0.0553667	-0.0831667	-0.0263667	0.603533	0.108133	-0.0758667	0.0872333	0.340233	-0.422167	-0.287667	0.220733	-0.0162667	-0.178167	0.265533	0.135633	0.100333	-0.271267	0.201433	0.791433	0.340633	-0.341167	-0.156367	-0.298467	-0.0105667	-0.397067	-0.436967
BSU02640	0.0431667	0.0736667	-0.116833	0.358567	0.273267	0.103267	0.773467	0.872267	0.632167	-0.183533	-0.667433	-0.0537333	-0.299133	0.206067	0.145767	-0.554033	0.351267	-0.0561333	-0.294733	0.197567	0.0667667	0.399567	0.0606667	0.0438667	-0.177033	-0.0408333	0.221467	0.0415667	0.0149667	0.0978667	0.316367	-0.447233	-0.146733	0.344767	0.0419667	-0.0557333	0.202667	0.170867	0.0203667	-0.226933	0.237867	0.440967	0.348567	-0.425833	-0.140133	-0.458733	-0.0857333	-0.351533	-0.286533
BSU02650	0.263933	0.0495333	-0.313467	0.0833333	0.0305333	0.433533	0.0213333	0.481733	0.342533	-0.868067	-1.72657	-0.860967	-1.18157	-1.15547	-0.535367	-1.04587	-1.29607	-0.315567	-0.862667	-1.19997	-1.15117	-0.316467	-0.828567	-0.712367	-0.962967	-1.03887	-0.657167	-1.29797	-0.564967	-0.841467	-0.696967	-1.00447	-0.406567	-0.462867	0.193433	-0.360367	0.180433	0.0518333	-0.446967	-0.502567	-0.0790667	-0.472167	-0.226967	-0.0543667	-0.696067	-0.472567	0.170633	-0.708567	-0.959967
BSU02660	0.372267	-0.0815333	-0.290733	0.0178667	0.211967	0.352167	-0.921333	-1.03833	-1.19993	-0.552433	-1.56383	-0.801833	-1.04973	-1.11033	-0.485933	-0.892433	-1.19723	-0.198233	-0.768933	-1.16513	-1.05533	-0.370833	-1.05693	-0.402433	-0.983633	-0.973533	-0.345133	-0.845133	-0.575433	-0.474133	-0.605833	-0.544033	-0.405633	-0.0638333	0.314367	-0.310933	0.159567	0.0590667	-0.285133	-0.453433	0.134467	-0.0938333	-0.691433	-0.0520333	-0.411833	-0.643133	0.300267	-0.589533	-0.671633
BSU02670	0.3466	-0.1351	-0.2115	-0.7279	-0.7859	-0.1527	-2.7427	-2.8609	-3.0679	-0.4886	-1.2505	-0.0235	-0.5002	-0.7869	-0.5181	-0.4539	-0.9467	0.2441	-0.0425	-1.1478	-0.5402	-0.1647	-0.0249	0.1334	-0.3463	0.3599	-0.2031	-0.4633	0.7127	-0.1019	-0.1542	-0.6616	0.1738	-1.0814	-0.3857	-0.5073	-1.3883	-0.6503	-0.0218	0.5609	0.383	-0.0014	-0.4548	0.2922	-0.2733	0.2906	0.3771	-0.1802	-0.8628
BSU02680	0.329833	-0.0642667	-0.265567	-0.612367	-0.843267	-0.407267	-3.06727	-3.43077	-3.61727	-0.489067	-1.35207	-0.203367	-0.720567	-0.845167	-0.689567	-0.674967	-1.12557	-0.000666667	-0.184467	-1.09917	-0.914867	0.0996333	-0.123067	-0.0932667	-0.543167	-0.0712667	-0.473367	-0.694167	0.384633	-0.429667	-0.345567	-0.758667	-0.184667	-1.23427	-0.544867	-0.941767	-0.923867	-0.902067	-0.189267	0.317333	0.0908333	-0.118267	0.187133	0.128433	-0.472567	0.116533	0.341833	-0.353667	-0.899467
BSU02690	0.195833	-0.00186667	-0.193967	-0.0906667	-0.0202667	-0.187367	-0.0144667	-0.258867	-0.598367	-0.0486667	-0.535767	0.378033	-0.199167	0.118733	0.208633	-0.245567	0.122633	0.277433	0.0103333	0.212733	-0.254367	0.616433	0.228833	-0.0782667	-0.159367	-0.0735667	-0.0729667	-0.381367	0.249933	-0.0726667	0.192533	-0.590667	-0.0731667	-0.320867	-0.174267	-0.378967	-0.246667	-0.290967	-0.136667	-0.0780667	-0.00826667	0.109933	0.167433	-0.390967	-0.381467	-0.232167	-0.100967	-0.284567	-0.655267
BSU02700	0.529033	-0.144367	-0.384667	0.860433	0.900933	1.18033	-3.78617	-3.94707	-4.06587	-1.84117	-3.11577	-2.37717	-2.72997	-2.76747	-1.39307	-2.25417	-2.94497	-1.09627	-1.96907	-3.16767	-2.01057	-1.49827	-2.25817	-1.24297	-1.90357	-2.10987	-0.655067	-1.90167	-1.61687	-1.60977	-2.43987	-1.36567	-1.24817	-0.345267	0.173133	-0.948867	1.02283	0.806133	-1.08437	-2.02397	-0.870267	-0.924167	-1.95067	-0.876967	-1.30127	-1.82617	-0.345567	-1.78847	-1.38537
new_292874_293464	0.2175	-0.0062	-0.2113	0.8435	0.8299	1.2141	-2.3321	-2.5018	-2.6884	-2.0545	-3.1303	-2.5858	-2.6648	-2.7967	-1.8014	-2.5075	-2.7329	-1.475	-2.0462	-2.6646	-1.9144	-1.2182	-2.469	-1.5035	-2.2296	-2.3052	-1.5009	-2.2945	-1.9138	-1.685	-2.0148	-1.2852	-1.2503	-0.531	-0.0573	-0.8891	1.2275	0.4971	-1.208	-1.9328	-0.974	-1.3401	-1.7339	-1.0111	-1.4256	-2.05	-0.4589	-2.011	-1.4048
BSU02710	0.164567	-0.174233	0.00966667	-0.0368333	-0.268633	-0.190933	-1.32943	-1.32783	-1.59283	0.207967	-0.531633	1.40837	0.242667	0.817967	0.432967	0.0642667	0.702667	0.680867	0.387867	0.168767	-0.00453333	1.12127	1.28747	0.151567	0.190867	1.10097	0.307267	0.125767	1.43167	0.000266667	0.804867	-0.620233	0.461867	-0.940533	0.156967	-0.495333	-0.440033	0.345767	-0.370933	0.217467	-0.566033	-0.243533	-0.0634333	-0.907633	-0.833533	-0.737933	-0.963033	-0.842233	-1.72703
BSU02720	0.247	-0.0425	-0.2045	0.0336	0.0462	0.2131	-3.1685	-3.5279	-3.7025	-0.4664	-1.3947	-0.0684	-0.7756	-0.6037	-0.9148	-0.7238	-0.7597	-0.0721	-0.4762	-1.0573	-0.7838	0.1818	-0.4091	-0.2511	-0.8697	-0.3467	-0.8824	-0.9214	0.0567	-0.4761	-0.3187	-0.7297	-0.4328	-0.8029	-0.0486	-0.8141	0.393	-0.3126	-0.7601	-0.2789	-0.5932	-0.8146	-0.3185	-0.2804	-0.8988	-0.5025	-0.3027	-0.573	-1.2907
BSU02730	0.278533	0.0339333	-0.312467	-0.256467	-0.277467	0.0222333	-0.960367	-1.24617	-1.48087	0.0175333	-0.697467	0.120533	-0.253967	-0.170167	0.000333333	-0.140167	-0.275267	0.374633	-0.0266667	-0.394767	-0.337767	0.457333	0.141933	-0.0225667	-0.248867	-0.0919667	-0.303267	-0.393267	0.381033	-0.111267	0.127733	-0.364467	0.0371333	-0.410667	0.0178333	-0.229067	-0.291767	-0.125767	-0.0231667	0.144233	-0.0642667	0.00673333	0.0515333	-0.0250667	-0.333367	-0.00656667	0.0875333	-0.0272667	-0.761067
BSU02740	0.338667	-0.115433	-0.223233	-0.356433	-0.351933	-0.0889333	-0.919533	-0.955833	-1.16463	-0.0709333	-0.777633	0.304567	-0.321633	-0.280733	-0.190733	-0.372333	-0.343533	0.299567	-0.0351333	-0.560433	-0.430933	0.514367	0.0712667	-0.0225333	-0.441133	0.141267	-0.232033	-0.660833	0.421367	-0.175333	-0.177233	-0.448633	0.216867	-0.563833	0.0175667	-0.149133	-0.269933	-0.0910333	-0.261333	0.156467	0.144167	-0.223233	0.0132667	-0.0340333	-0.386633	-0.00983333	0.0776667	-0.116633	-0.828333
BSU02750	0.2937	0.0277	-0.3214	-0.3008	-0.3938	-0.233	-0.9454	-0.8703	-1.1202	0.1374	-0.4924	0.1409	-0.1244	-0.2462	0.11	-0.2354	-0.3235	0.2893	-0.0411	-0.0256	-0.4814	0.5357	-0.185	-0.1994	-0.23	-0.3066	-0.0813	-0.393	0.1117	-0.1492	-0.1101	-0.4506	-0.0554	-0.3516	-0.0415	-0.4434	0.2252	-0.0232	-0.3267	-0.6225	-0.3778	-0.0961	-0.2187	-0.7593	-0.5477	-0.4114	-0.3336	-0.5101	-1.0059
BSU02760	0.307967	-0.0270333	-0.280933	-0.396533	-0.336133	-0.149033	-0.680733	-0.740833	-0.983733	-0.0166333	-0.765933	0.220267	-0.275933	-0.275333	0.0438667	-0.243133	-0.145733	0.414867	0.0193667	-0.472533	-0.251333	0.435567	-0.0605333	-0.0869333	-0.325733	-0.235933	-0.143333	-0.426533	0.135667	-0.103633	-0.172333	-0.316333	0.00786667	-0.391033	-0.0187333	-0.384233	-0.0417333	-0.0140333	-0.369633	-0.377633	-0.260933	-0.199033	-0.332033	-0.542833	-0.625133	-0.559533	-0.251433	-0.482233	-0.910633
BSU02770	0.4762	0.0705	-0.5467	0.0594	0.1198	0.1826	-0.1564	-0.7486	-0.8918	-0.049	-0.8737	-0.046	-0.5228	-0.4099	-0.1641	-0.4395	-0.6517	0.147	-0.245	-0.3677	-0.6956	0.1253	-0.2068	-0.2207	-0.5303	-0.416	-0.4076	-0.9108	0.017	-0.3464	-0.4521	-0.5409	-0.0779	0.1329	0.6157	0.2445	0.1448	-0.204	-0.0166	-0.0006	0.1508	0.174	-0.0682	0.0199	-0.0368	0.1095	0.3626	0.0639	-0.629
BSU02780	0.175367	-0.193533	0.0181667	0.0254667	-0.0480333	-0.143333	-4.57613	-4.95413	-5.36363	-0.192833	-0.493533	0.818767	-0.0187333	0.645867	-0.220933	0.0300667	0.615267	0.0846667	0.208667	0.134067	-0.634033	0.987867	0.747867	0.134667	-0.0323333	1.08967	-0.00763333	-0.398733	1.19627	0.0710667	0.381067	-0.707233	0.320467	-0.820033	0.0468667	-0.384233	-0.121333	0.184067	-0.870033	-0.113233	-1.36953	-0.813133	-0.0844333	-1.25993	-1.26543	-1.04113	-1.21123	-1.40063	-2.07243
new_300503_300693_c	0.0755	-0.1025	0.027	0.0346	-0.5114	0.0137	-4.6477	-5.2122	-5.5851	-0.3614	-0.7051	0.9563	-0.2819	0.4872	-0.3371	-0.1976	0.094	0.2756	0.2185	-0.2315	-0.3853	0.779	0.8409	-0.0081	-0.07	0.4949	-0.0281	-0.432	1.0826	-0.1233	-0.1901	-0.8321	0.3075	-1.6893	0.18	-0.4728	-0.3515	0.4269	-0.9466	-0.3048	-1.1692	-1.0873	-0.0512	-1.1517	-1.206	-1.0231	-1.2857	-1.2833	-2.181
BSU02790	0.466433	0.0983333	-0.564767	-0.255567	-0.129667	0.00783333	-0.898667	-1.06087	-1.28757	-0.466567	-1.11927	-0.426767	-0.873867	-0.760067	-0.442367	-0.842667	-0.675667	0.0760333	-0.482067	-0.408067	-0.474867	0.310533	-0.234967	-0.181367	-0.664567	-0.614967	-0.536267	-0.865967	-0.308767	-0.504567	-0.306167	-0.705667	-0.319167	-0.468367	0.245033	-0.176567	0.0427333	-0.450567	-0.274767	-0.244267	-0.157267	-0.0128667	0.0112333	-0.355467	-0.331967	-0.319167	-0.117667	-0.273567	-0.916867
new_302355_302434	0.5811	-0.2215	-0.3596	-0.0968	-0.0453	-0.0975	-1.2244	-1.23	-1.564	-0.7198	-0.9819	-0.1084	-1.0013	-0.3524	-0.1837	-1.5828	-0.3297	-0.1585	-0.4609	-0.3408	-0.4448	-1.0183	0.2202	-0.1112	-0.8684	-0.7001	0.3552	-1.6611	-0.2904	-0.4342	0.0232	-0.9468	-0.5489	-0.5597	0.0051	-0.4969	-0.0977	-0.6984	-0.5413	0.1747	-0.2402	-0.3347	-0.1655	-0.1811	-0.3385	-1.0646	-0.1102	-0.7985	-1.1635
BSU02800	0.1824	-0.0417	-0.1407	0.159	0.0375	0.1539	-1.4354	-1.4423	-1.7287	0.1859	-0.6979	0.6706	-0.2616	0.1411	0.0901	-0.1787	0.019	0.2891	0.1272	-0.1649	-0.3717	0.7168	0.4918	-0.0471	-0.1702	0.3511	0.0951	-0.3576	0.8251	-0.1588	0.239	-0.6422	-0.0478	-0.8411	-0.0043	-0.4633	-0.1708	-0.1708	-0.2905	-0.014	-0.2899	-0.1363	0.116	-0.4368	-0.5976	-0.3752	-0.2626	-0.3289	-1.083
new_303797_304377	0.246633	-0.0869667	-0.159667	0.00223333	0.117433	0.119533	-0.549167	-0.528967	-0.772367	-0.0534667	-0.643567	0.636133	-0.0399667	0.268633	-0.0300667	-0.397967	0.0632333	0.234033	0.00203333	-0.435667	-0.120467	0.617833	0.449033	0.121333	-0.0657667	0.716933	0.187133	-0.312267	0.932933	0.226733	-0.0185667	-0.561367	0.320433	-0.407367	-0.0194667	-0.113067	-0.106367	0.0485333	-0.201067	0.0167333	-0.0595667	-0.115967	0.128433	-0.302767	-0.261467	-0.184267	-0.177867	-0.378467	-0.785167
BSU02810	0.287467	-0.112333	-0.175133	-0.331133	-0.348133	-0.227133	-1.43973	-1.43613	-1.74023	-0.475733	-1.28443	-0.0522333	-0.835033	-0.345933	-0.424733	-0.632833	-0.647833	-0.00833333	-0.450333	-0.988033	-0.785033	0.321567	-0.202133	-0.250933	-0.596133	-0.220433	-0.373233	-0.755433	0.304467	-0.444733	-0.550933	-0.728433	-0.243133	-1.01793	-0.251833	-0.532633	-0.251833	-0.225333	-0.395833	-0.235533	-0.154133	-0.416433	0.0372667	-0.256833	-0.456233	-0.390533	-0.00983333	-0.453133	-0.934733
new_304308_304389_c	0.312133	-0.0509667	-0.261167	-0.407567	-0.451467	0.0703333	-1.86287	-1.84317	-2.17187	-0.708167	-1.27597	0.119333	-0.752167	-0.593567	-1.61697	-1.01457	-0.649467	-0.00916667	-0.382667	-1.48687	-0.687867	0.340033	-0.270467	-0.133767	-0.840167	-0.205767	-1.85507	-0.943267	0.155333	-0.623867	-0.732367	-0.967667	-0.121267	-1.09727	-0.0556667	-0.384767	-0.274767	-0.0510667	-0.740967	-0.00486667	0.107433	-0.950867	-0.0379667	-0.231367	-0.633367	-0.383767	0.0110333	-0.696567	-0.902867
BSU02820	0.457267	0.0488667	-0.506133	-0.404333	-0.122933	0.0299667	-1.91163	-1.67843	-1.91503	-0.302733	-1.03603	-0.0469333	-0.362933	-0.418033	-0.285933	-0.133433	-0.533933	0.241867	-0.227933	-1.09033	-0.521733	0.619867	-0.128033	0.0806667	-0.374033	-0.179933	-0.306933	-0.687833	0.153267	-0.225433	-0.372033	-0.652133	0.00816667	-0.229333	0.190867	-0.0450333	-0.173633	-0.271433	-0.373133	0.168367	0.127267	-0.535233	-0.00333333	0.0896667	-0.433333	0.0426667	0.124167	-0.0228333	-1.02203
BSU02830	1.22887	0.811267	-2.04013	-1.97083	-1.87443	-0.204333	-1.34043	-0.858533	-0.868933	-0.0102333	-0.803733	-0.524333	-0.393633	-0.913033	0.0979667	-0.122633	-0.926233	0.419467	0.206467	-0.521833	-0.398133	0.828667	-0.527333	-0.155033	-0.227533	-0.679633	-0.687533	-0.856633	-0.798333	-0.626833	-1.31173	-1.43073	-1.43673	-1.63553	-1.30393	-1.90663	-1.75223	-1.93383	-0.750133	-0.663733	-0.845433	-0.637233	-0.243633	-1.03393	-0.625033	0.107867	0.0480667	-0.428033	-1.21343
BSU02840	1.1325	0.7706	-1.9031	-1.8466	-1.6317	-0.232	-1.2928	-0.9151	-0.9832	-0.0172	-0.8201	-0.5322	-0.3608	-0.9114	-0.1302	-0.0414	-0.7322	0.4374	0.2034	-0.765	-0.219	0.9524	-0.4868	-0.0398	-0.2275	-0.6029	-0.7574	-0.7942	-0.7069	-0.5889	-1.2127	-1.3245	-1.461	-1.5483	-1.1446	-1.7302	-1.5403	-1.8288	-0.8537	-0.3524	-0.636	-0.6222	-0.2143	-0.7669	-0.5611	0.093	-0.0347	-0.3925	-1.1128
BSU02850	0.262167	0.00566667	-0.267833	-0.668833	-0.531333	-0.384633	-2.43473	-2.23523	-2.46343	-0.0367333	-0.939133	0.441067	-0.539233	-0.0465333	-0.149933	-0.694633	-0.415233	0.467967	0.205967	-0.0858333	0.294367	1.41367	1.22277	0.842667	0.482967	1.23387	0.833967	-0.291733	0.958567	0.170967	0.444867	-0.116433	0.629467	-1.21953	-0.691333	-0.969933	-0.0428333	-0.378033	-0.323433	-0.196533	-0.0983333	-0.347533	0.193567	-0.140933	0.111767	0.451167	0.605867	-0.476333	-1.09343
BSU02860	0.2561	-0.0228	-0.2333	-0.6525	-0.8036	-0.4315	-2.18	-2.2122	-2.5269	0.3787	-0.5117	0.8137	-0.0798	0.1998	0.1596	-0.0279	-0.0853	0.6851	0.278	0.0168	-0.3909	0.8657	0.6077	0.2942	0.0531	0.3914	0.0453	-0.3288	0.953	-0.018	0.3921	-0.2009	0.2882	-0.8428	-0.4053	-0.5384	-0.4123	-0.341	-0.2408	0.134	-0.2731	-0.255	0.081	-0.1533	-0.6362	0.1064	0.0263	-0.0893	-1.1118
BSU02870	0.2169	-0.029	-0.1879	-0.4843	-0.8128	-0.3217	-2.0953	-2.0964	-2.3612	0.3199	-0.3064	0.8444	0.1676	0.125	0.2864	0.1345	0.1426	0.7679	0.4026	-0.0013	-0.0245	0.7334	0.6124	0.2518	0.1006	0.6553	0.0173	-0.0444	1.0083	0.2072	0.7304	-0.1434	0.5902	-0.5055	-0.2859	-0.4121	-0.7384	-0.1807	-0.1037	0.3606	0.1156	-0.1813	-0.02	-0.1279	-0.3482	0.1937	0.0066	0.1114	-0.8856
BSU02880	0.301967	-0.00403333	-0.297933	-0.213733	-0.163533	-0.0914333	-1.35063	-1.39863	-1.53993	-0.0586333	-0.816533	0.360967	-0.344833	-0.0865333	0.0507667	-0.0312333	-0.0650333	0.369167	0.127267	-0.154233	-0.415233	0.434167	0.229267	-0.0342333	-0.246833	0.0184667	-0.143233	-0.299533	0.645567	0.0658667	0.395467	-0.456833	-0.0690333	-0.257133	0.0375667	-0.344433	-0.708133	-0.898033	-0.368833	0.146267	-0.0435333	-0.0551333	0.0333667	-0.211933	-0.479233	-0.0957333	-0.00493333	-0.267633	-1.08423
new_311859_312061	0.117733	0.123433	-0.241167	-0.0798667	-0.0139667	-0.0119667	0.00793333	-0.0389667	-0.184067	-0.400667	-0.882867	0.0309333	-0.579767	-0.113667	-0.214267	-0.660967	0.0858333	-0.0112667	-0.204667	-0.282267	-0.159667	0.608833	0.0338333	-0.00646667	-0.223867	0.0683333	-0.0241667	-0.537867	0.0867333	-0.0910667	-0.0752667	-0.783267	-0.224467	-0.162067	-0.0522667	-0.129367	-0.107867	-0.461567	-0.458167	-0.112267	0.363833	-0.0515667	0.433433	-0.161367	-0.449867	-0.253667	0.0394333	-0.414267	-0.607567
new_312063_312158	0.125233	-0.0709667	-0.0542667	-0.140967	-0.266867	0.172933	-3.94157	-3.44667	-3.56687	-0.629867	-1.42217	0.0909333	-0.768267	-0.618367	-0.525567	-0.795367	-1.03817	0.0159333	-0.122767	-1.77907	-0.627467	0.504233	-0.0426667	-0.206667	-0.627567	0.0721333	-0.473167	-0.958067	0.273233	-0.426267	-0.342167	-0.833467	0.0373333	-1.26507	-0.0340667	-0.525867	-0.297467	-0.300167	-0.739867	-0.504767	0.0345333	-0.859067	-0.0522667	-0.314767	-0.651567	-0.338767	-0.0824667	-0.471567	-1.36747
BSU02890	0.220233	-0.0780667	-0.142167	-0.112067	-0.00646667	-0.0771667	-3.87207	-3.33327	-3.43617	-0.462167	-1.07877	0.0805333	-0.481667	-0.357267	-0.180967	-0.400867	-0.452167	0.169833	-0.144967	-0.732667	-0.559667	0.668633	0.139133	-0.143367	-0.461467	0.0584333	-0.149667	-0.805867	0.402133	-0.0947667	0.0596333	-0.581667	0.0284333	-0.766367	0.202533	-0.126767	-0.290167	-0.318667	-0.611767	-0.153767	-0.194767	-0.496667	0.0503333	-0.242667	-0.484267	-0.177267	-0.0215667	-0.331867	-1.25137
BSU02900	0.333967	-0.172933	-0.161033	-0.157833	-0.0745333	-0.0983333	-3.66923	-3.17903	-3.25853	-0.291533	-1.07923	0.166267	-0.489633	-0.489633	-0.0268333	-0.172633	-0.348533	0.167867	-0.0293333	-0.691833	-0.485433	0.569467	-0.0232333	-0.144733	-0.341233	0.0768667	-0.237233	-0.632233	0.471467	-0.106633	0.117367	-0.461033	0.0812667	-0.492033	0.321567	-0.292033	-0.352533	-0.354133	-0.411933	-0.0525333	-0.184233	-0.458933	-0.0782333	-0.184533	-0.507333	0.0768667	0.214567	-0.112233	-1.06193
BSU02910	0.306433	-0.126867	-0.179567	-0.243567	-0.0693667	-0.0950667	-3.80087	-3.12587	-3.23317	-0.356067	-1.11397	0.194033	-0.379467	-0.376567	0.0287333	-0.329467	-0.489367	0.201433	-0.0133667	-0.745167	-0.605867	0.439233	0.0617333	-0.185667	-0.403167	0.215933	-0.0555667	-0.683267	0.828233	-0.0206667	0.190633	-0.476767	0.169333	-0.582567	0.137533	-0.318867	-0.424867	-0.275067	-0.499067	-0.206067	-0.253767	-0.435067	-0.241367	-0.210067	-0.357367	-0.00746667	0.103933	-0.193767	-0.954267
BSU02920	0.266833	-0.185667	-0.0811667	-0.195067	-0.128867	0.0478333	-3.78077	-3.33907	-3.26117	-0.159667	-1.02987	0.498033	-0.209467	-0.254167	0.113833	-0.200967	-0.362767	0.362333	0.202433	-0.777167	-0.436067	0.363733	0.294233	0.0170333	-0.296367	0.302933	0.146933	-0.515867	0.822833	0.000733333	-0.0872667	-0.402867	0.372133	-0.943967	0.164833	-0.211767	-0.645467	-0.138867	-0.270067	0.174833	0.0501333	-0.399367	-0.449267	-0.187267	-0.314567	0.118733	0.308233	-0.0323667	-0.946767
BSU02930	0.255633	-0.0812667	-0.174367	-0.367567	-0.0642667	-0.147567	-3.93007	-4.05947	-4.27607	-0.285467	-1.06677	0.112233	-0.544367	-0.343667	-0.229467	-0.186767	-0.605367	0.409633	-0.00726667	-0.745867	-0.537767	0.695933	0.0595333	0.111633	-0.382967	0.108333	-0.326067	-0.686667	0.563233	0.00833333	-0.182767	-0.490667	0.200333	-0.560967	0.290033	-0.155967	-0.207567	-0.544367	-0.526767	-0.0863667	-0.212067	-0.422867	0.0653333	-0.0833667	-0.438267	0.00873333	0.173633	-0.222167	-1.11967
BSU02940	0.315033	-0.0663667	-0.248667	-0.464467	-0.0650667	-0.167767	-4.19457	-4.21507	-4.48327	-0.231467	-1.00997	0.267433	-0.588767	-0.247267	-0.0258667	-0.158867	-0.429067	0.390433	-0.00896667	-0.413867	-0.609367	0.793733	-0.0284667	0.114433	-0.414767	-0.0212667	-0.115967	-0.623167	0.338533	0.0475333	0.0129333	-0.501467	-0.0502667	-0.496167	0.249033	-0.364267	-0.212867	-0.630167	-0.636767	-0.165567	-0.338067	-0.373967	-0.0144667	-0.108467	-0.461167	-0.0516667	0.0824333	-0.225467	-1.15647
BSU02950	0.298367	-0.149833	-0.148533	-0.359233	-0.526533	0.0953667	-3.68433	-3.69593	-3.79173	0.565267	-0.495233	1.03087	0.448667	0.114767	0.368467	0.220567	-0.118033	1.04477	0.664467	-0.480833	0.281967	1.02177	0.844267	0.324567	-0.0693333	0.188867	-0.235633	-0.322333	0.971567	0.660767	0.763067	0.295867	0.571367	-0.993133	-0.0105333	-0.413933	-0.219333	-0.0133333	0.190067	1.07627	0.472067	-0.0380333	0.435367	0.400867	-0.183933	0.680367	0.385667	0.757567	-0.520933
BSU02960	0.1009	0.0378	-0.1387	0.107	0.1275	0.0571	0.5009	0.5616	0.349	-0.3304	-0.6968	-0.1122	-0.4991	0.107	0.0581	-0.6352	0.2281	-0.1103	-0.3617	0.0629	-0.0363	0.3905	0.0148	-0.0176	-0.0847	-0.0428	-0.0385	-0.1003	0.025	0.0143	0.3174	-0.4471	-0.1886	0.1377	0.0087	-0.3454	0.197	-0.1254	-0.0587	0.0762	0.2473	0.5398	0.3429	-0.3611	-0.0794	-0.461	-0.0581	-0.3963	-0.3406
BSU02970	0.339733	0.0264333	-0.366167	-0.0870667	-0.0312667	0.0988333	-1.18227	-1.64537	-1.83697	-0.0680667	-0.867067	0.0441333	-0.475467	-0.157167	-0.270667	-0.430067	-0.473867	-0.0188667	-0.271767	-0.538267	-0.698367	-0.0516667	0.184133	0.102833	-0.230367	-0.246467	0.0474333	-0.630067	0.0912333	-0.314167	-0.283867	-0.371167	-0.129667	-0.0285667	0.0205333	-0.359967	-0.533867	0.150333	0.207733	-0.162367	0.298033	-0.0835667	-0.0375667	0.285733	-0.148567	0.349733	0.679733	0.0429333	-0.500867
BSU02980	0.357233	-0.0713667	-0.285867	-1.24447	-1.16707	-0.890267	-3.28867	-4.08097	-4.35997	-0.276067	-1.04747	0.347233	-0.231667	-0.0664667	-0.257167	-0.0927667	-0.123067	0.293033	0.112633	-0.659467	-0.492167	0.798633	0.241233	0.115933	-0.352367	0.384633	-0.260267	-0.654067	0.611533	0.0292333	-0.104867	-0.353367	0.153633	-1.43897	-0.586467	-0.804167	-0.539167	-0.639167	-0.602667	-0.177767	-0.542067	-0.786467	-0.0952667	-0.496767	-0.418367	-0.104067	-0.0574667	-0.385367	-0.984967
BSU02990	0.3434	-0.0585	-0.2849	-1.1394	-1.2735	-0.6676	-3.2852	-4.0678	-4.2897	-0.0107	-0.8394	0.4691	0.0133	-0.2754	0.1467	0.0822	-0.223	0.6008	0.4039	-0.8861	-0.1153	0.9188	0.5319	0.3328	0.0421	0.5446	0.3397	-0.4107	0.8384	0.0873	0.3132	-0.1492	0.4111	-1.3911	-0.5062	-0.8165	-0.3838	-0.3208	-0.2147	0.1894	-0.2537	-0.5498	0.1392	-0.1561	-0.3577	0.1485	0.1746	-0.0702	-0.7258
BSU03000	0.4059	-0.0799	-0.326	-1.2553	-1.115	-0.7343	-3.559	-4.2758	-4.402	-0.0765	-0.847	0.5023	-0.0683	-0.0011	0.1285	0.1258	-0.1624	0.5932	0.3129	-0.3704	-0.329	0.8494	0.454	0.3822	-0.0981	0.4674	0.1703	-0.4376	0.7906	0.0312	0.1876	-0.3093	0.1855	-1.2077	-0.5568	-0.9392	-0.4474	-0.486	-0.3637	0.0918	-0.4348	-0.3177	0.0581	-0.3207	-0.4298	0.0322	0.1838	0.0026	-0.8047
BSU03010	0.4171	-0.0406	-0.3765	0.1844	0.0608	0.6419	1.0952	1.3269	1.089	0.4641	-0.4632	0.876	0.2004	0.3983	0.6153	0.7448	0.2188	0.5203	0.2093	-0.4047	-1.1244	0.1448	-0.3882	-0.2722	-0.4664	-0.3655	-0.008	-0.0619	0.6781	0.1401	0.2251	-0.3541	0.1359	1.0291	2.1294	1.0935	-0.585	-0.2256	0.8306	1.7758	1.3518	1.0102	1.3969	1.2852	0.3824	1.0469	1.0539	0.2908	-0.796
new_325190_325277_c	0.352633	-0.0939667	-0.258667	-0.0705667	-0.445467	0.896633	1.01553	1.19123	0.966033	0.0767333	-0.820467	1.42223	0.406833	0.440133	0.554733	0.256233	0.255633	0.694633	0.294133	-1.56237	-0.882167	0.636533	0.153633	-0.352967	-0.373067	0.637133	0.202533	-0.609667	1.18953	-0.185967	-0.725567	-1.01707	0.645933	-0.425467	1.70413	1.56403	-0.496767	0.618533	0.265333	1.71993	1.41373	0.326333	1.78043	1.10593	0.0648333	0.971633	0.762233	0.120133	-1.19657
BSU03020	0.437633	0.0544333	-0.492067	-0.0675667	-0.381367	0.313533	-0.469167	-0.637467	-0.711467	1.16273	0.115633	1.79863	0.955133	1.05803	1.34393	1.05633	0.756133	0.927933	0.630733	-0.233667	-0.605967	0.337533	0.100433	0.113133	-0.190667	0.352533	0.304533	0.0112333	1.03203	0.264033	0.331933	-0.224267	0.434633	0.952033	1.98813	1.41093	-0.513767	-0.151867	0.929533	1.86713	1.50533	0.763333	1.38303	1.39543	0.759033	1.30053	1.36433	0.632433	-0.371267
BSU03030	0.3903	-0.0766	-0.3137	-0.2939	-0.276	-0.2072	-0.9017	-0.9201	-1.0315	0.6266	-0.4948	1.2066	0.2542	0.4057	0.6036	0.2234	0.1825	0.4805	0.1527	-0.328	-0.3045	0.4643	0.3028	0.0158	-0.1655	0.2015	0.3143	-0.3509	0.6615	-0.108	-0.3223	-0.4742	0.2306	-0.4692	0.7092	0.1309	-0.5992	-0.3818	0.3539	0.8367	0.8691	0.2382	0.6604	0.4477	-0.0375	0.7658	0.5988	0.4748	-0.7141
new_327480_327617	0.3904	-0.1583	-0.2321	0.7262	0.6853	0.8811	2.2622	2.0158	1.9397	1.3605	0.7229	2.0423	1.0444	1.6291	0.1976	-0.2711	-0.1249	0.1265	-0.1485	-0.0785	-0.7079	0.3282	0.3288	-0.358	-0.381	0.312	-0.0596	-0.3953	0.6031	0.1521	-0.2679	-0.6403	0.5168	0.0993	1.0202	1.0199	0.5086	0.5992	0.6129	1.289	0.9226	0.5181	1.4344	0.7164	0.73	1.1594	0.7912	0.6523	-0.5351
BSU03040	0.2634	0.0014	-0.2648	0.5104	0.3586	0.6389	1.5893	1.4222	1.1898	1.5213	0.6301	2.0092	1.1956	1.4005	0.1377	-0.0404	0.1193	0.2046	-0.0695	-0.0937	-0.6789	0.5476	0.1935	-0.3089	-0.3544	0.2299	-0.1626	-0.2919	0.7831	0.0516	0.2852	-0.4202	0.3884	0.335	0.7062	0.5658	0.0999	0.1604	0.7952	1.2088	0.7576	0.8447	1.3326	0.6257	0.414	1.0965	0.7789	0.561	-0.5281
BSU03050	0.130967	-0.00863333	-0.122333	-0.318033	0.115467	-0.793133	-0.655833	-0.446933	-0.678933	-0.0518333	-0.560933	0.443867	-0.359533	0.289367	0.0844667	-0.0974333	0.189367	0.134767	0.0447667	0.418167	-0.355333	0.620667	0.579967	-0.253333	-0.196433	0.487167	-0.0836333	-0.214933	0.886467	0.303167	0.582567	-0.613433	-0.127933	-0.986633	-1.00663	-1.09873	0.173467	0.153367	-0.144033	0.0979667	0.0977667	0.290167	0.383867	-0.148833	0.369967	0.746567	0.747567	1.01357	0.0149667
BSU03060	0.2037	-0.037	-0.1667	-0.1147	0.007	-0.4375	-0.3357	-0.2062	-0.3874	0.1428	-0.5156	0.6046	-0.1413	0.1842	0.3496	0.0035	0.1724	0.5108	0.3134	0.216	-0.1	0.4782	0.503	-0.074	-0.0832	0.3854	0.1351	-0.036	0.908	0.2503	0.7502	-0.3898	0.1133	-0.5547	-0.5712	-0.8525	-0.1085	0.108	0.0026	0.2452	0.1209	0.3067	0.0667	-0.256	0.2242	0.5933	0.5407	0.7656	-0.1273
BSU03070	0.293233	-0.0884667	-0.204767	-0.532667	-0.749367	-0.0331667	-2.76337	-2.71177	-2.98257	-0.304167	-1.22017	-0.0225667	-0.540667	-0.669567	-0.227167	-0.427667	-0.748867	0.318033	-0.0732667	-1.11537	-0.641967	0.347833	-0.157467	-0.214167	-0.409767	0.0470333	-0.101067	-0.404867	0.555833	-0.103667	0.0113333	-0.345167	0.269333	-0.787367	0.0846333	-0.459767	-0.646467	-0.440367	-0.308167	-0.0965667	-0.105667	-0.487467	-0.310667	-0.347967	-0.678467	-0.399867	-0.171267	-0.314667	-1.23217
BSU03080	0.426933	-0.0548667	-0.372067	-0.531667	-0.359667	-0.150867	-1.84217	-1.88287	-1.76937	0.0188333	-0.906667	0.366033	-0.483667	-0.178867	-0.252167	-0.389267	-0.618367	0.0833333	-0.0962667	-0.349067	-0.688167	-0.0231667	-0.0866667	-0.158067	-0.375867	-0.123767	-0.225167	-0.381267	0.598133	-0.0631667	0.140533	-0.307867	0.00973333	-0.673867	-0.0105667	-0.559867	-0.420267	-0.379767	-0.00336667	0.0423333	-0.147267	-0.0583667	-0.0490667	-0.00686667	-0.226267	0.124733	0.266833	-0.0375667	-0.884467
BSU03090	0.312833	-0.0557667	-0.257067	-0.345167	-0.413667	-0.0404667	0.420733	-0.587267	-0.789767	0.0966333	-0.744767	0.516133	-0.160667	-0.0719667	-0.165367	-0.341067	-0.314667	0.358933	-0.0382667	-0.679767	-0.391567	0.920633	0.134733	0.00953333	-0.268167	0.153133	-0.0495667	-0.271467	0.722333	0.00493333	0.0253333	-0.296467	0.363833	-0.550567	0.124833	-0.202467	0.00733333	-0.0507667	-0.00536667	0.359133	0.190633	0.0290333	0.606833	0.132033	-0.164167	0.299633	0.290833	0.125533	-0.656167
BSU03100	0.384633	-0.0342667	-0.350367	-0.561467	-0.700267	-0.250967	0.218233	-0.917367	-1.02317	0.0364333	-0.801267	0.430433	-0.191467	0.0227333	-0.384467	-0.306567	-0.385267	0.185933	-0.205367	-0.578367	-0.425167	0.109133	0.0696333	0.141433	-0.362667	0.0277333	-0.305367	-0.349267	0.473433	0.106533	-0.137967	-0.457267	0.000433333	-0.452367	0.113933	-0.306267	-0.504167	-0.159067	-0.141067	0.463133	0.169033	-0.106467	-0.188367	0.115933	-0.115267	0.228833	0.230533	0.112233	-0.658167
new_335729_336091_c	0.113833	0.0220333	-0.135867	0.108533	0.0810333	-0.00956667	0.587733	0.637833	0.308133	-0.186467	-0.734267	0.0926333	-0.248467	0.0265333	0.0323333	-0.532667	0.248433	0.0757333	-0.121867	-0.137467	-0.0933667	0.435533	-0.0250667	-0.0495667	-0.174667	-0.114767	-0.0266667	-0.140767	0.153733	-0.108167	0.260633	-0.458267	-0.158467	0.0964333	-0.0814667	-0.309367	0.00183333	-0.0628667	-0.137267	0.118433	0.322433	0.530633	0.309533	-0.0735667	-0.259967	-0.212567	0.0318333	-0.156767	-0.208867
BSU03110	0.0491333	0.0804333	-0.129567	0.231733	0.300833	0.0466333	0.930133	0.854633	0.602133	0.0504333	-0.744267	0.138533	-0.233667	0.195133	0.188533	-0.676767	0.373933	-0.247767	-0.320067	0.436233	0.0206333	0.429933	-0.0937667	-0.0397667	-0.0611667	-0.0889667	0.152033	0.203133	-0.0716667	0.0776333	0.298633	-0.567767	-0.383867	0.166633	-0.0364667	-0.134367	0.249933	0.0484333	0.144933	-0.212867	0.220633	0.835733	0.283433	-0.458867	-0.0962667	-0.363067	-0.115867	-0.579967	-0.129767
BSU03120	0.0751667	0.0507667	-0.125933	0.132567	0.217167	-0.0279333	0.648067	0.728567	0.445367	0.196967	-0.574233	0.0816667	-0.214033	0.100567	0.330067	-0.575333	0.313567	-0.177733	-0.395533	1.59627	-0.0408333	0.375067	-0.0752333	-0.0578333	0.226867	-0.103333	0.350767	0.0812667	-0.123333	0.0289667	0.229167	-0.563633	-0.278133	0.249367	-0.0830333	-0.238133	0.123167	-0.0287333	0.180567	-0.401833	0.271667	0.703967	0.332867	-0.379033	0.00856667	-0.0674333	-0.00343333	-0.543033	-0.354933
new_338187_338287	0.213467	-0.110033	-0.103433	-0.336033	-0.678333	-0.295033	-2.85683	-3.54123	-3.51743	-0.421533	-0.806133	0.675867	-0.259533	0.0444667	-0.533233	-0.412633	-0.0666333	0.221667	0.0373667	-1.02213	-0.487533	0.520067	0.343367	-0.247133	-0.318933	0.285767	-0.126533	-0.791833	0.507767	-0.371433	-0.429233	-0.762033	0.206967	-1.32423	-0.152233	-0.342933	-0.253033	0.0776667	-0.629733	-0.446833	-0.197033	-1.44223	0.00766667	-0.787833	-0.643333	-0.307433	-0.394433	-0.587333	-1.37283
BSU03130	0.4635	-0.0823	-0.3812	-0.6987	-0.5366	-0.3212	-1.9476	-0.6358	-0.8913	-0.1318	-0.9881	0.4047	-0.434	0.0962	-0.1275	-0.0149	-0.0121	0.302	0.1128	-0.9018	-0.7577	0.5834	0.3158	-0.1698	-0.3618	-0.0285	-0.406	-0.612	0.5063	-0.0546	-0.0665	-0.5269	-0.1431	-0.7215	-0.5373	-0.6311	-0.4159	-0.2378	-0.5197	-0.0747	-0.8327	-0.5116	-0.2681	-0.4876	-0.7667	-0.3182	-0.1231	-0.2949	-1.3802
BSU03140	0.187667	0.0463667	-0.234033	-0.196633	-0.146733	0.0486667	-0.429733	-0.841433	-1.07063	-0.222633	-0.826733	0.221967	-0.214633	-0.0372333	-0.138233	-0.167033	-0.228533	0.231467	-0.0922333	-0.220333	-0.427633	0.511467	0.120667	-0.108033	-0.292333	-0.00493333	-0.177833	-0.332433	0.354767	0.0288667	0.167467	-0.483833	-0.0262333	-0.425433	0.0561667	-0.181633	-0.211633	-0.137633	-0.0976333	0.141867	0.141467	0.0846667	0.203667	-0.0973333	-0.267833	-0.0388333	0.100467	0.0743667	-0.708133
new_339807_339955_c	0.106733	0.0976333	-0.204367	0.145733	0.197633	-0.0141667	2.82293	1.23703	0.985133	-0.429467	-0.813867	-0.194467	-0.424267	0.222933	-0.106767	-0.614467	0.309133	-0.142367	-0.439767	0.0489333	0.0623333	0.529233	0.0456333	-0.106167	-0.366467	-0.0372667	-0.0807667	-0.471667	-0.0107667	-0.0471667	0.235933	-0.545767	-0.174167	0.182333	-0.0531667	-0.193467	0.241633	0.0192333	-0.328267	0.154333	0.139233	0.334133	0.382033	-0.472967	-0.355367	-0.850967	-0.242667	-0.605067	-0.544767
new_339879_339987	0.254567	-0.205533	-0.0490333	-1.35443	-1.33923	-0.618333	-3.01053	-2.75403	-2.99343	-0.514333	-1.23353	0.149967	-0.858833	0.0839667	-1.86153	-1.94353	-1.73773	-1.30593	-1.49373	-2.73363	-1.91663	-0.604633	-1.04683	-1.64763	-1.81463	-1.24693	-0.673733	-1.59073	-0.273633	-0.616333	-1.13693	-1.61343	-0.527133	-2.26253	-1.87863	-1.68333	-0.408433	-0.127433	-1.26093	-1.13473	-0.727733	-1.21403	-0.593833	-0.858333	-1.82213	-1.49863	-1.05493	0.176667	-1.10493
BSU03150	0.2877	-0.0368	-0.2509	-0.8176	-0.7731	-0.3846	-2.316	-2.1371	-2.2631	0.3397	-0.5339	0.7972	0.0383	0.518	-0.32	-0.6908	-0.7159	-0.1308	-0.4672	-0.8502	-0.7751	0.0992	-0.0788	-0.602	-0.7192	-0.3024	-0.0171	-0.7222	0.2449	0.0103	-0.2585	-0.679	0.0264	-1.6626	-0.6412	-1.0224	-0.4524	-0.0751	-0.2392	-0.1803	-0.0099	-0.3008	-0.0741	-0.1141	-0.5462	-0.329	-0.2036	0.6593	-0.6999
BSU03160	0.2086	-0.0131	-0.1955	-0.108	-0.1393	0.1076	-0.3969	-0.3488	-0.5885	-0.315	-0.8589	-0.0591	-0.5732	-0.2696	-0.0214	-0.4192	-0.2046	0.02	-0.2967	-0.0407	-0.4997	0.3016	-0.1388	-0.207	-0.4502	-0.2881	-0.0731	-0.3364	0.1347	-0.2229	0.1362	-0.607	-0.1767	-0.235	0.1398	-0.0994	-0.231	-0.427	-0.202	-0.0706	0.1347	0.2824	0.1577	-0.1292	-0.4412	-0.3443	-0.0089	-0.3687	-0.6476
BSU03170	0.288633	-0.0466667	-0.241967	-0.236667	-0.356367	-0.107967	-1.38947	-1.41507	-1.73417	-0.278167	-0.998467	0.0430333	-0.650967	-0.417067	-0.275867	-0.557367	-0.512667	0.00323333	-0.273767	-0.520067	-0.757867	0.223233	-0.221167	-0.202967	-0.492567	-0.156667	-0.180967	-0.421667	0.470433	-0.0730667	-0.0731667	-0.532467	0.116433	-0.516667	0.101433	-0.201067	-0.267267	-0.365767	-0.252667	0.139833	0.0843333	-0.185267	0.130333	-0.0772667	-0.485467	-0.186167	0.128133	-0.282167	-0.914467
new_342467_342537	0.114867	-0.00153333	-0.113333	-0.595333	-0.715833	-0.346333	-2.37673	-2.41803	-2.71443	-0.435533	-1.24793	-0.137933	-0.934833	-0.368233	-0.0110333	-0.765633	-0.670933	-0.567633	-0.648033	-0.479733	-1.08923	0.125367	-0.270333	-0.522733	-0.699133	-0.0575333	0.188567	-0.869533	0.385967	-0.0969333	-0.631033	-0.703333	-0.0973333	-1.06203	-0.181833	-0.584733	-0.383433	-0.441733	-0.597633	-0.368433	-0.187933	-0.510933	0.121667	-0.149133	-0.863733	-0.395033	-0.358133	-0.316733	-0.857533
BSU03180	0.3229	-0.0502	-0.2727	-0.7432	-0.9085	-0.4617	-2.6929	-2.7271	-2.9941	0.1261	-0.7538	0.495	-0.0341	-0.1084	0.6303	0.5184	0.0974	1.0406	0.7162	0.0594	-0.514	0.5226	0.2012	-0.2741	-0.4308	-0.0143	-0.0938	-0.2335	0.7295	0.5112	0.2216	-0.2341	0.2352	-0.8315	-0.4193	-0.6611	-0.6353	-0.5726	-0.4558	-0.0139	-0.236	-0.4319	-0.1439	-0.2372	-0.9376	-0.3994	-0.172	0.0452	-0.7518
new_343495_343573	0.279867	-0.0241333	-0.255733	-0.891533	-0.940533	-0.598533	-2.67783	-2.65043	-2.98313	-0.215233	-0.878133	0.142167	-0.297733	-0.229733	0.153967	0.0894667	-0.0601333	0.686967	0.417567	-0.0602333	-0.658033	0.740367	0.0686667	-0.328733	-0.719833	-0.100733	-0.376533	-0.592433	0.589967	0.345667	-0.00283333	-0.512133	0.0151667	-0.943533	-0.446833	-0.743133	-0.457433	-0.806333	-0.828833	-0.139533	-0.373233	-0.713033	0.0165667	-0.431633	-1.04153	-0.778233	-0.552433	-0.466233	-1.07643
BSU03190	0.372	-0.1018	-0.2702	-0.6886	-0.7897	-0.4617	-0.364	-1.5258	-1.6781	-0.0182	-0.7668	0.419	-0.4141	-0.2198	0.6761	0.2422	-0.1287	1.0157	0.4813	0.0071	-0.4113	0.8069	0.199	-0.1964	-0.3023	-0.0473	0.1913	-0.0979	0.7048	0.3213	0.1312	-0.4489	0.3014	-0.9625	-0.4588	-0.6689	-0.4319	-0.3525	-0.3737	-0.269	-0.2025	-0.2348	0.0273	-0.4159	-0.8178	-0.607	-0.4586	-0.2221	-0.9931
new_344370_344497	0.373933	0.109333	-0.483267	-0.489067	-0.606167	-0.318267	-0.362067	-0.773967	-1.11967	-0.307067	-0.717467	0.330433	-0.250767	-0.409667	-0.0172667	-0.0833667	-0.139267	0.637433	0.0427333	-0.145567	-0.695467	0.619933	-0.0424667	-0.284067	-0.480467	-0.0995667	-0.200967	-0.420767	0.784333	0.250633	0.0866333	-0.412767	0.156033	-0.567167	-0.230467	-0.399467	-0.412467	-0.314167	-0.570567	0.0584333	-0.0355667	-0.429467	0.245833	-0.188767	-0.780167	-0.733167	-0.173467	-0.452167	-0.529867
BSU03200	0.139933	0.0196333	-0.159567	-0.230667	-0.502667	-0.271767	0.256733	0.639133	0.436033	-0.0601667	-0.648467	0.276933	-0.344567	-0.0447667	-0.0532667	-0.178467	-0.235067	0.335633	0.0197333	-0.307767	-0.684967	0.402633	-0.299967	-0.327467	-0.465067	-0.000566667	-0.0700667	-0.440567	0.625633	0.0366333	-0.0475667	-0.457667	0.213933	-0.484767	-0.122667	-0.176267	-0.410767	-0.388967	-0.171267	0.322133	0.129233	0.0520333	0.337033	0.139733	-0.504467	-0.0247667	0.00843333	-0.195267	-0.741667
BSU03210	0.2221	-0.0112	-0.2109	-0.3384	-0.3888	-0.2703	0.3441	0.6511	0.3843	0.1985	-0.5209	0.4399	-0.2828	-0.0442	0.1298	-0.1149	-0.2303	0.3775	0.0606	0.1255	-0.6413	0.4445	-0.0707	-0.0916	-0.2881	-0.1229	-0.0063	-0.1702	0.7161	0.1316	0.2026	-0.2586	0.1269	-0.3338	-0.0426	-0.2326	-0.3158	-0.4652	0.0861	0.3394	0.2261	0.2293	0.5608	0.1442	-0.2626	0.144	0.1928	-0.1195	-0.704
new_347027_347149	0.353833	0.0162333	-0.370067	-0.593867	-1.02027	-0.0634667	-2.11387	-2.05507	-2.38767	-0.221867	-1.00467	0.372233	-0.469167	-0.420367	-0.367867	-0.551367	-0.757167	0.0573333	-0.0839667	-1.36237	-0.818767	0.368833	-0.0242667	-0.327067	-0.694567	-0.235767	0.137033	-0.819967	0.390333	-0.259867	-0.246167	-0.643667	0.0448333	-0.867767	0.301433	-0.129067	-0.246067	-0.286267	0.0624333	0.456533	0.100733	-0.350667	0.457633	0.150333	-0.196967	0.231433	0.205233	-0.430867	-0.766567
BSU03220	0.423433	0.0451333	-0.468567	-0.386467	-0.956567	0.194133	-1.88947	-2.11267	-2.22987	0.393833	-0.707367	0.447133	-0.00436667	-0.272867	0.328133	0.177233	-0.508267	0.616133	0.360433	-0.813967	-0.332567	0.645933	0.126133	0.0984333	-0.115167	0.200633	0.371233	-0.0444667	0.632533	0.239833	0.208133	0.0811333	0.314833	-0.152367	0.744733	0.203133	-0.472467	-0.0982667	0.677333	0.990333	0.670433	0.598733	0.557933	0.457233	0.272333	0.819733	0.746033	0.690533	-0.425867
new_347670_349525_c	0.0742333	0.109333	-0.183567	0.188233	0.256333	0.112833	0.814333	1.08813	0.896133	-0.140467	-0.748167	-0.120067	-0.401867	0.124733	0.348833	-0.502467	0.358533	0.267333	-0.178367	0.0557333	0.218933	0.419733	-0.0819667	0.136233	-0.177867	-0.140967	0.252333	-0.271667	-0.0930667	0.000533333	0.115833	-0.427167	-0.0604667	0.309533	0.137633	0.0460333	0.341033	0.172333	0.152133	0.576233	0.887233	0.582333	0.475233	0.531733	0.205533	-0.00746667	0.669233	0.0616333	0.0804333
new_348596_348692	0.281	0.0532	-0.3342	-0.924	-1.0874	-0.3007	-0.6808	-0.5294	-0.6965	-0.4628	-0.5844	0.2576	-0.6545	-0.3092	-0.7251	-0.6014	-1.0226	0.1077	-0.3749	0.2175	-0.6435	0.2927	-0.0745	-0.0641	-0.7576	-0.1546	-0.7284	-1.1205	0.303	-0.0022	-0.7095	-0.9574	0.0802	-1.244	-0.0212	-0.096	-0.5374	-0.5845	-0.8225	0.2358	0.2322	-0.7155	0.347	0.0912	-0.1029	-0.0804	0.0306	-0.8472	-0.701
BSU03230	0.247167	-0.0216333	-0.225533	-0.120633	0.00366667	0.188367	-0.129533	-0.0365333	-0.318533	-0.434633	-1.08323	-0.0794333	-0.729033	-0.483233	-0.459633	-0.632833	-0.544233	0.0166667	-0.390933	-0.662633	-0.748133	0.256667	-0.403633	-0.223633	-0.754033	-0.145333	-0.192833	-0.916833	0.0965667	-0.302333	-0.263933	-0.680133	-0.0218333	-0.430833	0.493467	-0.0259333	-0.0819333	-0.186533	-0.143633	0.460867	0.417467	-0.380533	0.251967	0.360867	-0.290033	0.0342667	0.342067	-0.298533	-0.905033
BSU03240	0.234	-0.0221	-0.2119	-0.5776	-0.79	-0.3703	-1.639	-1.6181	-1.8743	-0.2267	-0.8287	0.1752	-0.3467	-0.2572	-0.476	-0.4861	-0.3158	0.1024	-0.1508	-0.4405	-0.4611	0.0241	0.2394	-0.0286	-0.3162	0.0439	-0.3023	-0.3823	0.5585	0.0641	0.2344	-0.3933	-0.0297	-0.9516	-0.4324	-0.6435	-0.7415	-0.6559	-0.2149	0.0673	-0.1621	-0.3342	0.0323	-0.2798	-0.2956	0.1518	0.1696	0.0735	-0.7402
BSU03250	0.2984	-0.1016	-0.1968	-0.8017	-0.8609	-0.4248	-2.0822	-2.1153	-2.4161	-0.4014	-1.1981	0.3064	-0.5779	-0.3983	-0.7974	-0.4524	-0.6176	0.0736	-0.195	-1.0075	-0.686	0.1464	-0.0488	-0.1845	-0.6576	0.1554	-0.6131	-0.6112	0.6804	0.0673	-0.0484	-0.6188	0.217	-1.1333	-0.3379	-0.6657	-0.6339	-0.6636	-0.483	0.1019	-0.0116	-0.5588	0.0366	-0.1491	-0.3942	0.1459	0.1611	0.0565	-0.8869
BSU03260	0.300567	-0.0261333	-0.274433	-0.432933	-0.700233	-0.107733	-1.30163	-1.33303	-1.55473	-0.342233	-1.29543	0.0542667	-0.741633	-0.400133	-0.253433	-0.614733	-0.540533	-0.0867333	-0.457833	-0.928233	-0.967633	0.110567	-0.295333	-0.458133	-0.583533	-0.327933	-0.110333	-0.532833	0.344367	-0.288633	-0.0932333	-0.743433	-0.233033	-0.952433	-0.137933	-0.606433	-0.529133	-0.641133	-0.0916333	0.239067	0.240167	-0.0567333	0.322367	0.117367	-0.392933	0.0542667	0.415667	0.231467	-0.646333
new_352793_352857	0.357133	0.0286333	-0.385767	-0.593067	-1.21947	-0.326867	-3.68867	-3.58377	-3.46687	-1.00847	-5.54877	-0.582167	-1.97987	-2.81647	-1.26217	-1.58677	-1.97697	-1.43197	-1.84657	-5.15287	-2.47087	-0.560267	-1.43357	-1.80327	-1.41817	-1.53787	-0.588767	-1.33047	-0.451567	-3.36087	-1.25917	-1.37127	-0.984167	-3.40227	-1.03057	-1.45187	-1.10277	-1.74007	-0.280667	0.127933	0.546433	-0.164767	0.237233	0.100233	-1.68867	-0.463167	0.792033	0.295133	-0.0756667
BSU03270	0.3927	0.0226	-0.4153	-0.7729	-0.993	-0.5101	-3.6226	-3.3388	-3.3635	-0.9212	-1.6154	-0.5309	-1.2556	-1.2772	-1.1684	-1.4926	-1.7829	-1.328	-1.4598	-1.7526	-2.1783	-0.9561	-1.1993	-1.6394	-1.402	-1.4042	-0.7656	-1.2753	-0.4325	-0.7304	-0.6987	-1.1717	-0.7479	-1.8272	-1.0185	-1.4018	-1.3915	-1.7458	-0.1903	0.3351	0.5604	-0.2266	0.2307	0.4501	0.0713	0.8507	1.1061	1.0591	0.0937
new_353869_356316	0.483333	-0.0766667	-0.406667	-1.46667	-1.86667	-0.516667	-3.02667	-2.97667	-3.11667	-1.12667	-1.88667	-0.696667	-1.27667	-1.38667	-1.36667	-1.44667	-1.72667	-1.14667	-1.32667	-2.40667	-2.04667	-1.32667	-1.50667	-1.55667	-1.68667	-1.43667	-1.02667	-1.25667	-0.256667	-0.646667	-0.856667	-1.12667	-0.576667	-1.47667	-0.976667	-1.35667	-1.65667	-1.55667	-0.266667	0.693333	0.813333	-0.276667	0.253333	0.943333	0.103333	1.02333	1.33333	1.12333	0.263333
BSU03280	0.184533	-0.0937667	-0.0907667	1.71193	2.56253	0.383633	-0.948867	-0.956667	-1.02667	0.406433	-0.232767	1.35773	0.223233	0.794433	0.663333	0.874033	1.08533	1.42603	1.27703	1.07233	0.470333	1.49813	1.74803	0.825933	0.875433	1.61403	0.247533	0.409133	2.07063	1.14683	1.54403	0.416233	0.849733	-0.448967	0.130133	-0.483167	0.136033	0.126333	-0.213167	-0.154567	-0.589167	-0.112067	-0.252367	-0.759167	-0.561467	-0.861567	-0.756067	-0.452967	-1.37117
BSU03290	0.268167	-0.0942333	-0.173933	2.13827	2.67967	0.436067	-0.981133	-0.731833	-0.413733	0.207667	-0.716433	1.44277	0.0304667	0.690067	0.386267	0.712567	1.35107	0.943167	1.00737	0.623867	0.0263667	1.24157	1.62817	0.241767	0.437167	1.58857	-0.0382333	0.0540667	2.18197	0.907067	1.51737	0.105867	0.547767	-1.44353	-0.375933	-0.877633	-0.398733	-0.103033	-0.543533	-0.230033	-0.891333	-0.695233	-0.626433	-0.827533	-0.636833	-0.570633	-0.402233	0.533667	-1.55743
BSU03300	0.118033	-0.157067	0.0390333	3.16963	3.97273	1.19163	-0.925467	-1.21357	-1.22857	0.555833	-0.164967	2.10883	0.398133	1.45083	1.11043	1.39633	1.87063	1.52153	1.64243	1.72023	0.344033	1.95203	2.35723	0.499033	1.08513	2.29773	0.330633	0.559433	3.00633	1.88823	2.54753	0.494333	0.998833	-1.50437	-1.17847	-1.57997	-0.0618667	-0.694167	-0.714267	-0.790267	-1.55547	-0.606767	-0.650267	-1.69377	0.111333	0.0717333	-0.915767	1.64343	-1.18147
BSU03310	0.0817667	0.0339667	-0.115733	0.0924667	0.225067	-0.0259333	0.416367	0.476367	0.251267	0.0187667	-0.441133	0.188467	-0.279733	0.222367	0.275567	-0.318833	0.251267	0.103967	-0.0901333	0.356567	-0.0577333	0.537367	0.159567	0.0948667	-0.0539333	0.0253667	-0.0292333	-0.0586333	0.237467	0.0655667	0.332867	-0.557033	-0.131333	0.0379667	-0.0512333	-0.225333	0.134767	-0.0464333	-0.00333333	-0.257633	0.173967	0.659267	0.372567	-0.314233	-0.193433	-0.332133	-0.0365333	-0.349333	-0.347133
BSU03320	0.0959333	0.0135333	-0.109467	0.0827333	0.160133	-0.0259667	0.407133	0.536133	0.306533	0.0812333	-0.463067	0.229133	-0.325867	0.232333	0.294333	-0.386567	0.272933	0.0225333	-0.196367	0.337133	-0.00766667	0.579733	0.167833	0.000833333	-0.0947667	-0.00846667	0.0192333	-0.0331667	0.0976333	-0.00526667	0.350833	-0.592367	-0.268067	0.0521333	-0.0918667	-0.303167	0.0789333	-0.0764667	-0.0669667	-0.278167	0.115333	0.666233	0.331733	-0.384767	-0.149467	-0.431767	-0.102467	-0.381967	-0.395067
BSU03330	0.191367	-0.0168333	-0.174533	-0.0671333	-0.0591333	-0.109233	-0.187733	-0.106533	-0.303433	0.109567	-0.681133	0.389267	-0.194633	0.0598667	0.269767	-0.194533	0.0831667	0.291167	0.0949667	0.210967	-0.153233	0.444167	0.145867	0.0173667	-0.137433	0.178067	-0.00493333	-0.192433	0.534467	-3.33333e-05	0.370767	-0.368533	0.0285667	-0.213933	-0.191533	-0.428333	-0.224133	-0.0415333	0.0818667	-0.0893333	0.0477667	0.294867	0.000866667	-0.396433	-0.233733	-0.350233	-0.0562333	-0.221233	-0.707733
BSU03340	0.0538333	0.0420333	-0.0958667	0.0618333	0.229533	0.0616333	0.444733	0.548033	0.326133	-0.0911667	-0.533967	0.200233	-0.202867	0.298933	0.199533	-0.414567	0.356633	0.202333	-0.0818667	0.417833	0.132733	0.677833	0.295233	0.269133	-0.0537667	0.288633	0.0849333	0.0122333	0.349933	0.0355333	0.362333	-0.487567	0.104833	0.104033	0.0259333	-0.122467	0.134033	0.00653333	0.0914333	-0.191767	0.329333	0.549233	0.454033	-0.220467	-0.0378667	-0.242367	0.163533	-0.305267	-0.394967
BSU03350	0.0561333	0.00903333	-0.0651667	0.188033	0.366833	-0.00996667	0.481433	0.622033	0.341933	0.0141333	-0.388767	0.127933	-0.365867	0.226333	0.208433	-0.490867	0.370533	0.0866333	-0.214667	0.740933	0.0762333	0.668433	0.166933	0.123133	0.0190333	0.106633	0.271233	-0.0866667	0.122933	-0.0346667	0.267133	-0.506167	-0.179167	0.123733	-0.0962667	-0.283867	0.197833	-0.0281667	0.0844333	-0.288867	0.325933	0.541833	0.423133	-0.242367	-0.135267	-0.300967	0.0773333	-0.353467	-0.401967
BSU03359	0.0875	0.0304	-0.1179	0.2205	0.2348	-0.0607	0.5778	0.6863	0.4066	0.1182	-0.2768	0.1934	-0.5001	0.2707	0.3271	-0.6054	0.3107	0.1017	-0.1121	0.7407	0.1506	0.6542	0.4103	0.2717	0.0487	0.3014	0.4999	0.011	0.1079	0.2346	0.313	-0.4092	0.0173	0.1182	-0.052	-0.2775	0.3135	0.0909	0.0995	-0.4275	0.2319	0.5974	0.3931	-0.2561	-0.0766	-0.3279	0.0051	-0.5091	-0.4744
BSU03360	0.0446	0.0297	-0.0743	0.2903	0.2703	0.0314	0.6579	0.7857	0.4573	-0.0225	-0.3337	0.1411	-0.3662	0.2562	0.2043	-0.6319	0.3671	-0.0167	-0.2424	0.6074	0.1272	0.7012	0.261	0.2599	0.0663	0.2047	0.2861	0.0259	0.2161	0.0829	0.2968	-0.4439	-0.1916	0.2453	-0.0293	-0.1779	0.3184	-0.0201	0.1655	-0.3251	0.2767	0.6881	0.3808	-0.3107	-0.0599	-0.3886	-0.0595	-0.5282	-0.2279
new_367293_368962	0.00676667	0.0745667	-0.0813333	0.329067	0.339067	0.0903667	0.934767	0.877967	0.611167	-0.0571333	-0.598433	-0.0200333	-0.174633	0.308667	0.336067	-0.577633	0.380667	-0.0759333	-0.284833	0.306967	-0.0568333	0.438067	0.0881667	-0.0447333	-0.107733	-0.114533	0.261567	0.0266667	-0.0789333	0.0657667	0.283367	-0.493433	-0.249433	0.395967	0.00576667	-0.130033	0.271967	0.0866667	0.147867	-0.0718333	0.282267	0.672467	0.377667	-0.287633	-0.182133	-0.349633	0.0493667	-0.261433	-0.218033
BSU03370	0.0922333	-0.251967	0.159733	1.17393	1.08953	0.886533	-1.70287	-1.63417	-1.75247	0.100233	-0.771367	0.569033	-0.0709667	-0.269667	-0.528367	-0.426567	-0.343767	0.122333	-0.132267	-0.991967	-0.488967	0.165633	0.125633	-0.380567	-0.713867	-0.146467	-0.737467	-0.647067	0.465233	-0.339567	-0.0633667	-0.578367	-0.136567	-0.575567	-0.335467	-0.631267	0.0754333	-0.131967	-0.259367	0.452533	0.381033	-0.255467	-0.173867	0.107933	-0.666667	0.0364333	0.525633	0.426133	-0.234367
BSU03380	0.1604	-0.2799	0.1195	1.4752	1.4011	0.8344	-1.6639	-1.5757	-1.834	0.0735	-0.7818	0.5512	-0.252	0.0472	-0.3684	-0.5863	-0.567	-0.0354	-0.3978	-0.5433	-0.8201	0.2499	-0.0065	-0.5519	-0.7501	-0.2955	-0.5978	-0.7798	0.2433	-0.589	-0.2292	-0.7061	-0.2277	-0.9403	-0.6134	-0.8088	0.5615	-0.1913	-0.3712	-0.0951	0.0889	-0.1786	0.0328	-0.1667	-0.6698	-0.0467	0.4109	0.3884	-0.5219
new_368894_371728_c	-0.345267	-0.450967	0.796233	2.79313	2.75043	2.43993	-1.48627	-1.47707	-1.72567	-1.25427	-2.25887	-1.69687	-1.88387	-1.85487	-1.15977	-2.04307	-1.75197	-0.756967	-1.86307	-1.87387	-1.29667	-1.22397	-1.75897	-1.19847	-2.13327	-1.90907	-1.51877	-2.22797	-1.83667	-1.97237	-1.73087	-2.27477	-1.94977	-0.726867	-1.11167	-1.60617	1.94303	-0.441767	-0.730267	-0.162867	0.192633	-0.547467	-0.162867	0.0242333	-0.555367	-0.583967	1.09793	-0.597467	0.218633
new_368964_369186	0.377867	0.387267	-0.765133	-0.474033	-0.470333	-0.186633	0.355867	1.41237	0.788667	-0.179933	-0.425833	-0.293533	-0.566033	-0.301533	0.0221667	-0.714333	-0.123633	-0.236233	-0.417533	0.557267	-0.429033	0.290267	-0.408333	-0.312033	-0.370733	-0.487233	0.0106667	-0.554133	-0.577233	-0.502033	-0.330733	-1.05003	-0.816333	-0.467833	-0.507833	-0.870233	-0.242433	-0.690333	-0.230133	-0.256033	-0.0426333	0.305867	0.0589667	-0.566533	-0.442033	-0.293333	-0.0808333	-0.549033	-0.635633
BSU03390	0.325133	0.186133	-0.511267	-0.586767	-0.558267	-0.223667	0.889433	-0.121267	-0.313767	-0.106767	-0.945867	0.206133	-0.330867	-0.368967	-0.295367	-0.571967	-0.190267	0.0238333	-0.372567	-0.905067	-0.554367	0.789333	-0.119967	-0.0946667	-0.625467	-0.214567	-0.333367	-0.574967	0.0926333	-0.410467	0.0425333	-0.570767	-0.0701667	-0.693267	0.222033	-0.363867	-0.320767	-0.144767	-0.119867	0.434133	0.544633	0.0104333	0.337133	0.259633	-0.275267	-0.124567	0.105533	0.0354333	-0.732967
BSU03400	0.213067	0.227767	-0.440833	-0.226133	-0.204933	-0.238133	1.67277	0.512567	0.240667	-0.351033	-1.00433	-0.483733	-0.769133	-0.226933	-0.109433	-0.947833	-0.0814333	-0.339933	-0.733233	0.00106667	-0.305733	0.0596667	-0.477233	-0.354633	-0.503233	-0.460133	-0.224833	-0.554033	-0.476933	-0.460233	-0.234433	-0.961633	-0.719833	-0.242733	-0.417433	-0.463733	-0.241933	-0.248433	-0.286133	-0.676033	-0.128833	0.0366667	0.0126667	-0.668033	-0.521033	-0.971933	-0.480533	-0.862433	-0.713533
BSU03410	0.234667	0.0365667	-0.271233	-0.259733	-0.273433	-0.241733	0.274067	0.267967	-0.0130333	-0.0340333	-0.656433	0.267767	-0.319233	0.0600667	0.278067	-0.150533	0.378567	0.425467	0.0505667	0.0743667	-0.0818333	0.786767	0.395667	0.0994667	0.00846667	0.130667	0.0142667	-0.272333	0.281167	-0.0392333	0.141067	-0.506133	-0.0583333	-0.283433	-0.0381333	-0.292233	-0.153233	-0.0676333	-0.0895333	-0.0725333	0.153967	0.255867	0.261867	-0.261433	-0.246933	-0.353433	-0.181333	-0.210833	-0.647833
BSU03420	-0.234433	-0.449133	0.683567	2.29237	2.44157	1.71907	-2.29243	-2.46633	-2.59373	-0.409733	-1.55723	-0.328333	-0.835533	-0.496533	-0.691033	-0.672433	-0.910833	-0.268233	-0.829533	-1.40123	-1.09483	-0.391233	-0.715733	-0.501933	-1.19123	-0.631433	-1.12083	-1.26013	-0.232833	-0.839433	-1.00783	-1.24613	-0.603133	-0.667833	-0.519833	-1.15613	1.51947	-0.0794333	-0.206033	0.306867	0.281967	-0.0548333	0.167467	0.219967	-0.202433	0.103867	1.08467	0.127567	0.0737667
BSU03430	0.00733333	-0.507467	0.500133	1.72903	2.02333	1.36943	-2.80807	-3.02007	-3.33297	-0.574267	-1.63527	-0.350867	-0.828067	-0.550067	-0.201867	-0.668767	-1.16957	-0.164067	-0.738467	-1.35347	-1.25547	-0.121567	-0.791067	-0.709367	-0.908167	-1.04067	-0.588667	-1.13267	-0.357067	-0.721767	-0.535767	-1.24497	-0.717567	-1.21867	-0.411467	-1.44997	1.15193	-0.457767	-0.310667	0.231133	0.239633	-0.0528667	0.247233	0.00133333	-0.347967	0.0875333	0.711933	0.170733	-0.460167
new_372628_372770_c	0.226133	-0.244867	0.0187333	0.128233	0.261033	0.189233	-1.97017	-2.03737	-2.30607	0.0209333	-0.885067	-0.297467	-0.339167	-1.10247	-0.556667	-0.566967	-0.684167	0.363433	-0.397667	-1.91797	-0.130267	0.340533	-0.850567	0.304633	-0.880767	-0.494867	-0.621567	-1.15427	-0.0642667	-0.256767	-0.868867	-0.468167	0.186133	0.0619333	0.458633	0.0913333	1.25943	0.486333	0.0735333	1.13893	1.33373	-0.0431667	1.28073	1.39833	0.428233	0.827333	1.24843	0.657833	0.0732333
BSU03440	0.277267	-0.0673333	-0.209933	-0.703333	-0.655433	-0.348733	-1.69613	-1.68643	-1.94253	0.394067	-0.559433	0.0384667	-0.0895333	-0.310433	0.299867	-0.382333	-0.646333	0.687167	-0.105833	-0.775733	-0.124133	0.773667	-0.359533	0.258767	-0.345033	-0.468133	0.241767	-0.546633	-0.00423333	0.0374667	-0.228533	-0.191433	0.406567	0.118167	0.377467	-0.0105333	0.477367	0.566967	0.517867	0.996667	1.08297	0.565067	1.13957	1.05487	0.410467	0.819267	0.962567	0.872967	0.0293667
new_372801_375944	-0.0224	-0.3936	0.416	1.8708	1.7374	1.5512	-1.241	-1.0197	-1.3628	-1.0593	-1.8977	-1.148	-1.3627	-1.5824	-0.9561	-1.6143	-1.4486	-0.5101	-1.1266	-1.9621	-1.1629	-0.5454	-1.2279	-0.8646	-1.4687	-1.0247	-1.0183	-1.6595	-0.8246	-1.3709	-1.2563	-1.8357	-1.2159	-0.7518	-0.3545	-1.0527	1.2253	-0.3838	-0.4715	0.0754	0.4179	-0.5772	-0.2203	0.1994	-0.4472	-0.2936	0.9365	-0.4633	0.1595
BSU03450	0.172033	-0.0983667	-0.0736667	0.0295333	-0.0616667	0.0748333	-1.18077	-1.07567	-1.47177	-0.332367	-0.964767	0.397733	-0.625667	-0.149067	-0.515367	-0.399667	-0.195867	0.0343333	-0.191267	-0.421867	-0.797967	0.255033	-0.0160667	-0.433167	-0.647467	-0.180367	-0.661067	-0.729167	0.452933	-0.234867	0.146933	-0.524067	-0.0164667	-0.0615667	0.565233	0.0677333	-0.344967	0.0154333	-0.134567	1.38313	0.303733	-0.0440667	1.16993	0.202833	-0.476067	0.580933	0.268133	0.533933	-0.764267
BSU03460	0.119333	-0.125467	0.00613333	0.411433	0.272433	0.108333	-1.30217	-1.19857	-1.50737	-0.304467	-0.989967	0.416433	-0.678667	-0.0156667	-0.0541667	-0.517267	-0.309667	-0.114767	-0.292567	-0.269367	-0.869867	0.157233	-0.0689667	-0.440367	-0.542167	-0.241067	-0.194867	-0.877367	0.450733	-0.258267	-0.0404667	-0.633667	-0.00486667	-0.255167	0.622633	0.145833	-0.106167	0.0198333	-0.101467	1.13793	0.291233	-0.0596667	1.44083	0.165933	-0.487767	0.619233	0.172133	0.773033	-0.840667
BSU03470	0.123567	-0.0794333	-0.0441333	0.808067	0.836967	0.734067	-1.18663	-1.05523	-1.39063	-0.384133	-0.987933	-0.219033	-0.713933	-0.469533	-0.194533	-0.767033	-0.673733	-0.307033	-0.556233	-0.779233	-0.893433	0.137567	-0.249733	-0.305133	-0.495533	-0.404633	-0.183633	-0.771933	-0.272033	-0.591233	-0.426833	-1.01993	-0.361933	-0.768533	-0.0305333	-0.529833	0.746667	-0.362233	-0.216133	-0.409433	0.104967	-0.249733	0.0668667	0.0994667	-0.203733	0.0907667	0.502367	-0.111133	-0.558933
new_376667_376967	0.1504	-0.2534	0.103	0.5814	0.4297	0.6624	0.2058	0.1303	0.0272	-2.6999	-4.1545	-2.4868	-3.3776	-3.2772	-2.6811	-3.3613	-2.8956	-2.2644	-2.7735	-4.1552	-3.0091	-1.9606	-2.3368	-2.6814	-3.1883	-2.287	-2.6835	-3.6012	-2.5617	-3.0663	-3.162	-2.8749	-2.2299	-1.0014	1.0876	-0.8154	0.7835	1.2904	-0.3135	-0.3615	0.3663	-0.6202	-0.2882	0.1169	-0.4111	-1.0283	0.739	-1.028	-0.2373
BSU03480	0.161567	-0.270933	0.109367	0.548267	0.547567	0.757267	0.0419667	-0.159933	-0.245633	-2.38633	-3.80853	-2.19633	-3.15523	-3.06453	-2.73393	-2.85373	-3.28623	-2.04253	-2.52553	-3.21333	-2.99613	-2.15713	-2.22143	-2.44023	-2.93363	-2.36813	-2.83143	-3.24203	-2.18183	-2.57533	-2.91033	-2.62453	-2.08353	-0.500133	1.08707	-0.966633	1.07067	1.25137	-0.160233	-0.175833	0.208967	-0.285233	-0.194433	0.340567	-0.109833	-0.604033	0.915667	-0.800833	0.0543667
BSU03490	0.150733	-0.285867	0.135133	0.447233	0.240733	0.501133	-0.197567	-0.564567	-0.511167	-2.29417	-3.77577	-2.16117	-3.13187	-2.97597	-2.68307	-2.77137	-3.09287	-1.99477	-2.38257	-3.20207	-2.92317	-2.08837	-2.28347	-2.26927	-2.86117	-2.14987	-2.91067	-3.27317	-1.98437	-2.53407	-2.80387	-2.52507	-1.99537	-0.191867	0.684033	-1.26247	0.674733	0.723633	-0.392567	-0.107667	0.0273333	-0.467067	-0.163467	0.341033	-0.494067	-0.703367	0.582833	-0.877767	-0.130067
BSU03500	0.291433	-0.461067	0.169633	0.369433	-0.0741667	0.232833	-0.209667	-0.539567	-0.582167	-2.49947	-4.14797	-2.56707	-3.69997	-3.26847	-2.71867	-3.33947	-3.26127	-2.09097	-2.56787	-3.36257	-3.07027	-1.94647	-2.46297	-2.54557	-3.08927	-2.55857	-3.19687	-3.37657	-2.34297	-2.75927	-2.88107	-2.69787	-2.20517	-0.572267	0.353733	-1.58517	0.480133	0.516033	-0.536267	-0.274167	0.179533	-0.658467	-0.190367	0.355833	-0.808967	-1.09837	0.495233	-0.976267	-0.427867
BSU03510	0.154067	-0.242233	0.0881667	0.541567	0.360867	0.916867	-0.405333	-0.882633	-0.948033	-2.09143	-3.70363	-2.06003	-3.01493	-2.76913	-2.32823	-2.67563	-3.01673	-1.84583	-2.28483	-2.89183	-2.73533	-1.94313	-2.10003	-2.13223	-2.58873	-2.03453	-2.75403	-3.06843	-1.90393	-2.45443	-2.71423	-2.48263	-1.98063	0.0785667	0.984567	-1.51453	0.918267	1.07067	-0.195433	0.101167	0.208467	-0.230033	-0.0886333	0.376167	-0.308433	-0.381233	0.765667	-0.613133	-0.0754333
BSU03520	-0.0161	-0.4536	0.4697	1.0697	1.0985	1.3368	-0.0662	-0.8315	-0.7112	-1.7537	-3.3724	-2.0004	-2.7325	-2.6565	-2.3762	-2.2291	-2.4268	-1.8331	-1.8852	-3.1078	-2.4893	-1.7417	-2.1517	-2.0156	-2.6284	-1.7197	-2.9178	-2.7686	-1.5805	-2.1526	-2.3863	-2.0275	-1.738	1.3316	1.4482	-1.3107	1.3134	1.7051	0.1924	0.5996	0.6304	-0.0039	0.152	0.9601	0.0624	-0.1143	1.5365	-0.425	0.4508
BSU03530	0.253	-0.2272	-0.0258	0.352	0.396	0.6924	-0.8795	-1.357	-1.2964	-0.6109	-1.5845	-0.4435	-0.8964	-1.1348	-0.507	-0.7566	-1.2447	-0.3031	-0.7644	-1.6306	-1.3374	-0.6515	-0.9204	-0.73	-0.9754	-0.6563	-0.4126	-0.7822	0.0233	-0.5044	-0.6047	-0.8164	-0.261	-0.1189	0.6824	-0.3085	0.233	0.576	0.0265	0.4148	0.4535	0.2486	-0.4149	0.2596	-0.1334	0.0148	0.6009	-0.0604	-0.4347
BSU03540	0.214033	-0.0212667	-0.192767	0.184733	0.259733	0.420333	-0.953267	-0.985367	-1.36867	-0.517867	-1.15187	-0.138667	-0.704667	-0.427667	-0.603167	-0.858567	-0.604967	-0.0159667	-0.470867	-1.27077	-0.539167	0.211433	-0.167267	-0.158667	-0.908567	-0.254267	-0.232567	-1.16457	-0.0669667	-0.345667	-0.412667	-0.656367	0.152633	-0.283967	0.252533	0.220633	0.334533	0.368333	-0.764267	-0.475467	0.0946333	-1.09577	-0.315067	-0.124467	-0.703367	-0.732567	0.00993333	-0.679267	-1.01727
BSU03550	0.168933	-0.0205667	-0.148367	-0.117167	-0.178767	-0.186267	0.0973333	0.0619333	-0.194367	0.143833	-0.387867	0.598833	-0.108767	0.149333	0.199833	-0.192167	0.231433	0.559433	0.205533	0.292033	0.00113333	0.719933	0.358233	0.0709333	-0.161667	0.223733	0.0154333	-0.179167	0.607533	0.0722333	0.386733	-0.377767	0.122633	-0.233567	-0.0360667	-0.292567	-0.145467	-0.0223667	-0.0843667	0.106733	0.225733	0.164533	0.224733	-0.158667	-0.386367	-0.161467	-0.0485667	-0.0884667	-0.508667
BSU03560	0.171167	0.0354667	-0.206633	-0.00833333	-0.0436333	-0.0640333	-0.177133	-0.107733	-0.395333	0.111967	-0.665133	0.314267	-0.262833	0.0925667	0.216767	-0.205833	0.139867	0.338267	0.00536667	0.0516667	-0.182833	0.541767	0.189167	0.0796667	-0.0301333	0.129167	-0.0238333	-0.0833333	0.553367	0.123367	0.251867	-0.284533	0.171067	-0.0738333	-0.0425333	-0.138533	-0.0705333	-0.146933	0.0435667	0.0180667	0.116767	0.384567	0.236167	-0.231433	-0.229533	-0.154333	0.120567	-0.160933	-0.488033
BSU03569	0.385533	-0.0295667	-0.355967	-0.408067	-0.641367	-0.238467	-1.25417	-1.30477	-1.49337	0.125233	-1.04077	0.628833	-0.0731667	-0.177267	0.162333	0.0703333	-0.258667	0.650533	0.258733	-0.626067	-0.166867	0.718933	0.448433	0.113433	-0.102867	0.0994333	0.0668333	-0.253467	0.731433	-0.0291667	0.104433	-0.214167	0.357933	-0.682367	-0.193367	-0.512267	-0.378767	-0.210867	-0.142667	0.226833	0.0926333	-0.142867	-0.00176667	0.00873333	-0.598867	0.0378333	0.162433	0.163333	-0.885867
BSU03570	0.3869	-0.1211	-0.2658	-0.6079	-0.5156	-0.1931	-1.4788	-1.6116	-1.8853	-0.0287	-0.8296	0.5776	0.0643	0.1798	0.1342	0.1311	-0.0066	0.6299	0.2055	-0.397	-0.2565	0.8421	0.3747	0.1203	-0.0973	0.1824	0.2253	-0.323	0.8365	0.1465	0.1953	-0.3475	0.3669	-0.7827	-0.2804	-0.2331	-0.4572	-0.1772	-0.3292	0.0548	-0.0785	-0.2065	-0.0258	-0.1287	-0.5202	-0.0525	-0.0367	0.1511	-0.9564
BSU03580	0.331367	0.0790667	-0.410433	-0.730333	-1.13283	-0.502633	-2.01453	-2.23953	-2.48943	0.614967	-0.214333	1.31497	0.654967	0.471567	0.595467	0.430567	0.347267	1.09457	0.879467	-0.255233	0.397167	0.958067	1.06297	0.497367	0.335967	0.705067	0.276767	0.337567	1.19627	0.267867	0.811767	0.100267	0.729367	-1.14213	-0.536033	-0.495933	-0.977433	-0.345033	-0.128533	0.327767	-0.00553333	-0.188633	-0.212233	-0.295533	-0.664233	0.185867	-0.211233	0.314667	-1.05483
new_409056_409207_c	-0.287167	-0.496767	0.783933	0.527833	0.186033	0.666433	0.273633	0.212733	0.0871333	0.630733	0.457233	2.40463	0.902533	2.21113	1.14923	1.14523	1.89093	0.765533	1.82393	0.225933	1.11853	0.532833	1.83163	1.36253	1.10193	1.47343	0.338533	0.472733	2.14413	1.58763	1.48913	1.18803	1.06823	-0.0876667	0.105633	0.368233	-0.0684667	0.592733	0.109233	0.366633	0.0288333	0.248833	0.0964333	-0.313567	0.0314333	0.0664333	0.376533	0.184033	-0.370667
BSU03590	0.205867	-0.0313333	-0.174533	-1.09613	-0.786233	-0.929033	-3.45373	-3.43913	-3.65423	0.475667	-0.114633	1.36497	0.296367	0.822867	0.206067	0.847867	0.853567	1.24127	1.11207	0.599267	0.319267	0.882467	0.983067	0.687567	-0.0815333	0.737967	0.135767	0.0604667	1.17697	0.772767	0.854467	0.162367	0.296067	-0.654333	-0.530233	-0.649233	-1.02363	-0.691633	-1.03053	0.212267	-0.977233	-0.730033	-0.196733	-0.816633	-0.849133	-0.382333	-0.585133	-0.200033	-1.31503
BSU03600	0.301667	-0.0125333	-0.289133	-1.15293	-1.00943	-0.781333	-3.05893	-3.04283	-3.32443	0.245767	-0.278233	1.17267	0.379867	0.426867	0.168367	0.611967	0.564967	1.11627	0.961867	0.0643667	0.112067	1.18367	0.840467	0.406067	0.0717667	0.869967	-0.000733333	0.0175667	1.46467	0.534867	0.694867	-0.0627333	0.625567	-1.25103	-0.682733	-0.547333	-1.04453	-0.667533	-0.821133	0.0913667	-0.916233	-0.942333	-0.307533	-0.996733	-1.08743	-0.401433	-0.929633	-0.0722333	-1.59173
BSU03610	0.3291	-0.0154	-0.3137	-1.0649	-0.8619	-0.8145	-3.3038	-3.7014	-3.9024	0.2902	-0.443	1.1741	0.1438	0.8241	0.3197	0.3236	0.5642	0.9073	0.7037	0.3652	-0.1235	1.0718	0.8271	0.3155	-0.0426	0.7413	0.2193	-0.237	1.1964	0.5407	0.5063	-0.1944	0.4118	-1.3961	-0.9547	-0.604	-0.9246	-0.6365	-0.9138	-0.4988	-1.1232	-0.7778	-0.1879	-1.036	-1.1175	-0.4927	-0.9201	-0.2955	-1.7068
BSU03620	0.267233	0.0878333	-0.355067	-0.423167	-0.239967	-0.294867	-0.439867	-0.350467	-0.538167	-0.193667	-0.777767	0.160833	-0.461967	-0.0141667	0.108933	-0.155167	0.0550333	0.308333	0.0707333	-0.171167	-0.235967	0.699333	0.126033	0.139633	-0.0849667	0.214233	0.0896333	-0.219867	0.577633	0.0875333	0.112933	-0.631867	-0.0736667	-0.520767	-0.225367	-0.395867	-0.560567	-0.678567	-0.437567	-0.378567	-0.0962667	-0.00386667	0.153433	-0.475867	-0.507367	-0.324967	-0.140567	-0.345667	-0.901367
BSU03630	0.228667	-0.0249333	-0.203733	0.177267	0.161867	0.0871667	0.530767	0.638867	0.419867	0.159567	-0.488933	0.306267	-0.287833	0.189667	0.132067	-0.390933	0.205767	0.142967	-0.100833	0.374467	-0.173333	0.517067	0.0286667	-0.00423333	-0.106333	0.0204667	0.202167	-0.0209333	0.346467	0.0909667	0.258267	-0.344933	0.00196667	0.168967	0.0490667	-0.137633	0.175567	-0.0673333	-0.119833	-0.127433	0.299567	0.537367	0.319667	-0.100333	-0.200533	-0.0568333	0.275967	-0.180933	-0.307033
BSU03640	0.1533	-0.0149	-0.1384	0.0602	0.137	0.0733	0.4358	0.6246	0.3494	0.0524	-0.4429	0.3962	-0.1753	0.1649	0.1353	-0.3513	0.1931	0.1386	-0.0719	0.3107	-0.1302	0.5655	0.0302	0.0454	-0.1267	0.0333	0.122	-0.0454	0.3677	0.1359	0.3273	-0.4537	0.0936	0.1085	-0.0235	-0.0844	0.0901	-0.0352	-0.1388	-0.0798	0.3168	0.4994	0.4515	-0.0485	-0.2872	-0.0871	0.2277	-0.1466	-0.2954
BSU03651	0.1149	0	-0.1149	0.2354	0.3011	0.118	0.485	0.7112	0.5081	0.2355	-0.368	0.3916	-0.2835	0.2229	0.3609	-0.3439	0.3828	0.2193	-0.1032	0.4451	-0.1567	0.6274	-0.0178	0.1584	0.0049	0.0646	0.3857	-0.1281	0.3456	0.1281	0.2755	-0.3015	0.0261	0.0383	0.131	-0.1376	0.1759	-0.0103	0.0165	0.0202	0.2663	0.5236	0.5964	0.0039	-0.2766	0.0059	0.2526	-0.1822	-0.2242
BSU03652	0.1496	0.0696	-0.2192	0.0638	0.1942	-0.0188	0.4764	0.5654	0.4021	0.3045	-0.3337	0.2413	-0.1502	0.2218	0.2847	-0.1745	0.3549	0.3519	0.0244	0.4357	0.093	0.5649	0.0924	0.1546	0.0693	0.0144	0.0925	0.1331	0.2174	0.1747	0.408	-0.326	-0.0848	0.1452	0.1171	-0.2128	-0.0078	-0.0834	0.4138	0.1295	0.4743	0.7975	0.2986	0.0643	-0.0406	0.0005	0.2663	0.0782	-0.1006
BSU03660	0.305	-0.05	-0.255	-0.3931	-0.2471	0.0197	-0.5033	-0.3008	-0.5382	0.1174	-0.7466	0.669	0.0259	0.0998	0.3791	0.037	0.0392	0.6296	0.1075	-0.2179	-0.1383	0.9339	0.4391	0.151	-0.0635	0.202	0.2581	-0.349	0.6308	-0.0474	0.129	-0.5272	0.2047	-0.4785	0.2656	-0.1847	-0.1422	-0.1631	-0.0023	0.4912	0.3694	0.1438	0.3469	0.1434	-0.3117	0.2333	0.1875	0.1994	-0.9381
BSU03670	0.134667	0.00996667	-0.144633	-0.0967333	-0.0163333	-0.00873333	1.49117	0.505667	0.313067	0.202867	-0.510333	0.619767	-0.0529333	0.306367	0.340667	-0.132533	0.373967	0.498867	0.122267	0.0652667	-0.0196333	0.826367	0.545567	0.307567	-0.0381333	0.628967	0.205767	-0.0259333	0.875367	0.215067	0.533067	-0.349133	0.425867	-0.0947333	0.103067	-0.0883333	-0.164533	-0.0666333	0.0291667	0.205667	0.249867	0.276167	0.395067	-0.150433	-0.145133	-0.0429333	0.00196667	0.00716667	-0.559633
new_417763_418267_c	-0.0225667	0.0729333	-0.0503667	0.305233	0.371333	0.125433	2.87393	1.62013	1.38143	-0.400467	-0.663167	-0.110867	-0.582167	0.169633	0.201133	-0.737367	0.405033	-0.212067	-0.534367	0.129833	-0.0335667	0.490233	-0.156067	-0.0122667	-0.256367	-0.163567	0.0210333	-0.271267	-0.147467	-0.0814667	0.212333	-0.695967	-0.361267	0.233633	-0.0520667	-0.192367	0.186733	-0.0269667	-0.323667	-0.444267	0.205733	0.392933	0.420533	-0.394267	-0.363867	-0.753267	-0.218467	-0.537767	-0.0514667
BSU03680	0.0844667	0.0704667	-0.154933	0.0927667	0.114167	0.341867	0.702867	0.810467	0.522467	1.81527	-0.499233	-0.0851333	-0.300733	0.165167	1.70257	-0.453533	0.211467	1.79287	-0.213933	0.282767	1.08427	0.565867	-0.0103333	1.16617	-0.0105333	-0.100333	0.877067	-0.0653333	-0.0128333	0.00766667	0.228567	-0.605633	-0.263533	0.144467	-0.113633	-0.271533	0.226167	-0.146733	0.0511667	-0.330033	0.192867	0.512267	0.389767	-0.412933	-0.145633	-0.420233	-0.150533	-0.483333	-0.471233
BSU03690	0.0803333	0.103033	-0.183367	0.145333	0.129333	-0.123467	0.400333	0.361433	-0.00586667	-0.210967	-0.620167	-0.0644667	-0.457267	0.0243333	0.113133	-0.654067	0.186633	0.00473333	-0.307067	-0.0843667	-0.125367	0.448933	0.0518333	0.0415333	-0.279867	0.0391333	0.262033	-0.191767	0.183433	0.0280333	0.183833	-0.391567	-0.0407667	-0.0397667	0.0486333	-0.175167	-0.0334667	-0.0198667	-0.161967	-0.0849667	0.236133	0.218533	0.340533	-0.156667	-0.173767	-0.236167	-0.0430667	-0.375267	-0.373767
BSU03700	0.0978333	0.0285333	-0.126367	0.0213333	0.0709333	-0.0636667	0.603033	0.436133	0.195233	-0.196067	-0.664867	-0.0110667	-0.371267	0.0439333	0.0993333	-0.572467	0.172533	0.0951333	-0.168267	0.0789333	-0.0798667	0.487533	-0.0204667	0.0360333	-0.160167	-0.00756667	0.0968333	-0.191367	0.243833	0.0502333	0.260533	-0.558667	-0.0400667	0.0353333	-0.122567	-0.323067	0.0124333	-0.116467	-0.138967	-0.344267	0.112733	0.472333	0.256533	-0.435567	-0.272467	-0.559267	-0.121267	-0.442967	-0.433567
BSU03710	0.130067	0.0259667	-0.156033	-0.0702333	-0.104033	-0.154233	0.471667	0.128867	-0.142033	-0.0785333	-0.729733	0.0510667	-0.547933	-0.0586333	0.00756667	-0.600733	-0.0189333	0.0277667	-0.220833	0.231367	-0.287533	0.493567	0.0449667	0.00346667	-0.175533	-0.0224333	0.100967	-0.200233	0.204267	-0.112433	0.0834667	-0.528433	-0.111933	-0.297033	-0.158133	-0.467333	-0.0585333	-0.211933	-0.184133	-0.528733	0.0798667	0.337967	0.243167	-0.374633	-0.457033	-0.442333	-0.119133	-0.275433	-0.568333
BSU03720	0.168867	0.0175667	-0.186433	-0.150833	-0.0202333	-0.0928333	0.173467	0.0750667	-0.240533	-0.187733	-0.766233	0.0823667	-0.371733	-0.0620333	-0.0414333	-0.448233	0.0780667	0.0886667	-0.220633	-0.159733	-0.195233	0.415467	0.106367	0.0231667	-0.183833	0.0420667	-0.0521333	-0.288633	0.282567	-0.0622333	0.124367	-0.521333	0.0596667	-0.231133	-0.0997333	-0.205833	-0.151833	-0.0275333	-0.200133	-0.0379333	0.201267	0.140967	0.120567	-0.258433	-0.367733	-0.282733	-0.0175333	-0.192733	-0.469833
BSU03730	0.0763667	0.0464667	-0.122833	0.00516667	0.155867	-0.0195333	0.382767	0.423467	0.155767	-0.190733	-0.698333	0.152367	-0.377033	0.0828667	0.105967	-0.489533	0.223067	0.0219667	-0.239333	0.236567	-0.157833	0.474567	-0.0416333	-0.0705333	-0.175933	-0.0499333	0.0339667	-0.225733	0.226767	-0.0613333	0.247967	-0.689133	-0.252333	-0.0502333	-0.124133	-0.256633	0.0492667	-0.141533	-0.232533	-0.340233	0.136067	0.479467	0.345267	-0.359233	-0.413433	-0.467733	-0.0509333	-0.368833	-0.525333
BSU03740	0.0892667	0.0261667	-0.115433	0.142667	0.200767	0.0104667	0.521867	0.644067	0.380567	-0.199133	-0.592033	0.0132667	-0.375933	0.177867	0.152467	-0.604533	0.240667	-0.0136333	-0.332333	0.366667	-0.120333	0.421567	-0.00543333	-0.135933	-0.171733	-0.0526333	0.164567	-0.112933	0.153267	-0.00303333	0.283567	-0.617733	-0.198433	0.143967	-0.101533	-0.249533	0.181067	-0.0327333	-0.126933	-0.247733	0.175467	0.465367	0.421167	-0.431633	-0.229233	-0.503833	-0.128433	-0.444033	-0.364333
BSU03750	0.2464	-0.0793	-0.1671	-0.1763	-0.036	-0.1787	-1.8199	-1.5898	-1.8383	-0.1764	-0.8237	0.4979	-0.363	0.0285	-0.0302	-0.4052	-0.1823	0.3558	0.0184	-0.5531	-0.589	0.6833	0.3142	-0.0676	-0.2397	0.2394	-0.0517	-0.5234	0.5383	-0.1337	0.0217	-0.7746	0.126	-0.9035	-0.2057	-0.3844	-0.1199	-0.2933	-0.3233	-0.0774	-0.0452	-0.2812	0.3289	-0.2222	-0.4897	-0.1194	0.0013	-0.052	-1.0175
BSU03760	0.270967	-0.0316333	-0.239333	-0.254033	-0.00613333	-0.166533	-2.01203	-1.81263	-2.07003	0.0302667	-0.875633	0.623667	-0.267233	-0.0466333	0.104667	-0.116233	-0.0766333	0.429367	0.120667	-0.453533	-0.567533	0.676167	0.238567	-0.0386333	-0.192933	0.228667	-0.169033	-0.465733	0.762967	-0.0605333	0.126067	-0.546633	0.163267	-0.819533	-0.0276333	-0.483033	-0.213933	-0.236733	-0.257433	0.234867	0.0531667	-0.227033	0.164667	-0.0378333	-0.406233	0.0187667	0.0971667	0.0793667	-0.823233
new_428689_428793	0.370633	-0.0866667	-0.283967	-0.200667	-0.0318667	-0.0159667	-1.62477	-1.47737	-1.53417	-0.221067	-0.574867	0.564333	-0.383467	-0.00136667	-0.438467	-0.372467	-0.634567	0.299333	0.0468333	0.412633	-0.477567	0.313733	0.417533	-0.175567	-0.352267	0.228433	-0.804067	-0.560467	0.912733	-0.0687667	-0.200867	-0.655867	0.393533	-0.327267	0.00413333	0.0698333	-0.193067	-0.0833667	-0.540067	0.102933	0.0975333	-0.407867	0.253233	-0.170567	-0.490467	-0.208267	0.0516333	-0.181967	-1.05617
BSU03770	0.115833	-0.124667	0.00883333	0.639633	0.639333	0.813633	-1.74117	-2.56077	-2.75547	-0.711967	-1.57477	-0.0864667	-1.08877	-0.556467	-0.819067	-0.948967	-0.701767	-0.577867	-0.907167	-1.33997	-1.40907	-0.237867	-0.366467	-0.986067	-1.13557	-0.434767	-1.13337	-1.53667	-0.227667	-1.04737	-0.882067	-1.54837	-0.780667	-1.14227	1.29263	-0.631867	0.740133	1.30803	-0.121367	0.0887333	0.138633	-0.212167	0.0405333	0.0673333	-0.123667	-0.516667	0.180033	-0.368467	-0.761367
BSU03780	0.2819	-0.0752	-0.2067	1.0263	0.4961	1.0593	-0.0443	-0.7822	-0.782	-0.2232	-1.0376	0.4217	-0.4073	0.2064	-0.1741	-0.6047	-0.1666	0.3115	-0.1932	-0.833	-0.6087	-0.8342	0.2038	-0.456	-0.7417	0.0921	-0.34	-1.105	-0.2453	-0.547	-0.5688	-0.8662	0.1256	-0.426	1.3966	0.4134	-0.4609	1.8461	0.3253	0.0783	0.6723	-0.2648	-0.811	0.2736	0.2502	-0.2265	0.7879	-0.2645	-0.2523
BSU03788	0.1419	0.0263	-0.1682	-0.109	-0.1827	0.9463	1.0898	0.1889	-0.073	3.1474	-0.5941	0.3042	-0.0813	0.2102	3.8828	0.0254	0.1616	3.7242	0.4327	-0.1043	2.826	1.3301	0.0199	3.0953	0.021	0.1058	3.4989	0.0727	0.4873	0.3843	0.1387	-0.3307	0.0821	2.1261	1.4411	0.5854	1.2825	0.1264	0.5736	0.9729	0.6798	0.7666	1.0776	0.3892	0.3575	0.2436	0.2649	-0.0412	-0.5166
BSU03789	0.271967	0.108767	-0.380733	-0.323033	-0.278433	2.39677	1.79937	-0.749933	-0.839033	4.79477	-0.110233	0.361767	0.639967	-0.106233	5.20797	0.730467	-0.271333	5.36557	1.41497	-1.17613	4.47967	1.58287	0.175367	4.73697	0.806567	0.192467	4.64137	0.852267	0.629267	1.01357	0.357767	0.420867	0.263567	3.03237	1.72177	0.607867	2.23557	-0.0945333	0.842167	0.975767	0.649467	0.752667	0.894167	0.296767	0.527967	0.465167	0.364467	0.141567	-0.711033
BSU03790	0.2946	-0.0826	-0.212	-0.4912	-0.6384	-0.0496	-0.7188	-1.1531	-1.3768	0.3725	-0.3728	0.7	0.2978	0.0027	0.3466	0.3288	0.0202	1.3792	0.7078	-0.4906	0.0253	0.9594	0.3712	0.3409	-0.211	0.0376	0.2327	0.0105	0.9373	0.3044	0.3546	-0.0164	0.3452	1.041	2.1733	1.2367	-0.4434	-0.1852	0.7957	1.7783	0.9155	0.6729	1.5499	0.9394	0.2296	0.9528	0.4891	0.2098	-0.8248
new_432271_432371	-0.127533	-0.0403333	0.167867	-0.307433	-0.863333	-0.207733	-3.52033	-2.60073	-2.59133	-0.874333	-1.52023	0.0375667	-0.686933	-0.664033	-0.982633	-1.18023	-0.811833	-0.415333	-0.625933	-2.40663	-1.31433	-0.0677333	-0.664333	-0.607133	-0.772533	-0.379333	-0.296233	-1.01113	0.371467	-0.201333	-1.03713	-0.951633	-0.130733	-1.69273	0.0218667	-0.435033	-0.396433	-0.573833	-0.275733	0.0784667	0.143367	-0.454733	0.567967	0.144367	-0.426233	0.0651667	0.310367	0.0335667	-0.931233
BSU03800	0.2644	-0.1192	-0.1452	-0.5049	-0.759	-0.3081	-3.4876	-2.7852	-3.0293	-0.524	-1.3763	0.0031	-0.5516	-1.0101	-0.8682	-0.901	-1.1231	-0.3197	-0.5379	-1.8037	-1.1831	-0.0752	-0.4431	-0.6365	-0.8288	-0.1542	-0.3083	-0.5932	0.6857	0.014	-0.1397	-0.3814	0.3276	-1.037	-0.2459	-0.4761	-0.7865	-0.7543	-0.0517	0.5206	0.3156	-0.3119	0.3359	0.2292	-0.1864	0.4567	0.4797	0.4454	-0.4904
BSU03810	0.270467	-0.133133	-0.137333	-0.692533	-0.794933	-0.388333	-4.03183	-3.91523	-4.05843	-0.788333	-1.51133	-0.224133	-0.831433	-1.01193	-1.08753	-0.820033	-1.19573	-0.423233	-0.719833	-2.06543	-1.37573	0.116267	-0.697633	-0.750533	-1.08743	-0.323233	-0.619933	-0.760933	0.427067	-0.151733	-0.287533	-0.601933	0.170867	-1.35093	-0.246433	-0.558333	-0.627033	-0.843933	-0.387433	0.248967	0.243567	-0.470033	0.176767	0.0647667	-0.331633	0.189267	0.208067	0.157767	-0.793233
BSU03820	0.2832	-0.1315	-0.1517	-0.7196	-0.703	-0.3562	-4.302	-4.2392	-4.4407	-0.7173	-1.3434	-0.1535	-0.8288	-0.6965	-0.7828	-0.8872	-1.2942	-0.6054	-0.8104	-1.2411	-1.5427	-0.1693	-0.5245	-0.896	-0.9157	-0.4198	-0.4828	-0.8034	0.4567	-0.175	-0.0043	-0.6349	-0.0015	-1.1674	-0.4083	-0.7019	-0.8008	-0.9492	-0.345	0.2616	-0.119	-0.3405	0.1469	-0.126	-0.4404	0.1722	0.1681	0.1197	-0.876
BSU03830	0.213167	-0.0141333	-0.199033	-0.617733	-0.432533	-0.491733	-4.26793	-4.48573	-4.69203	-0.647033	-1.29723	-0.144333	-0.835233	-0.464633	-0.760033	-0.716433	-0.580833	-0.596233	-0.877033	-1.40703	-1.41973	-0.0742333	-0.731233	-0.788733	-1.03213	-0.522533	-0.656033	-1.00303	0.240167	-0.434133	-0.0346333	-0.605433	-0.185833	-0.828833	-0.325533	-0.671933	-0.811533	-0.805033	-0.307133	0.143267	0.0482667	-0.416033	0.131867	-0.0577333	-0.602533	-0.0781333	0.104267	-0.104933	-0.851333
BSU03840	0.261167	-0.0583333	-0.202833	-0.433833	-0.704733	-0.212633	-2.23863	-2.32203	-2.59363	-0.186333	-1.04253	0.224467	-0.332133	-0.447533	-0.305133	-0.382233	-0.266733	0.293267	0.130167	-0.635733	-0.385233	0.112167	0.248867	0.104467	-0.0892333	0.265667	-0.295933	-0.189733	0.616167	0.120467	0.148567	-0.300333	0.0254667	-0.696133	-0.350733	-0.684833	-0.719733	-0.356033	-0.108533	0.144667	-0.0674333	-0.144933	-0.297333	-0.205633	-0.360833	0.132167	0.235067	0.0581667	-0.644333
BSU03850	0.335467	-0.0629333	-0.272533	-0.583433	-0.648533	-0.210533	-2.92173	-3.09883	-3.38823	-0.353033	-1.17553	0.133867	-0.642333	-0.335833	-0.590533	-0.321333	-0.644533	0.140167	-0.193533	-0.864933	-0.694533	0.530067	0.126867	-0.0734333	-0.328733	0.160267	-0.388733	-0.541033	0.662767	-0.211333	-0.0251333	-0.558233	-0.0288333	-1.22463	-0.346233	-0.790733	-0.579533	-0.396633	-0.360733	0.168567	-0.192733	-0.329833	0.0347667	-0.231733	-0.547933	-0.0229333	0.0794667	-0.0147333	-0.947333
new_438353_438419_c	0.362133	0.00573333	-0.367867	-0.367867	-0.825767	-0.331967	-3.76647	-3.95687	-4.27967	-0.691967	-1.52287	0.254233	-0.552867	-0.462667	-0.767167	-0.893967	-0.940467	-0.0919667	0.0374333	-1.53507	-0.636867	0.677033	0.0696333	-0.131067	-0.677867	0.286533	-0.382767	-0.913067	0.223233	-0.445467	-0.678667	-0.748167	-0.199767	-1.34327	-0.345867	-0.905467	-0.367667	-0.446767	-0.721067	-0.243667	0.191033	-0.557067	0.285733	-0.362867	-0.811967	-0.178567	-0.0813667	-0.232767	-1.18267
BSU03860	0.336467	-0.0455333	-0.290933	-0.303033	-0.00723333	-0.0575333	-2.02993	-1.96613	-2.37493	-0.255833	-1.23383	0.201367	-0.698333	-0.313733	-0.325533	-0.442633	-0.238633	0.301667	-0.0616333	-0.619733	-0.548533	0.605967	0.112067	0.202667	-0.444933	0.0432667	-0.0617333	-0.601433	0.668067	-0.0712333	0.106667	-0.411133	-0.0542333	-0.145833	0.0422667	-0.572333	-0.328533	-0.774733	-0.492433	-0.128633	-0.547433	-0.635533	-0.177833	-0.356733	-0.729733	-0.302233	-0.0627333	-0.483833	-1.14503
BSU03870	0.171767	0.0125667	-0.184333	-0.221733	0.133467	-0.148933	-1.83873	-2.17733	-2.26373	-0.250033	-1.15453	0.219567	-0.681133	-0.126833	0.0987667	-0.449333	-0.143633	0.0388667	-0.161333	-0.339433	-0.673933	0.600467	0.221067	-0.0214333	-0.228533	0.00876667	0.0265667	-0.611033	0.326667	-0.142233	-0.0200333	-0.489233	-0.0529333	-0.583833	-0.120333	-0.562633	-0.409633	-0.704333	-0.457933	-0.502533	-0.600033	-0.405633	-0.264133	-0.637433	-0.729433	-0.460633	-0.219433	-0.441733	-1.34313
BSU03880	0.379567	-0.0254333	-0.354133	-0.0960333	-0.169233	0.194667	-0.454033	-0.417033	-0.618133	0.468667	-0.0889333	1.05017	0.466367	0.780467	0.840267	0.495767	0.365467	0.798167	0.686267	-0.000333333	0.170867	0.443267	0.567267	0.492367	0.0852667	0.525067	0.682567	-0.0471333	0.701067	0.451267	-0.0588333	-0.168233	0.373467	0.156867	0.0768667	0.133267	-0.486033	0.659167	0.513467	0.541367	0.585067	0.240867	0.322167	0.695367	0.263167	0.653767	1.00437	0.606267	-0.124233
BSU03890	0.2131	0.0392	-0.2523	-0.0952	-0.1692	-0.0874	-0.5605	-0.4857	-0.7379	-0.0306	-0.7887	0.2486	-0.3754	-0.0668	0.0156	-0.2925	-0.1053	0.1303	-0.0675	-0.1726	-0.3971	0.4296	0.0673	0.0079	-0.2526	0.0889	-0.0191	-0.2238	0.4888	-0.006	0.2152	-0.4112	0.1049	-0.137	0.2224	-0.1094	-0.3135	-0.3409	-0.0631	0.048	-0.0262	0.264	0.1778	-0.2	-0.4165	-0.0851	0.0854	-0.3513	-0.7672
BSU03900	0.1107	0.0565	-0.1672	0.1861	0.1265	0.1187	0.6586	0.4053	0.1598	0.154	-0.4615	0.2318	-0.1446	0.137	0.2445	-0.3097	0.1826	0.1745	-0.0078	0.3687	-0.1491	0.4311	0.0359	0.0559	-0.0726	0.029	0.0542	0.0233	0.3386	0.1207	0.2897	-0.3568	0.0176	0.2845	0.2791	0.101	0.1404	0.0601	0.2438	0.2072	0.3748	0.6577	0.5555	-0.0004	-0.0323	-0.0606	0.2491	-0.2059	-0.332
BSU03910	0.452933	0.0803333	-0.533267	-0.113367	0.0783333	0.0170333	-1.04647	-0.936967	-1.14847	0.227233	-0.712167	0.651333	-0.134967	0.0860333	0.159933	0.238233	-0.0228667	0.498833	0.383233	0.0150333	-0.335867	0.721833	0.495033	0.357333	-0.0102667	0.249333	-0.224967	-0.0935667	0.789933	0.293333	0.204433	-0.151867	0.0738333	-0.110667	0.156233	-0.117467	-0.729867	-0.875367	-0.179167	0.163133	-0.197967	-0.0627667	0.0719333	0.0340333	-0.249967	0.420733	0.470133	0.0867333	-0.688067
BSU03920	0.139	0.0959	-0.2349	0.1228	0.2212	-0.0492	1.4037	0.7625	0.5062	-0.1742	-0.8302	-0.2842	-0.6088	-0.013	0.0001	-0.8688	0.2196	-0.2366	-0.532	0.1911	-0.1857	0.3407	-0.278	-0.1745	-0.279	-0.2412	-0.1905	-0.1303	-0.241	-0.2155	0.1245	-0.8127	-0.527	0.0205	-0.1674	-0.377	0.0391	-0.1528	-0.1054	-0.6711	0.0589	0.5271	0.2192	-0.5901	-0.2255	-0.8157	-0.3442	-0.694	-0.374
BSU03930	0.167	0.0964	-0.2634	0.12	0.1278	-0.1168	1.132	0.6705	0.3968	-0.0545	-0.6161	-0.0319	-0.348	0.132	0.1896	-0.6201	0.2144	-0.0772	-0.2648	0.3323	-0.1113	0.3817	-0.0835	-0.0726	-0.0961	-0.0451	0.126	-0.0293	-0.1026	0.022	0.2057	-0.5553	-0.2828	0.1071	-0.0989	-0.2246	0.0606	-0.0707	0.0052	-0.3891	0.1965	0.7012	0.3389	-0.426	-0.1292	-0.5321	-0.0708	-0.4168	-0.3705
BSU03940	0.285633	-0.0916667	-0.193967	0.955433	1.29133	0.480233	-0.813367	-1.09987	-1.16527	0.269733	-0.550167	0.906533	0.0997333	0.358033	0.671433	0.379033	0.365633	0.767433	0.294133	0.152433	-0.193867	0.924133	0.765633	0.258633	0.131833	0.329533	0.259333	-0.0406667	1.01113	0.460733	0.735833	-0.393967	-0.105067	-0.712167	-0.160367	-0.658067	0.339133	0.322133	0.0669333	0.313133	0.213533	0.135033	0.274733	0.119733	-0.0174667	0.328433	0.328633	1.16473	-0.262167
BSU03950	0.2484	-0.1353	-0.1131	0.7946	1.1078	0.3577	-1.2363	-1.4294	-1.7022	-0.0981	-0.8363	0.6926	-0.269	0.1099	-0.0806	0.09	-0.1474	0.5302	0.3048	-0.0915	-0.4466	0.7305	0.5086	-0.0976	-0.3438	0.4681	-0.1433	-0.4231	1.2196	0.4562	0.4846	-0.6603	-0.0605	-0.7057	-0.3601	-0.5996	0.2265	0.1312	-0.4304	0.2225	0.0461	-0.2095	0.0019	0.0937	-0.1638	0.2395	0.3311	0.9223	-0.3576
BSU03960	0.2207	-0.1208	-0.0999	0.9134	1.1389	0.5024	-1.2361	-1.377	-1.5636	-0.4409	-0.969	0.3938	-0.5335	-0.1032	-0.415	-0.3642	0.0005	0.1845	-0.107	-0.5055	-0.6954	0.8128	0.431	-0.2509	-0.7229	0.1802	-0.2493	-0.7382	0.7698	-0.0861	0.4139	-1.0071	-0.3975	-1.0233	-0.4752	-0.8334	0.4837	0.0674	-0.7325	0.0726	0.0358	-0.6625	0.2388	-0.0898	-0.4952	-0.0414	-0.0183	0.6843	-0.7143
BSU03970	0.2694	-0.0938	-0.1756	-0.5832	-0.5715	-0.1102	-1.9286	-2.0944	-2.1846	-0.1966	-0.6888	0.3793	-0.0869	-0.2454	-0.2985	-0.4323	-0.2522	0.3726	-0.1139	-0.6648	-0.2886	0.4731	0.2882	-0.0357	-0.516	0.0392	-0.2358	-0.4457	0.649	-0.1265	0.4351	-0.5968	0.3343	-0.6517	0.2667	-0.254	-0.6996	-0.1608	-0.2974	0.6482	0.4756	-0.4003	0.3337	0.3917	-0.3159	0.1597	0.2863	-0.0009	-0.8753
new_449651_449723	0.230533	0.0595333	-0.290067	0.551533	0.315333	0.489633	-0.198167	-0.0920667	-0.139067	1.02393	0.766633	1.88083	1.14473	1.58933	0.236133	0.100833	0.486833	0.980333	1.02803	1.41803	0.315433	1.58273	1.68423	0.376033	0.485733	1.01773	0.564733	0.450333	0.937333	0.532533	0.0805333	-0.0982667	0.597633	-0.921167	-0.602767	-0.803267	0.598133	0.886533	0.359833	0.522433	0.0576333	0.458033	1.01073	-0.314667	0.229033	0.696133	0.209433	0.126033	-0.872067
BSU03981	0.2561	0.0054	-0.2615	0.6472	0.4224	0.5448	0.2316	0.2048	0.1036	1.5903	0.8553	2.1714	1.3274	1.5446	0.8266	0.5592	0.6931	1.2904	1.3012	0.9286	0.4917	1.9819	1.7428	0.7842	0.7282	1.1768	0.7951	0.876	1.2919	0.7676	0.6549	0.277	0.9206	-0.1601	-0.2225	-0.3052	0.9052	1.023	0.7408	0.8601	0.5045	0.9969	1.0972	0.1552	0.3729	0.8818	0.5543	0.4817	-0.3407
BSU03982	0.286133	-0.0480667	-0.238067	0.504933	0.522333	0.624833	0.163033	0.143433	-0.0932667	1.43983	0.778033	2.26763	1.28343	1.48103	1.04103	0.397633	0.565033	1.29013	1.23873	1.28203	0.421933	1.87593	1.54423	0.745133	0.778733	1.01043	1.36123	0.531233	1.24373	0.632533	0.450533	0.134033	0.695833	-0.402667	-0.378167	-0.444867	0.853833	0.837733	0.548433	0.573733	0.423833	0.746633	0.847533	0.294533	0.375133	0.696833	0.755433	0.297833	-0.516467
BSU03990	0.2896	-0.0049	-0.2847	0.4753	0.5345	0.6955	0.1062	0.0371	-0.1739	1.5149	0.8601	2.2242	1.4344	1.7336	0.8507	0.6721	0.7005	1.377	1.2649	1.023	0.497	1.8696	1.7796	0.9087	0.7343	1.229	0.8019	0.6237	1.4865	0.7475	0.5972	0.2021	0.8611	-0.3235	-0.2776	-0.3372	0.8855	1.0787	0.5619	0.9748	0.4394	0.785	0.9532	0.4515	0.3317	0.9722	0.5715	0.541	-0.4622
BSU04000	0.2932	-0.0518	-0.2414	0.4425	0.0772	0.7655	-0.6146	-0.8925	-0.9264	1.1806	0.6262	1.7382	1.0622	1.1829	0.2179	0.2784	0.088	-0.146	-0.2556	-0.4422	-0.8136	0.1836	-0.0474	-0.3576	-0.6223	-0.3769	-0.3264	-0.6212	0.3337	-0.2913	-0.0631	-0.5174	0.2776	0.0784	0.4819	0.308	0.4627	0.3785	0.1944	0.6456	0.1258	0.2728	0.4867	-0.0135	0.0698	0.5062	0.2683	-0.0537	-0.8599
BSU04010	0.2922	-0.0276	-0.2646	0.2373	0.0693	0.3558	-1.6761	-1.9979	-2.1281	-0.2277	-1.05	0.107	-0.588	-0.3452	-0.701	-1.2241	-1.0595	-0.418	-0.9674	-1.4506	-1.0072	-0.0359	-0.7325	-0.4952	-1.1092	-0.7185	-0.4308	-1.3789	-0.4508	-0.7355	-0.8152	-0.8162	-0.2689	-0.515	-0.0189	-0.3257	0.5066	0.2481	-0.5976	-0.7913	-0.2025	-0.7618	-0.3358	-0.4462	-0.6624	-0.8701	-0.1462	-1.0661	-1.2352
new_454593_455317	0.1927	-0.0652	-0.1275	0.1555	0.0343	0.2785	-1.088	-1.0211	-1.2911	0.1321	-0.8518	0.245	-0.3154	-0.3352	-0.2748	-0.8359	-0.5511	-0.1055	-0.2686	-0.7888	-0.6259	0.0701	-0.3594	-0.2257	-0.6907	-0.4706	-0.3164	-0.5994	-0.0223	-0.3738	-0.3027	-0.2465	-0.0223	0.1406	0.0238	-0.3966	0.223	0.1907	-0.2455	-0.303	0.1549	-0.2142	-0.2492	-0.1947	-0.6585	-0.3738	0.2652	-0.6572	-0.5892
BSU04020	0.426467	0.102867	-0.529333	-0.0526333	-0.300733	0.0673667	-1.07763	-1.13993	-1.33933	-0.565033	-1.43553	-0.202533	-0.906333	-0.673733	-0.330633	-0.684933	-0.789633	-0.0364333	-0.340633	-0.931133	-0.950233	-0.135233	-0.322833	-0.272533	-0.597533	-0.445633	-0.466933	-0.588433	0.236267	-0.630033	-0.410933	-0.861333	-0.197833	-1.03423	-0.0586333	-0.517233	-0.667933	-0.118633	-0.325633	0.0769667	-0.0295333	-0.363433	-0.261033	-0.253333	-0.557633	-0.267833	0.106267	-0.183633	-0.957733
BSU04030	0.2963	0.0132	-0.3095	-0.2459	-0.2032	0.0689	-1.041	-1.2636	-1.4382	0.1195	-0.6353	0.414	-0.0498	-0.0316	-0.0061	-0.227	-0.4471	0.0277	-0.0549	-0.459	-0.5253	0.172	0.036	-0.0199	-0.2913	-0.1747	0.1232	-0.4935	0.2227	0.0286	-0.186	-0.152	0.0169	-0.112	0.0382	-0.2805	-0.1469	-0.0944	0.0085	0.2521	0.1989	-0.1076	-0.1133	-0.0535	-0.1776	0.21	0.6858	0.0923	-0.4962
BSU04039	1.12447	0.887967	-2.01243	-1.82053	-1.54853	0.292767	2.73317	4.29377	3.83187	-0.461933	-0.880633	-0.767133	-0.627533	-0.974933	0.346567	-0.385433	-0.879533	-0.212033	-0.0417333	-0.241133	-0.441733	0.520767	-0.977033	-0.609533	-0.400533	-1.01393	0.163567	-1.70403	-1.11683	-1.09953	-1.29513	-1.80913	-1.51773	-1.90863	-1.20723	-1.79563	-1.61413	-1.93393	-0.813033	-0.511233	-0.583733	-1.25583	-0.513533	-0.737133	-0.774033	-0.0831333	0.245567	-0.795433	-1.37093
BSU04040	0.390867	-0.113433	-0.277433	-0.568433	-0.483433	-0.216333	-2.48233	-2.89233	-3.08143	0.0608667	-0.791033	0.564267	-0.173833	0.0297667	0.0794667	-0.0347333	-0.221033	0.313567	0.0496667	-0.579733	-0.573033	0.511567	0.337667	0.0181667	-0.0794333	0.141567	-0.0187333	-0.534833	0.465467	-0.0800333	0.161767	-0.482733	0.144367	-1.00143	0.0187667	-0.409133	-0.741933	-0.362033	-0.336033	0.128267	-0.190033	-0.603033	-0.226733	-0.300533	-0.588933	0.00346667	-0.0730333	-0.0425333	-1.30993
new_456926_457022	0.313067	-0.0900333	-0.223033	-1.27573	-1.63273	-1.00003	-3.75603	-3.67733	-3.92363	-0.581833	-1.26813	0.264767	-0.960133	-0.571733	-0.698333	-1.19583	-1.05583	-0.298933	-0.753333	-1.59783	-0.510933	0.657167	0.297567	0.376967	-0.0754333	0.343967	0.439467	-0.938933	0.632567	-0.377533	-0.116433	-1.00863	0.0553667	-1.71283	-0.766833	-1.06173	-0.163733	-0.544433	-0.818133	0.156667	0.0794667	-1.78553	0.713767	0.207967	0.121467	0.854767	0.913967	-0.0663333	-0.595433
BSU04050	0.349733	-0.0497667	-0.299967	-1.35067	-1.45017	-0.936767	-3.50317	-3.47857	-3.70847	-0.483467	-1.40647	-0.0158667	-0.696167	-0.636467	-0.614367	-0.829667	-0.921367	-0.404967	-0.702267	-1.30427	-0.663367	0.340033	0.108233	0.306833	-0.252967	0.412933	-0.137967	-0.675067	0.584833	-0.207667	0.219933	-0.818467	-0.0135667	-1.37657	-0.643867	-1.24487	-0.805967	-0.823367	-0.580767	0.304133	0.135633	-0.443267	0.171433	0.0888333	0.202733	0.894833	0.949733	0.0813333	-0.618067
BSU04060	0.271467	0.0283667	-0.299833	-1.23083	-1.51793	-0.835333	-3.30873	-3.29243	-3.55093	-0.353333	-1.11683	0.0264667	-0.589033	-0.847633	-0.528033	-0.761933	-0.799133	-0.255033	-0.465933	-1.34573	-0.702933	0.523967	0.160667	0.344267	-0.187033	0.636967	-0.104133	-0.540733	0.814267	-0.0756333	0.0853667	-0.549433	0.231567	-1.25943	-0.709733	-1.09903	-0.561233	-0.714333	-0.307633	0.304367	0.398367	-0.375733	0.356967	0.116967	0.313767	1.09887	1.18777	0.297167	-0.260233
BSU04070	0.402067	-0.0863333	-0.315733	-1.37953	-1.28363	-1.01243	-3.55903	-3.64833	-3.92713	-0.157633	-1.28033	0.244867	-0.624833	-0.544933	-0.442733	-0.399133	-0.876633	-0.279033	-0.513633	-1.15633	-0.819533	0.123467	0.0170667	0.430167	0.0198667	0.681967	-0.122133	-0.400933	0.926667	0.161567	0.179767	-0.350833	0.162767	-1.06233	-0.533333	-1.06623	-0.699533	-0.814933	-0.292833	0.336767	0.0170667	-0.199033	0.154867	0.179167	0.557067	1.10997	1.34567	0.418967	-0.182833
BSU04080	0.410767	0.00476667	-0.415533	-1.20223	-1.28243	-0.959333	-3.44903	-3.41703	-3.64483	-0.130333	-1.17693	0.299567	-0.483433	-0.689633	-0.538233	-0.622933	-0.992833	-0.264233	-0.576233	-1.12263	-0.868833	-0.0265333	0.244667	0.525267	-0.0904333	0.501367	0.0901667	-0.542233	0.787467	0.105267	0.130267	-0.486433	0.144967	-1.17213	-0.618833	-1.02973	-0.581733	-0.724833	-0.398133	0.194067	-0.0636333	-0.299333	0.130267	0.177367	0.378767	1.20237	1.15907	0.210867	-0.317633
BSU04090	0.385533	-0.0338667	-0.351667	-1.02507	-1.15137	-0.717767	-2.91147	-2.89137	-3.14517	0.113533	-0.999267	0.450333	-0.360667	-0.393967	-0.161467	-0.425567	-0.778467	-0.251367	-0.494967	-0.843767	-0.770367	0.243933	-0.0215667	0.442233	0.0507333	0.571233	-0.104567	-0.335667	0.681933	0.300233	0.325433	-0.329467	0.201733	-0.883167	-0.440467	-1.00617	-0.550267	-0.684667	-0.135867	0.169533	-0.0531667	-0.0166667	0.0410333	0.0933333	0.569233	0.904133	1.29853	0.337533	-0.315967
BSU04100	0.2858	-0.0817	-0.2041	-1.0725	-1.0871	-0.8005	-2.9965	-2.9985	-3.2744	0.0991	-0.8949	0.5325	-0.4374	-0.1176	-0.5015	-0.5321	-0.7186	-0.1627	-0.4728	-0.8228	-1.0072	0.3878	0.0168	0.5148	0.0246	0.7242	0.0949	-0.5929	0.8369	0.2337	0.1617	-0.3615	0.2652	-0.9878	-0.3224	-0.9626	-0.5676	-0.617	-0.2927	0.296	-0.1945	-0.1521	0.3619	0.1107	0.4277	1.013	1.1206	0.2191	-0.433
BSU04110	0.360967	0.0204667	-0.381433	-1.10963	-1.28193	-0.817533	-2.86793	-2.90483	-3.21013	0.276267	-1.24853	0.218267	-0.614933	-0.401133	-0.108033	-0.717633	-0.893833	-0.0434333	-0.769733	-1.35723	-0.741033	-0.0667333	-0.0798333	0.344567	-0.229633	0.364967	-0.122833	-0.524533	0.517767	-0.133133	-0.0335333	-0.679333	0.0642667	-1.11703	-0.768033	-1.14383	-0.908133	-0.781433	-0.565633	-0.0596333	-0.160933	-0.390133	-0.226933	-0.193633	0.0538667	0.572767	0.696067	0.0699667	-0.789033
new_463070_463495_c	0.4253	-0.0008	-0.4245	0.1416	0.1675	0.5097	-1.0372	-1.1347	-1.2121	-0.7244	-1.0957	-0.2385	-0.6786	-0.3017	-0.0896	-0.6763	-0.3084	-0.2642	-0.3348	-1.202	-1.0711	0.1649	-0.5906	-0.8268	-1.333	-0.3442	-0.3771	-1.2928	-0.0762	-0.9209	-0.6559	-1.2173	-0.4504	-0.805	0.2992	-0.4103	-0.3036	-0.0043	-0.428	-0.5791	0.0196	-0.5654	-0.4466	-0.3072	-1.0132	-1.3174	-0.302	-0.8277	-0.9011
BSU04120	0.113367	-0.168633	0.0552667	-0.184533	-0.487433	-0.340633	0.0629667	-0.444333	-0.618333	-0.00453333	-1.12823	0.0720667	-0.470033	-0.377233	0.475467	-0.453933	-0.114133	1.04667	0.136367	-0.949133	0.184367	0.899367	0.502167	0.600267	-0.0696333	0.164267	0.621067	0.0317667	0.617167	0.125367	0.621867	0.320567	1.15287	-0.682833	0.367667	0.0412667	-0.417133	0.426967	0.299467	0.958467	0.876367	-0.357133	0.530267	0.445767	-0.281033	0.636967	0.222767	0.350467	-1.08123
new_463491_463901	0.198167	-0.268933	0.0707667	-0.122733	-0.283533	-0.355333	0.332867	-0.0140333	-0.0331333	0.179067	-1.03833	0.268067	-0.531533	-0.292733	0.390167	-0.531633	-0.0904333	0.841967	0.214867	-0.576833	0.169667	0.692667	0.338567	0.536167	0.0487667	0.232167	0.541367	-0.104333	0.747167	0.385767	0.506067	0.264667	1.06267	-0.277133	0.226567	-0.0738333	-0.375933	0.0915667	0.394767	1.16197	0.938567	-0.0446333	0.582467	0.703667	-0.0940333	0.856567	0.705267	0.427967	-0.527633
BSU04130	0.307367	-0.114633	-0.192733	-0.124333	-0.223333	0.311767	-1.71483	-1.54753	-1.75293	-0.609033	-1.20753	-0.140533	-0.833733	-0.474533	-0.369033	-0.775633	-0.958133	-0.105533	-0.474333	-1.06883	-1.02473	0.130667	-0.339633	-0.742933	-0.974733	-0.634633	-0.603333	-1.13983	-0.398233	-0.721333	-0.677333	-1.09573	-0.386433	-1.03653	0.0263667	-0.298233	-0.292833	-0.145433	-0.280133	-0.317533	-0.0274333	-0.640433	-0.143133	-0.411833	-0.745633	-0.855333	-0.499833	-0.528933	-1.37023
BSU04140	0.247733	-0.148767	-0.0989667	-0.258067	-0.236367	-0.225967	-1.54227	-1.71187	-1.88387	-0.428667	-1.37647	0.117833	-0.799567	-0.405167	-0.323667	-0.559667	-0.716367	0.0818333	-0.271467	-0.812467	-0.773167	0.460933	-0.125567	-0.127967	-0.418467	-0.122767	-0.0739667	-0.678767	0.498233	-0.0371667	-0.0545667	-0.452767	0.159333	-0.733967	0.168033	-0.295667	-0.109567	-0.166267	-0.420867	-0.0995667	-0.254867	-0.332767	0.159033	-0.137767	-0.659367	-0.296267	-0.190867	-0.321167	-1.45487
new_465941_466041	0.3259	-0.0977	-0.2282	-0.053	-0.1215	-0.0086	-1.0111	-1.3765	-1.5744	-0.2446	-1.1482	0.2495	-0.6678	-0.303	0.3821	-0.2887	-0.7347	0.4465	-0.1008	-0.7347	-0.6155	0.4721	0.1215	-0.0924	-0.1748	-0.0977	0.0666	-0.4164	0.5964	0.107	-0.0023	-0.1733	0.2159	-0.8158	0.2559	-0.2064	-0.2525	-0.1706	-0.1824	0.2808	0.0897	-0.1364	0.1247	0.0183	-0.5296	0.006	0.0169	-0.2689	-1.27
BSU04150	0.465533	-0.233967	-0.231567	0.0497333	0.184133	0.189733	-0.806367	-1.10437	-1.26767	-0.100567	-1.11987	0.269633	-0.339167	-0.295767	-0.168767	-0.100467	-0.293367	0.400733	0.0775333	-0.835367	-0.455167	0.548733	0.102433	0.105733	-0.302767	0.116533	-0.444667	-0.358867	0.583033	0.151233	0.0468333	-0.0350667	0.270533	-0.0421667	0.528033	0.151933	-0.0190667	-0.197167	0.122333	0.421533	0.124733	0.127333	0.226233	0.264933	-0.183967	0.0893333	0.231433	0.149833	-0.851767
new_467042_467129	0.2261	-0.0182	-0.2079	0.567	0.2982	0.8066	0.8088	0.509	0.3482	0.8407	-0.1075	1.1517	0.4098	0.5232	-0.0182	-0.4808	-0.1995	0.3671	-0.1465	-0.6142	-0.2284	0.6426	0.1059	-0.0194	-0.2914	0.098	-0.0828	-0.6596	0.3379	-0.2509	-0.1943	-0.3735	0.3469	0.0981	0.4788	0.4013	0.5082	0.1696	0.4193	0.8908	0.9641	0.0644	1.0727	0.6933	-0.0608	0.6746	0.53	-0.031	-0.6044
BSU04160	0.2337	-0.0124	-0.2213	0.5723	0.4637	0.6834	0.8997	0.5527	0.4186	1.3065	0.4334	1.7717	0.7866	1.2183	0.4231	-0.1513	0.0395	0.2994	-0.0222	0.1319	-0.37	0.6821	0.3032	-0.1041	-0.089	0.202	-0.0046	-0.2567	0.5573	0.1367	0.1016	-0.2502	0.4261	0.3322	0.7107	0.2881	0.4859	0.3693	0.5876	0.9314	0.6975	0.719	0.8881	0.5039	0.2448	0.6972	0.6796	0.1503	-0.4077
new_469286_469367	0.129333	0.109833	-0.239167	0.196533	0.366433	-0.139867	1.43763	1.27383	1.08923	-0.365067	-0.806067	-0.267767	-0.862267	-0.0750667	-0.0283667	-0.928967	0.341433	-0.502667	-0.628267	-0.240167	-0.317067	0.160733	-0.215967	-0.450367	-0.619167	-0.458467	0.183533	-0.558767	-0.306667	-0.198367	-0.246667	-0.989967	-0.932067	-0.0184667	-0.269767	-0.528267	-0.170067	-0.202267	-0.343867	-0.542767	-0.225867	-0.0209667	0.243233	-0.508767	-0.525967	-0.886067	-0.322167	-0.894467	-0.649667
BSU04170	0.235333	0.0228333	-0.258167	0.234933	0.340833	0.433333	0.365333	0.212733	0.0224333	-0.508667	-1.08917	-0.496467	-0.860967	-0.448067	-0.388667	-0.918267	-0.358167	-0.340167	-0.721667	-0.430867	-0.569567	0.175133	-0.513967	-0.350267	-0.690367	-0.546567	-0.397867	-0.745567	-0.391367	-0.458167	-0.419667	-0.754567	-0.442567	-0.178067	-0.0843667	-0.470867	0.202033	-0.0561667	-0.446767	-0.741967	-0.221567	-0.114467	-0.173667	-0.532667	-0.370367	-0.679367	-0.128667	-0.637367	-0.626667
BSU04180	0.3988	0.2475	-0.6463	-0.3901	-0.2284	-0.3325	0.2418	0.7101	0.4001	-0.4404	-0.9008	-0.5346	-0.7806	-0.3613	-0.1666	-0.8763	-0.1419	-0.5008	-0.4927	-0.0524	-0.3529	0.1274	-0.5227	-0.4242	-0.3831	-0.5326	-0.286	-0.3328	-0.6099	-0.3648	-0.1385	-0.9754	-0.8372	-0.2708	-0.4526	-0.7473	-0.3947	-0.5394	-0.2591	-0.5564	-0.0532	0.2562	-0.0449	-0.7127	-0.3858	-0.4718	-0.2382	-0.687	-0.7
BSU04190	1.09063	0.914233	-2.00487	-1.87837	-1.73787	-0.684467	0.719833	2.47473	1.42333	-0.611367	-1.32367	-1.26687	-1.04757	-1.37767	-0.307867	-0.734767	-1.18817	-0.325067	-0.375267	-0.880667	-0.715367	0.340433	-1.15347	-0.532667	-0.716467	-1.37667	-0.914367	-1.18407	-1.28777	-1.19537	-1.48047	-1.71207	-1.85427	-1.68637	-1.42847	-2.05427	-1.80607	-2.00507	-1.27127	-0.846167	-0.774567	-0.699667	-0.414667	-1.02137	-1.15637	-0.276467	-0.210667	-0.623567	-1.19817
BSU04200	0.9381	0.6063	-1.5444	-1.3073	-1.1722	-0.7164	0.9576	2.3092	1.1815	-0.4317	-1.0684	-0.9577	-0.8816	-0.8294	-0.1761	-0.6566	-0.7527	-0.069	-0.4694	-0.2934	-0.5001	0.1068	-0.8566	-0.3088	-0.508	-1.0152	-0.7005	-0.7564	-1.0092	-0.73	-1.0702	-1.3744	-1.4605	-1.116	-0.9685	-1.5774	-1.287	-1.4758	-0.8744	-0.6072	-0.4399	-0.325	-0.412	-0.7378	-0.7049	-0.0931	-0.0695	-0.5544	-0.9387
BSU04210	0.417133	-0.0695667	-0.347567	0.576133	0.611233	0.832333	-1.03507	-1.08447	-1.25997	-0.584867	-1.55417	-0.606167	-1.07497	-1.10587	-0.369967	-0.778167	-1.20487	-0.116467	-0.607767	-1.24807	-1.16877	-0.100867	-0.921867	-0.669667	-1.03837	-0.952267	-0.486667	-1.13227	-0.367867	-0.695267	-0.575467	-0.833867	-0.548567	0.0867333	0.492933	-0.110067	0.617433	0.103533	-0.574967	-0.551867	-0.0483667	-0.423967	-0.526667	-0.0832667	-0.745967	-0.757167	0.163133	-0.818267	-1.01937
BSU04220	0.8406	0.717	-1.5576	-0.6492	-0.5775	0.0963	0.8133	2.5186	2.215	-0.4783	-1.717	-0.8609	-0.8304	-1.2912	-0.179	-0.5007	-1.4886	-0.0093	-0.3428	-1.8341	-0.7218	0.4423	-0.8673	-0.5603	-0.777	-1.1902	-0.882	-1.4433	-0.994	-1.1582	-1.6285	-1.5586	-1.3043	-1.2509	-0.4673	-1.125	-0.5206	-1.0514	-1.0577	-0.7426	-0.6064	-1.037	-0.5589	-0.6527	-0.9382	-0.2162	-0.1085	-0.6872	-1.3847
new_474268_474634	0.4932	-0.0578	-0.4354	-0.5651	-0.6153	-0.1933	-0.6937	0.812	0.4914	0.2389	-0.841	0.9809	0.0371	0.1303	0.2577	-0.2654	-0.0643	0.7358	0.4804	-0.9536	-0.0757	0.244	0.405	0.368	-0.305	0.1862	0.4515	-0.6623	0.7817	-0.1245	-0.3297	-0.4483	0.1574	-0.3107	0.033	-0.4258	-0.4953	0.0175	0.0025	0.7884	0.7714	-0.6909	0.3255	0.6999	0.0556	0.4605	0.7982	-0.0082	-0.4616
BSU04230	0.364033	0.0260333	-0.390067	-0.849467	-0.753567	-0.680967	-0.928967	-0.534067	-1.05297	-0.0676667	-0.806767	0.497433	-0.151067	-0.133067	-0.0113667	-0.168667	0.0638333	0.491133	0.362633	-0.574767	-0.240567	0.825933	0.543933	0.148133	0.0533333	0.345733	-0.149667	-0.443967	0.680233	-0.00716667	0.327233	-0.556067	-0.0746667	-1.08367	-0.638467	-1.11257	-0.844067	-1.11947	-0.223867	0.201233	-0.539567	-0.426067	-0.0540667	-0.737767	-0.387867	0.177133	-0.285067	-0.0456667	-1.25937
BSU04240	0.124233	-0.0704667	-0.0537667	1.47353	1.75353	0.259633	1.06983	0.917133	0.975733	1.37353	0.561633	2.33323	1.20433	1.41223	1.32233	0.850533	1.42263	1.45573	1.14833	0.562133	0.298033	1.44603	1.51733	0.0826333	0.190233	1.17373	0.369933	0.242033	1.66203	0.653033	1.92813	-0.0261667	0.776733	-1.62097	-1.13647	-1.40687	-0.810367	-0.536667	-0.0293667	0.555533	0.0893333	-0.277767	-0.219567	-0.236767	-0.300067	0.385233	-0.233867	1.32163	-0.811667
BSU04250	0.274667	-0.0983333	-0.176333	0.204967	0.375667	-0.0604333	-1.23273	-1.34883	-1.54873	0.254367	-0.627633	0.899867	-0.0428333	0.387867	0.0939667	0.108967	0.243367	0.631267	0.341467	-0.313733	-0.361233	0.956767	0.416167	-0.136333	-0.288733	0.363967	-0.292833	-0.569233	0.748667	0.0128667	0.183667	-0.544933	0.130367	-0.783833	-0.175433	-0.459133	0.0471667	-0.142333	-0.365733	-0.0932333	-0.108733	-0.223433	0.166067	-0.216533	-0.581133	-0.144233	0.0501667	0.210967	-0.947033
BSU04260	0.362467	-0.168533	-0.193933	-0.342733	0.0289667	-0.319833	-2.22813	-2.47653	-2.61253	0.140267	-0.642533	0.793367	-0.180233	0.298367	-0.0792333	0.0713667	0.0476667	0.565567	0.391267	-0.154033	-0.378533	0.657067	0.316067	0.203167	-0.195433	0.284367	-0.175033	-0.438433	0.947967	0.273667	0.274067	-0.292033	0.162567	-0.479733	-0.106433	-0.542633	-0.429133	-0.353833	-0.385133	0.333067	-0.190933	-0.231533	0.0592667	-0.0271333	-0.450933	0.00676667	0.313167	0.0357667	-0.811833
new_478812_478943	0.394933	0.204433	-0.599367	-0.778167	-0.764167	-0.236367	-0.670067	0.419333	0.0814333	-0.519667	-0.985167	-0.245967	-0.549367	-0.343267	-0.250867	-0.693267	-0.647367	0.276733	-0.288067	-0.999667	-0.300467	0.575333	-0.148767	0.0213333	-0.540867	-0.319167	-0.0925667	-1.29367	0.128733	-0.559867	-0.411767	-0.961667	-0.450667	-1.12887	-0.618167	-0.595567	-0.521367	-0.789967	-0.832667	-0.0734667	-0.0180667	-0.418767	0.272233	-0.273167	-0.469967	-0.347267	-0.280267	-0.509367	-0.923967
BSU04270	0.374333	0.0696333	-0.443967	-0.581867	-0.386867	-0.235067	-0.251367	0.525833	0.104833	-0.102467	-0.740467	0.0997333	-0.342567	-0.143867	0.000633333	-0.377367	-0.288367	0.344333	-0.117667	-0.0306667	-0.294967	0.527133	-0.170967	0.0490333	-0.193967	-0.0381667	0.0720333	-0.356967	0.254433	-0.00186667	0.0208333	-0.543467	0.0188333	-0.527267	-0.419367	-0.514767	-0.328667	-0.348167	-0.250067	-0.177967	0.00703333	0.0295333	0.212033	-0.270367	-0.341267	0.000933333	-0.0257667	-0.110567	-0.803667
BSU04280	0.2572	0.0578	-0.315	-0.2762	-0.3051	-0.0772	-0.0889	-0.0482	-0.2339	-0.0101	-0.6427	0.0192	-0.424	-0.1773	-0.006	-0.447	-0.0668	0.2194	-0.0618	-0.0992	-0.2262	0.592	-0.1156	-0.0179	-0.1172	-0.118	-0.0925	-0.2262	0.1187	-0.0413	0.0173	-0.3789	-0.1726	-0.3034	-0.2747	-0.5003	-0.2855	-0.3943	-0.159	-0.1929	-0.0696	0.2618	0.1849	-0.3403	-0.4341	-0.2154	-0.0983	-0.3041	-0.6851
BSU04290	0.292533	0.0872333	-0.379767	-0.411367	-0.295767	-0.265767	-0.242867	-0.212167	-0.438067	-0.144367	-0.691967	-0.0605667	-0.438567	-0.151667	-0.0939667	-0.409167	-0.188567	0.203033	-0.0228667	0.00573333	-0.230067	0.475533	-0.133167	-0.0582667	-0.194267	-0.118167	-0.207367	-0.315867	0.158133	-0.0392667	-0.0958667	-0.494867	-0.150567	-0.406567	-0.352767	-0.455867	-0.314067	-0.470367	-0.223667	-0.297467	-0.113367	0.167833	0.0853333	-0.500167	-0.348667	-0.220267	-0.155267	-0.362267	-0.722067
BSU04300	0.315633	0.0747333	-0.390367	-0.398467	-0.386167	-0.260167	-0.287267	-0.243867	-0.502967	-0.104567	-0.717367	0.0185333	-0.418767	-0.159567	-0.0361667	-0.512967	-0.213867	0.226933	0.0300333	-0.0629667	-0.252067	0.452233	-0.102967	-0.0360667	-0.122067	-0.0675667	-0.0457667	-0.298867	0.196933	0.00743333	-0.0369667	-0.520067	-0.124267	-0.463567	-0.408967	-0.537167	-0.412667	-0.452767	-0.188367	-0.354867	-0.131167	0.122733	-0.00506667	-0.470267	-0.369667	-0.228667	-0.198467	-0.395267	-0.698367
BSU04310	0.319267	0.0752667	-0.394533	-0.605733	-0.402633	-0.339433	-0.671133	-0.559233	-0.815933	-0.153833	-0.772233	0.0206667	-0.502533	-0.200633	-0.108533	-0.462333	-0.263833	0.258567	-0.0336333	-0.139333	-0.282333	0.587767	-0.113033	0.0656667	-0.235733	-0.100933	-0.0995333	-0.461333	0.227867	-0.0501333	-0.160833	-0.544333	-0.193733	-0.579433	-0.435933	-0.579833	-0.305233	-0.562833	-0.430133	-0.334633	-0.221033	-0.0119333	0.130567	-0.453733	-0.518133	-0.326633	-0.240933	-0.369833	-0.828933
BSU_misc_RNA_7	0.4544	-0.0421	-0.4123	-0.2004	-0.5046	-0.1059	0.6568	-0.1355	-0.2412	0.2239	-1.0318	0.6076	-0.2187	0.2715	0.1536	-0.4555	-0.4922	0.5149	0.1443	-0.7948	-0.406	0.5238	0.3458	0.0702	-0.1116	0.368	0.2861	-0.5142	0.7522	-0.1831	-0.1966	-0.5842	0.5357	-0.9013	0.3117	-0.0166	-0.2624	0.0782	0.3663	0.6423	0.6871	0.238	0.8257	0.4651	-0.0333	0.4133	0.519	0.1932	-0.9529
new_486278_486431	0.337967	0.0687667	-0.406733	-0.0509333	-0.193033	-0.106933	-1.27423	-1.31173	-1.73803	-0.338233	-1.24273	-0.183533	-0.670433	-0.383033	-0.374633	-0.775833	-0.435433	-0.168933	-0.404633	-0.936233	-0.603033	0.582167	-0.157933	-0.0541333	-0.566233	0.262067	0.102367	-0.546333	0.508367	-0.144133	0.00676667	-0.452133	0.232667	-0.609333	0.377467	0.211667	-0.562233	-0.480633	0.336867	0.495167	0.837267	0.394767	1.01117	0.479567	0.0971667	0.318067	0.453767	-0.0748333	-0.793933
BSU04320	0.439033	-0.0193667	-0.419667	-0.321667	-0.368867	-0.0322667	-1.19677	-1.29247	-1.51857	-0.159567	-1.07817	0.0788333	-0.498667	-0.496267	-0.238867	-0.418467	-0.577267	0.206333	0.0288333	-0.610467	-0.652067	0.429733	-0.0472667	0.00703333	-0.198867	0.236233	-0.0659667	-0.144567	0.670833	0.110833	0.0807333	-0.189067	0.368233	-0.409567	0.224333	-0.0541667	-0.645567	-0.582767	0.565133	0.914233	0.549133	0.575733	0.713533	0.419533	0.0929333	0.582733	0.574533	0.278433	-0.582467
BSU04330	0.2643	-0.0022	-0.2621	-0.7798	-0.8057	-0.795	-0.0769	-0.1849	-0.4491	0.1569	-0.2608	0.899	-0.0312	0.5861	0.1475	-0.0909	0.1875	0.2947	0.3392	0.7747	-0.5162	0.8413	0.749	-0.2028	0.0161	0.541	-0.0766	-0.1831	0.8754	0.0789	0.4897	-1.0292	-0.3138	-0.9572	-0.9655	-1.1033	-0.5067	-0.9452	-0.3084	-0.1716	-0.1101	0.042	0.2206	-0.4932	-0.5641	-0.4235	-0.2411	-0.473	-0.9359
BSU04340	1.18683	0.676933	-1.86377	-2.36957	-2.16077	-0.262967	-0.806667	0.255433	0.453433	-0.117367	-0.744267	0.00993333	-0.251467	-0.374867	-0.237267	0.0348333	-0.756367	0.310733	0.262933	-0.670067	-0.474567	0.587033	-0.121567	-0.0421667	-0.348767	-0.298967	-0.690167	-0.735067	-0.166767	-0.307967	-0.932667	-1.29447	-1.41017	-1.79147	-1.39327	-2.00297	-2.08557	-2.25137	-0.904367	-0.311367	-0.819167	-0.800267	-0.741867	-0.755467	-0.543467	-0.116067	0.0890333	-0.481967	-1.05257
new_489666_490525_c	0.195733	-0.0485667	-0.147167	-0.301867	-0.0838667	-0.144767	-0.905467	-0.770967	-1.04827	-0.216567	-0.736367	0.0871333	-0.262567	-0.137367	-0.194967	-0.362367	-0.206167	0.239033	-0.0597667	-0.159967	-0.267467	0.184233	0.0924333	0.128933	-0.360367	0.0697333	-0.0305667	-0.281767	0.674033	0.251733	0.221733	-0.274067	0.0194333	0.0988333	-0.0808667	-0.277167	-0.372767	-0.296967	-0.244867	0.0857333	-0.164867	-0.162967	-0.205467	-0.314967	-0.325867	-0.247267	0.136033	-0.338667	-0.763467
new_490527_490638_c	-0.375333	1.10737	-0.732033	-1.48763	-1.68433	-0.644533	-2.71863	-2.63693	-3.02843	2.83307	-0.565233	0.148667	-1.06063	0.963867	2.80667	-0.918133	0.504667	1.16417	-0.778233	2.90337	-0.618233	-0.320133	0.0825667	0.0515667	0.510167	-0.251533	-0.513233	0.322467	0.0355667	1.60887	-0.740533	1.12857	0.0744667	-1.78713	-0.915333	-0.704333	-1.59063	0.0152667	0.604067	0.351167	-0.186933	1.48507	-0.708233	1.03457	0.687367	-1.22533	1.40067	0.881667	-2.08183
new_490639_490854	0.295667	0.195867	-0.491533	-0.211633	-0.262633	-0.298433	1.46657	1.18547	0.924667	-0.394233	-0.664033	0.0305667	-0.460033	0.0633667	-0.158533	-0.559733	0.0397667	0.0778667	-0.104833	-0.165933	-0.0128333	0.499467	-0.247033	0.145267	-0.328433	0.0816667	0.142467	-0.438333	-0.352933	-0.516433	-0.139733	-0.795833	-0.681733	-0.294233	-0.444633	-0.700533	-0.0818333	-0.289433	-0.514133	-0.0777333	0.0162667	-0.0264333	0.0947667	-0.730833	-0.603933	-0.507333	-0.0683333	-0.764633	-0.555033
new_490705_490776_c	0.275233	-0.385067	0.109833	-0.294967	0.0982333	0.239933	-0.282367	-0.0734667	0.0448333	-0.109667	-1.64167	0.826333	-0.0483667	0.0416333	0.000333333	-0.288767	-0.163167	0.269233	0.421633	-1.80127	-0.416067	-0.523067	0.701233	-0.146667	-0.332567	0.496533	0.379233	-0.680867	0.380533	0.296133	-0.717667	-0.459667	0.212533	-1.22787	-0.0323667	0.0203333	-0.987267	-0.00496667	-0.725467	0.237633	0.128433	-0.797567	-1.14417	-0.238967	-0.0673667	0.168533	0.529333	-0.154967	-0.945367
BSU04359	0.385033	-0.0716667	-0.313367	-0.00986667	-0.0940667	0.273733	-0.341267	-0.202067	-0.387667	0.219333	-0.991867	0.674033	-0.0749667	0.211833	0.229833	0.0224333	0.222033	0.574333	0.259133	-1.22247	-0.126767	0.0392333	0.220833	0.272033	-0.239367	0.317133	0.185133	-0.290667	0.434233	0.123233	0.0742333	-0.0983667	0.205333	-0.318167	0.383833	-0.0729667	-0.899067	0.260933	0.0859333	0.338333	0.565433	-0.123367	-0.567867	0.286333	-0.0192667	0.267933	0.686333	0.203133	-0.563467
BSU04360	0.3718	-0.0774	-0.2944	-0.3614	-0.4837	-0.059	-1.8743	-1.716	-1.9166	0.5857	-0.402	1.0601	0.3382	0.253	0.3739	0.2453	-0.0897	0.7418	0.5849	-0.4384	-0.0393	0.3216	0.6589	0.5804	0.3749	0.8234	0.2188	0.1178	1.1368	0.4377	0.4661	0.0355	0.5475	-0.4466	0.1094	-0.162	-0.8207	0.1414	0.2181	0.7192	0.3664	-0.0218	-0.4307	0.3312	0.828	1.5211	1.6971	1.3553	0.4555
new_492500_492577_c	0.643067	0.358367	-1.00143	-0.602133	-0.518633	-0.404933	0.104667	0.295567	-0.00113333	-0.578233	-0.893733	-0.745833	-0.895933	-0.428033	-0.398333	-0.890433	-0.154233	-0.430633	-0.531333	-0.473333	-0.484333	0.297267	-0.526633	-0.488933	-0.592533	-0.714833	-0.354733	-0.822733	-0.751833	-0.489533	-0.546933	-1.26443	-1.21343	-0.479933	-0.764733	-1.14833	-0.614233	-0.852833	-0.873833	-1.04563	-0.581333	-0.308433	-0.178933	-1.19183	-0.828233	-1.05263	-0.513133	-1.32823	-0.252833
BSU04370	1.46793	1.19523	-2.66317	-2.41577	-2.32557	-0.185067	-0.0716667	2.60593	1.71333	0.149233	-0.309167	-0.414967	0.265733	-0.777467	0.878033	0.431933	-0.907067	1.17723	0.628333	-1.10617	0.493833	1.00813	-0.354567	0.381933	-0.0899667	-0.512867	-0.127067	-0.920267	-0.992567	-1.00587	-1.03037	-1.59037	-1.60797	-1.59437	-0.932967	-2.20377	-2.13847	-2.38387	-0.823267	0.0300333	0.372933	-0.881467	0.0541333	-0.329567	-0.809367	0.295033	-0.00336667	-0.163267	-1.24037
BSU04380	0.818433	0.555933	-1.37437	-1.13007	-1.09127	-0.163367	0.182433	1.89733	1.40443	0.242033	-0.478567	-0.316767	-0.300067	-0.525867	0.516233	-0.195567	-0.372667	0.284433	-0.0730667	0.197633	-0.289767	0.794433	-0.356367	-0.0148667	-0.0528667	-0.640667	-0.128767	-0.484367	-0.695067	-0.501367	-0.692967	-1.21197	-1.26347	-0.909667	-0.799467	-1.31707	-0.976567	-1.26027	-0.285267	-0.245767	-0.205167	-0.00946667	0.114133	-0.449067	-0.405467	0.0825333	0.0979333	-0.209067	-0.783767
BSU04390	0.343333	-0.101667	-0.241667	-0.532867	-0.450767	-0.171667	-1.81107	-1.87657	-2.08227	0.0710333	-0.535367	0.611733	-0.0958667	0.168133	0.0818333	0.114033	-0.0375667	0.393433	0.126233	-0.110167	-0.458167	0.729033	0.348433	-0.0345667	-0.238167	0.213433	-0.0731667	-0.417567	0.611933	0.0637333	0.372833	-0.520067	0.214133	-0.481367	0.0713333	-0.247167	-0.321867	-0.228067	-0.310367	0.376233	-0.0166667	-0.129967	0.308233	-0.100467	-0.459467	-0.0597667	0.0704333	-0.0387667	-1.05907
BSU04400	2.05177	1.40427	-3.45603	-3.02453	-3.10033	0.523467	0.704167	2.55527	2.53887	0.499167	-0.511433	-0.676733	-0.0104333	-0.902833	0.973467	0.452467	-1.13683	0.475467	0.770067	-0.653533	-0.135433	1.20757	-0.633433	-0.179533	0.393367	-0.982133	-0.0424333	-0.971633	-1.61733	-0.936733	-1.75423	-1.53543	-2.17303	-2.33253	-1.25933	-2.78513	-3.06223	-3.21773	-0.598233	-0.443433	-0.498233	-1.17843	-0.0931333	-0.541733	-0.917133	0.372867	0.450867	0.00856667	-1.11133
BSU04410	0.385333	0.103733	-0.489067	-0.262367	-0.295267	0.0385333	-1.29957	-1.24777	-1.48797	-0.0460667	-0.879467	0.396433	-0.177567	-0.190067	0.192633	-0.0734667	-0.144767	0.475933	0.0495333	-0.523367	-0.410367	0.774633	0.153133	-0.0208667	-0.198367	-0.143067	-0.277767	-0.451867	0.373233	-0.109367	0.109733	-0.465367	0.0608333	-0.452767	0.368833	-0.391867	-0.317667	-0.222067	0.0418333	0.402733	0.146233	-0.0181667	0.462233	0.179433	-0.441367	-0.0543667	0.148933	0.102433	-0.959967
BSU04420	0.354267	-0.0346333	-0.319633	-0.325433	-0.124633	0.00266667	-1.39613	-1.35483	-1.60323	0.0372667	-0.722933	0.415467	-0.295533	0.0645667	0.0527667	-0.115333	0.132567	0.429367	0.0437667	-0.186133	-0.416533	0.718167	0.204167	0.0965667	-0.261933	-0.0194333	-0.131433	-0.575633	0.311667	-0.0212333	0.00746667	-0.460833	-0.0670333	-0.297533	0.305967	-0.347333	-0.0462333	-0.207633	-0.144233	0.358967	0.178267	-0.0475333	0.438467	0.156467	-0.313133	-0.00733333	0.143467	0.0441667	-0.920633
new_495406_495699_c	0.128667	0.0586667	-0.187333	0.295567	0.172367	0.124167	1.19037	1.86907	1.43047	-0.264533	-0.664233	0.0596667	-0.0105333	0.377567	0.324967	-0.348433	0.429067	-0.127733	-0.225633	-0.0388333	-0.0350333	0.388467	0.153067	0.0160667	-0.170733	-0.110733	0.356367	-0.349433	0.0143667	0.00636667	0.282867	-0.397233	-0.229033	0.436667	-0.0887333	-0.129333	0.0674667	0.197067	0.00876667	0.106967	0.246667	0.408467	0.299867	-0.399333	-0.272333	-0.286533	0.00476667	-0.293233	-0.320233
BSU04430	0.888667	0.482067	-1.37073	-1.19683	-1.19703	-0.00703333	0.678267	2.97267	2.09107	0.484267	-0.291533	0.465567	0.233667	0.0333667	0.159767	0.186567	-0.556933	0.645867	0.479367	-0.643333	-0.116633	0.920367	-0.128833	0.129067	-0.215433	-0.442533	-0.622033	-0.641733	-0.159133	-0.444633	-0.624433	-1.05393	-0.675033	-0.901333	-0.533333	-1.11423	-1.01903	-1.15693	-0.594833	0.231767	-0.186833	-0.381033	0.182467	-0.126833	-0.596033	0.306867	0.173967	-0.0448333	-1.04583
BSU04440	0.232433	0.00743333	-0.239867	-0.0842667	-0.162567	0.200233	-0.416167	-0.352267	-0.519967	0.737233	-0.192867	1.23603	0.327633	0.775133	0.261033	-0.305267	-0.118467	0.182933	-0.117567	-0.193667	-0.490767	0.632933	0.235333	-0.120867	-0.164167	0.0913333	0.143633	-0.402467	0.536233	-0.118467	-0.0341667	-0.517367	0.158533	-0.240767	0.217733	-0.123567	0.133333	0.0354333	0.0773333	0.209833	0.112633	0.185033	0.619533	0.0997333	-0.235267	0.191233	0.251933	-0.0369667	-0.676867
new_496980_497767	0.280867	-0.0862333	-0.194633	-0.296333	-0.304233	0.0780667	-1.43643	-1.32873	-1.59213	0.117067	-0.684833	0.511867	-0.0796333	-0.0280333	-0.0205333	-0.356833	-0.240633	0.437767	0.0633667	-0.771633	-0.232933	0.537867	0.292967	0.274267	-0.380133	0.367567	-0.0206333	-0.499033	0.679567	0.0482667	0.0385667	-0.352333	0.395367	-0.344933	0.399667	0.0210667	-0.224333	0.0861667	-0.0362333	0.651967	0.574867	-0.0681333	0.129167	0.353267	-0.147333	0.255667	0.481867	0.0665667	-0.597833
BSU04450	0.296767	-0.0599333	-0.236833	-0.146733	-0.275633	-0.00513333	-1.52083	-1.48363	-1.61713	0.672367	-0.268533	1.03967	0.333767	0.418467	-0.0240333	-0.116433	-0.427533	0.409367	0.0264667	-0.265233	-0.420533	0.468467	0.273967	0.180367	-0.209233	0.310967	0.0326667	-0.354433	0.706267	0.0819667	0.0803667	-0.393533	0.320867	-0.294533	0.347267	-0.0169333	0.101367	-0.00243333	0.0422667	0.544767	0.331367	0.183267	0.366267	0.329867	-0.0379333	0.453767	0.588767	0.000866667	-0.642033
BSU04460	0.3129	-0.1412	-0.1717	-0.1207	-0.1075	0.1761	-1.1764	-1.2238	-1.4862	0.8411	0.0445	1.2658	0.4435	0.7453	0.0897	-0.1659	-0.1617	0.3262	-0.0637	-0.1758	-0.4625	0.594	0.3269	0.1186	-0.3059	0.2859	0.1503	-0.5306	0.6194	0.0446	0.0405	-0.4645	0.2516	-0.0526	0.3679	0.068	0.286	-0.0393	-0.0092	0.2894	0.1485	0.114	0.5518	0.166	-0.0467	0.271	0.5184	-0.192	-0.8262
new_500046_500120	0.252333	-0.0248667	-0.227467	0.267433	0.183933	0.359633	-0.730967	-0.721267	-1.02327	1.13623	0.292833	1.68483	0.779033	1.15123	0.228333	0.0739333	0.000733333	0.404733	-0.0300667	0.401633	-0.509767	0.611033	0.371333	0.130833	-0.218067	0.212533	0.0297333	-0.436367	0.721933	0.125433	0.128833	-0.286867	0.189833	0.350833	0.690433	0.189333	0.271533	0.0537333	0.0412333	0.240433	0.218333	0.204433	0.231733	-0.0692667	-0.175267	0.293633	0.476633	-0.180067	-0.708867
BSU04470	0.1887	-0.1608	-0.0279	2.6633	1.5632	2.8512	-0.9908	-0.9576	-1.0606	2.7366	1.6997	3.5266	2.5735	3.0376	0.8173	0.5838	0.5045	0.7168	0.3101	0.1241	-0.2867	0.464	0.7994	0.3677	-0.1048	0.6155	0.5763	0.2582	1.136	0.497	0.7456	-0.1226	0.9934	2.4518	3.1761	2.4209	1.4034	2.1424	-0.8866	-0.76	-0.8723	-0.6012	-0.9602	-1.2112	1.0471	1.6419	1.4221	1.0814	-0.0648
BSU04480	0.3165	-0.0865	-0.23	-0.3062	-0.3422	-0.3995	-0.3947	-0.9524	-1.3356	0.236	-0.7302	0.6969	0.0636	0.0542	0.3111	0.0588	0.1532	0.802	0.3288	-0.6671	0.1201	1.0731	0.6362	0.554	0.1146	0.654	0.1617	0.0006	1.073	0.3946	0.2825	0.0465	0.5573	-0.452	0.09	-0.0292	-0.3943	-0.0431	-0.0058	0.8788	0.4601	0.0586	0.3819	0.3201	-0.0013	0.6287	0.3601	0.614	-0.7285
new_502632_502875	0.353667	-0.195633	-0.158033	-0.705333	-0.471733	-0.327933	-0.760933	-1.51343	-1.72643	0.268667	-0.656833	0.781767	-0.0297333	0.255967	0.250567	0.0793667	-0.0844333	0.688567	0.440367	-0.262933	-0.0566333	0.482367	0.530667	0.450467	0.0973667	0.331267	0.333567	-0.0415333	0.804367	0.400567	0.198367	-0.0814333	0.0382667	-0.772633	0.0749667	-0.573833	-0.660033	-0.329233	-0.0514333	0.689867	0.232267	-0.0701333	-0.0817333	0.369267	-0.0524333	0.301667	0.421267	0.365367	-0.749433
BSU04490	0.3225	-0.0649	-0.2576	-0.7483	-0.6973	-0.4409	-2.7573	-2.9676	-3.2203	-0.0741	-0.9743	0.4508	-0.459	-0.3095	0.0321	-0.2311	-0.4216	0.4623	0.1553	-0.5588	-0.4046	0.7307	0.358	0.0986	-0.0178	0.2322	0.0931	-0.2973	0.7687	0.0356	0.0741	-0.4028	0.0231	-1.1473	-0.2242	-0.7295	-0.6974	-0.4819	-0.2733	0.1294	0.0335	-0.2134	0.0384	-0.1406	-0.4183	0.063	0.1256	-0.0636	-0.9761
BSU04500	0.3349	0.0245	-0.3594	-0.6792	-0.4968	-0.335	-2.4128	-2.4623	-2.8381	0.0981	-0.8399	0.4311	-0.1228	-0.1632	0.0524	-0.1416	-0.2453	0.7936	0.1855	-0.7393	-0.138	0.8349	0.5532	0.4387	0.1026	0.527	0.4158	-0.2183	0.757	0.3078	0.0554	-0.3797	0.4666	-0.7699	-0.092	-0.5601	-0.6336	-0.4914	-0.1383	0.5436	0.1445	-0.214	0.132	0.0768	-0.0326	0.1385	0.1429	0.2123	-0.8383
BSU04510	0.234367	-0.00953333	-0.224833	0.936067	1.43197	-0.0610333	-1.74573	-1.39583	-1.62213	0.376967	-0.217533	1.04797	0.405467	0.442667	0.583367	0.359567	0.702067	1.00427	0.774267	-0.139533	0.224667	1.04027	1.07107	0.403867	0.109167	0.890467	0.00366667	-0.0312333	1.19217	0.467367	1.21797	-0.177833	0.374267	-1.33153	-0.792433	-1.11933	-0.777633	-0.422633	-0.244933	0.0854667	0.146167	-0.753033	-0.332233	-0.143533	-0.152033	0.319167	-0.0305333	0.742567	-0.728533
new_505044_505113	0.159867	0.0364667	-0.196333	0.747567	1.28847	-0.123333	-0.974933	-1.24633	-1.58723	0.0492667	-1.16193	0.658967	-0.669933	0.0572667	0.840567	-0.263133	0.217867	0.480167	-0.203033	0.809067	-0.530633	0.808867	0.943567	-0.147633	0.0546667	0.329167	0.433467	-0.636733	0.876367	-0.268533	0.756667	-0.581433	-0.0491333	-1.38963	-0.855233	-0.915933	-0.553833	-1.03073	-0.822633	-0.556933	-0.320333	-0.458633	-0.316333	-0.503833	-0.603733	-0.244933	-0.416133	0.199067	-1.11703
BSU04520	0.309667	0.0239667	-0.333633	-0.0576333	0.416167	-0.499333	-2.13613	-2.15423	-2.38113	0.146967	-0.730833	0.703367	-0.125833	0.162167	0.834767	0.611467	0.334867	1.00497	0.457567	-0.0361333	-0.434433	0.717467	0.367867	0.0298667	-0.117133	0.421667	-0.0302333	-0.233933	0.885467	0.493467	0.433967	-0.387333	-0.0248333	-0.888533	-0.479633	-0.764733	-0.400733	-0.852333	-0.473133	-0.0875333	-0.426633	-0.352133	-0.244733	-0.503033	-0.641033	-0.109533	-0.391033	0.159667	-1.01853
BSU04530	0.394867	0.0176667	-0.412533	-0.238133	0.711567	-0.450733	-4.24263	-2.82703	-3.08283	-1.49523	-1.94093	-0.789033	-1.31103	-0.836433	-1.09753	-1.43363	-1.26063	-2.01803	-1.71383	-1.72143	-2.83973	-1.58203	-1.32713	-2.36853	-1.77903	-1.35573	-0.456733	-1.31723	-0.127733	-0.509033	-0.377433	-1.61043	-1.02943	-2.38003	-2.15983	-2.20573	-2.61403	-2.15993	-0.764733	-0.228433	0.864067	-0.786633	-0.00593333	0.717567	0.179267	1.52787	1.68497	2.16127	1.03027
new_506502_506670_c	0.3382	0.0573	-0.3955	-0.2075	0.6504	-0.4465	-4.2836	-2.6213	-2.9443	-1.6209	-2.0326	-0.7339	-1.4609	-1.031	-1.403	-1.5148	-1.2705	-2.0793	-1.7547	-1.8931	-2.8907	-1.2043	-1.4258	-2.3406	-1.8831	-1.2117	-0.921	-1.3835	-0.1435	-0.6041	-0.4423	-1.7357	-1.0548	-2.5007	-2.1251	-1.974	-2.3713	-2.1994	-0.8624	-0.2317	0.9265	-0.8588	0.3645	0.7759	-0.0151	1.4228	1.6269	2.08	0.9164
BSU04540	0.348567	-0.122033	-0.226533	-0.303133	-0.393233	-0.438833	-0.540533	-0.685733	-0.888233	-0.169333	-1.15733	0.186667	-0.634933	-0.398933	-0.289533	-0.290433	0.0357667	0.335667	0.0661667	-0.400933	-0.475533	0.953067	0.334367	0.0697667	-0.244133	0.443067	-0.409133	-0.333733	0.841967	0.149467	0.680967	-0.104533	0.431267	-0.478633	0.124167	-0.318733	-0.776833	-0.749733	-0.191533	0.305467	-0.113533	-0.223233	-0.106733	-0.188833	-0.589633	0.145567	-0.0389333	0.128167	-1.10663
new_507683_507752_c	0.3479	-0.153	-0.1949	-0.0746	-0.2339	0.015	-1.3386	-0.9839	-1.0798	0.2203	-0.3933	1.0197	0.221	0.5434	-0.3668	-1.4313	0.2327	0.2555	0.4497	-0.8169	-0.4981	-0.1476	1.0279	0.073	0.072	0.521	0.2366	-0.4688	0.8581	0.2379	-0.0167	0.0238	0.5568	-1.334	-0.2181	0.108	-2.0918	-0.0399	-0.5316	0.0521	-0.1502	-3.453	-0.7125	-0.3023	-0.2892	0.2552	0.2671	-1.921	-0.8295
new_507739_508088	0.3087	-0.169	-0.1397	-0.6165	-0.3291	-0.4706	-0.8136	-1.1473	-1.3677	-0.5122	-1.1761	0.5485	-0.5678	-0.0927	-0.4166	-0.5721	0.1434	0.4665	0.0669	-0.6864	-0.3365	0.9608	0.4881	-0.0181	-0.4589	0.7306	-0.2736	-0.6931	0.9561	-0.021	0.2743	-0.6642	0.39	-0.821	-0.2144	-0.3295	-0.6465	-0.6788	-0.6262	0.2496	0.2371	-0.8176	0.1217	-0.0966	-0.6835	-0.2263	-0.113	-0.3053	-0.9877
BSU04550	0.343333	-0.114567	-0.228767	-0.120467	-0.169467	-0.0669667	-1.28927	-0.948067	-0.963167	0.00153333	-0.408667	0.728933	-0.0464667	0.675333	0.108333	-0.0263667	0.268533	0.237633	-0.0389667	-0.232467	-0.522967	0.00183333	0.480033	0.103133	0.0291333	0.430633	0.385533	-0.205667	0.752533	0.355833	0.0158333	-0.192967	0.467333	-0.480767	-0.101367	0.124933	-1.15267	-0.0137667	-0.156667	-0.0238667	-0.236467	-0.426067	-0.382167	-0.338067	-0.231567	0.0542333	0.179733	0.260533	-0.907867
new_508090_508247	0.312067	-0.113833	-0.198233	-0.376233	-0.418333	-0.354933	-1.47293	-2.29433	-2.37353	-0.415033	-1.14313	0.726567	-0.885933	0.140967	-0.0740333	-0.570033	-0.131633	0.116967	0.0246667	-0.972633	-0.705833	0.791967	0.757867	-0.360033	-0.169133	0.523567	0.390167	-0.785633	0.843267	-0.187433	-0.166233	-0.889233	0.00416667	-1.72143	-0.472333	-0.437733	-0.376433	-0.407233	-0.866233	-0.178533	-0.671833	-0.999833	0.325067	-0.786133	-0.659933	-0.356733	-0.268633	-0.527433	-1.58693
BSU04560	0.2797	-0.1033	-0.1764	-0.4939	-0.2658	-0.4207	-1.7118	-2.2929	-2.3322	-0.0579	-0.993	0.6484	-0.208	-0.1097	-0.2517	-0.0477	-0.1088	0.3824	0.2213	-0.4919	-0.498	0.6339	0.5724	0.1025	-0.1144	0.4381	-0.2104	-0.3575	0.8983	0.0816	0.3402	-0.3189	0.1862	-0.9314	-0.2147	-0.5138	-0.6139	-0.5143	-0.4049	0.4041	-0.168	-0.3376	-0.0711	-0.0091	-0.6307	0.1882	0.0571	0.0615	-1.0779
BSU04570	0.282767	-0.0665333	-0.216233	-0.463033	-0.198933	-0.489433	-0.914633	-1.64083	-1.61793	-0.359833	-1.04373	0.353467	-0.583733	-0.166933	-0.401633	-0.454333	-0.421733	0.0748667	-0.120433	-0.190033	-0.663033	0.619467	0.327767	-0.192133	-0.260033	0.184567	-0.329533	-0.593333	0.697367	-0.0325333	0.241567	-0.573433	0.135967	-1.06323	-0.341433	-0.633233	-0.155433	-0.567233	-0.588433	-0.263233	-0.422533	-0.495933	-0.0730333	-0.581133	-0.793633	-0.389933	-0.398933	-0.212133	-1.37493
new_510862_511036	0.351867	-0.124933	-0.226933	-0.323833	-0.936733	0.00256667	-1.03713	-0.939133	-0.996033	-0.172833	-0.690333	0.496767	-0.301833	-0.431333	-0.571033	-0.549933	-0.848433	0.371967	0.0285667	-1.05793	-0.396833	0.739867	0.331167	-0.132633	-0.427533	0.136967	-0.0943333	-0.865533	0.707567	-0.448633	-0.207233	-0.785933	0.336767	-1.30653	-0.0845333	-0.271233	0.000566667	0.111067	-0.554233	0.461867	0.160067	-0.844533	0.548767	0.128267	-0.664133	0.0300667	0.0479667	-0.124933	-1.07223
new_511038_511105	0.315333	-0.0938667	-0.221467	-0.453667	-0.625067	-0.0450667	-1.89017	-2.25047	-2.34957	-0.407967	-1.55257	0.500333	-0.391967	-0.335267	-0.301067	-0.367767	-0.353967	0.0466333	-0.137467	-2.08587	-0.426867	1.00203	0.148133	-0.0450667	-0.372067	0.300333	-0.186567	-0.707167	0.948833	-0.656967	-0.374267	-0.822867	-0.0226667	-1.80007	0.127533	-0.472267	-0.0757667	-0.0701667	-0.441167	-0.0834667	0.368133	-0.677267	0.400933	-0.194767	-0.755867	-0.111167	-0.00456667	-0.134967	-1.01647
BSU04580	0.286867	-0.0208333	-0.266033	-0.616533	-0.561233	-0.293433	-2.38923	-2.84743	-3.06293	-0.326733	-1.04703	0.157367	-0.399633	-0.439933	-0.284133	-0.333033	-0.442233	0.136967	-0.139133	-0.956733	-0.574733	0.407867	0.0580667	-0.0320333	-0.496933	-0.131333	-0.398433	-0.735233	0.367567	-0.295233	-0.0773333	-0.632333	-0.178733	-0.752533	-0.177433	-0.781433	-0.521633	-0.554433	-0.437833	0.187967	-0.0360333	-0.652533	0.0860667	-0.00973333	-0.638233	-0.0247333	0.172267	-0.0971333	-0.951733
new_512754_512813	0.602267	0.0355667	-0.637833	0.329967	-1.15193	0.122367	-1.85753	-1.70443	-2.27113	1.09017	0.322367	1.24027	-0.499533	0.627467	0.874067	-0.410733	0.703167	0.660767	1.19427	0.602167	-0.476033	1.51277	1.22437	-0.0869333	-0.0902333	0.227667	0.404267	-0.958933	0.992067	-0.760133	0.766967	0.286767	-0.275033	-3.06563	-0.478433	-0.252533	0.199067	0.127067	0.862767	0.781867	0.0465667	0.829667	0.628167	-1.69323	-1.11263	-0.162833	0.683367	-0.537033	-0.784933
BSU04590	0.3815	-0.1696	-0.2119	-0.0919	0.0967	0.1305	-3.7658	-3.5825	-3.6416	-0.4605	-1.3496	0.0564	-0.6721	-0.7103	-0.4157	-0.5433	-0.8637	0.2284	-0.1938	-1.2193	-0.5044	0.4648	-0.0398	-0.1003	-0.5194	-0.0827	-0.119	-0.7234	0.4389	-0.1532	-0.1709	-0.7	0.0317	-0.7083	0.3112	-0.3526	-0.4999	-0.5227	-0.6843	-0.5205	-0.3978	-0.7741	-0.5235	-0.5713	-0.4157	-0.0972	0.121	-0.5715	-1.4712
BSU04600	0.3577	-0.1071	-0.2506	-0.1341	0.1358	0.0757	-3.7186	-3.8749	-3.9625	-0.5429	-1.3214	-0.184	-0.7052	-0.8524	-0.5897	-0.4604	-0.6711	0.2335	-0.2416	-1.0743	-0.5493	0.4565	-0.2132	-0.0874	-0.4808	-0.1013	-0.5209	-0.7593	0.4047	-0.1467	-0.0546	-0.6885	0.0296	-0.6142	0.2909	-0.3701	-0.6514	-0.61	-0.8036	-0.366	-0.2648	-0.8363	-0.645	-0.4815	-0.5295	-0.1394	0.0219	-0.5391	-1.4563
new_514779_515106	0.353	-0.0413	-0.3117	-0.2611	-0.1784	-0.0422	-3.0009	-2.9174	-3.1887	-0.5313	-1.6647	-0.2318	-1.2953	-1.0302	-0.5175	-0.9578	-0.9408	-0.1487	-0.3323	-0.5401	-0.7944	0.2377	-0.2535	-0.163	-0.5404	-0.3308	0.4298	-0.8379	0.1418	-0.4253	-0.5531	-0.8112	-0.4235	-0.9063	-0.4203	-0.7114	-0.6741	-0.8838	-1.0015	-0.821	-0.6754	-0.7564	-0.8678	-0.5284	-0.7239	-0.6448	-0.0484	-0.9842	-1.7392
BSU04610	0.261633	-0.0814667	-0.180167	-0.0558667	-0.219767	0.0615333	0.463833	-0.214167	-0.488367	0.300133	-0.500667	0.673133	0.197533	0.151133	0.529333	0.155033	0.276333	0.640133	0.528233	-0.621467	-0.00556667	0.586733	0.463033	0.150333	-0.0737667	0.290733	0.271433	-0.0455667	0.651233	0.168633	0.209333	-0.0169667	0.358633	-0.115967	0.256933	-0.143467	-0.622767	0.0811333	0.233833	0.658333	0.470233	0.0492333	0.0555333	0.207033	-0.0640667	0.220533	0.421933	0.232133	-0.442767
new_515108_515709	0.298433	-0.0422667	-0.256167	-0.233667	-0.250067	-0.259667	-1.74257	-1.79417	-1.96337	-0.484167	-1.24367	-0.144867	-0.924867	-0.559267	-0.335467	-0.596867	-0.786667	0.0452333	-0.217867	-0.593067	-0.587567	0.532433	-0.0867667	-0.147167	-0.422467	-0.251567	-0.366167	-0.668367	0.243733	-0.345067	-0.211267	-0.723267	-0.165167	-0.764367	-0.187467	-0.658267	-0.340467	-0.524967	-0.681467	-0.548467	-0.477667	-0.477667	-0.282467	-0.510967	-0.718167	-0.372367	-0.0358667	-0.607067	-1.27807
BSU04620	0.336467	-0.0629333	-0.273533	-0.328333	-0.320333	-0.166033	-1.62463	-1.71973	-1.93723	-0.291933	-1.21953	0.0450667	-0.793033	-0.483733	-0.284933	-0.593833	-0.673533	0.263867	-0.167433	-0.769733	-0.507633	0.641967	-0.0735333	-0.0504333	-0.280633	-0.132733	-0.358333	-0.514133	0.338567	-0.238233	-0.216933	-0.663433	-0.0537333	-0.912233	-0.0906333	-0.652533	-0.392433	-0.563833	-0.524533	-0.368033	-0.391133	-0.437533	-0.241233	-0.366533	-0.616433	-0.246033	-0.00143333	-0.208533	-1.22623
new_516099_516240	0.301167	-0.0420333	-0.259133	-0.330033	-0.267233	-0.0865333	3.53877	1.58657	1.43397	-0.333333	-1.01283	0.00936667	-0.711533	-0.335233	-0.559733	-0.443333	-0.567733	0.255767	-0.0703333	-0.716533	-0.322433	0.718867	-0.0983333	0.0700667	-0.454233	0.0258667	-0.349733	-0.752733	0.482267	-0.0158333	-0.173233	-0.644733	0.227567	-0.293533	-0.0336333	-0.0991333	-0.319533	-0.409533	-0.806433	-0.0503333	-0.0367333	-0.555133	-0.129333	-0.270433	-0.506833	-0.295033	0.0719667	-0.213933	-1.06883
BSU04630	0.291067	-0.0847333	-0.206333	-0.375133	-0.197933	-0.120433	3.11857	1.01777	0.804567	-0.436233	-1.28463	-0.0484333	-1.01703	-0.450433	-0.592633	-0.599733	-0.636833	0.0377667	-0.273133	-0.787133	-0.558733	0.382767	-0.301733	-0.0952333	-0.502933	-0.177133	-0.443433	-0.996333	0.178267	-0.414133	-0.199733	-0.694133	-0.291233	-0.701033	-0.137433	-0.675233	-0.428533	-0.646133	-0.795333	-0.456333	-0.536233	-0.695833	-0.213833	-0.455233	-0.762833	-0.433633	-0.187833	-0.647633	-1.36723
BSU04640	0.385533	-0.119667	-0.265867	-0.486367	-0.589267	-0.316367	-1.96497	-2.76337	-2.86917	-0.0396667	-1.05937	0.565533	-0.323367	-0.220467	-0.0958667	-0.207067	-0.451367	0.369433	0.128833	-0.809167	-0.681567	0.568333	0.171933	-0.151767	-0.397167	0.0647333	-0.301467	-0.603467	0.609733	-0.159167	0.0826333	-0.512967	0.0298333	-1.04277	-0.224067	-0.677067	-0.586167	-0.656467	-0.450367	0.124233	-0.396067	-0.420767	-0.0604667	-0.327367	-0.677967	-0.154967	-0.145367	-0.0984667	-1.24487
BSU04650	0.4481	-0.0779	-0.3702	-0.452	-0.3746	-0.1362	-1.6066	-1.9507	-2.0357	-0.2802	-0.9682	0.5544	-0.2975	-0.1942	0.269	-0.1774	-0.2457	0.3604	-0.1261	-0.4985	-0.5671	0.5387	0.4503	-0.2031	-0.3972	0.0358	-0.0226	-0.573	0.4354	-0.3878	-0.0737	-0.6077	0.0529	-0.9876	-0.0256	-0.7087	-0.5236	-0.0959	-0.2752	0.1158	-0.2114	-0.368	-0.0616	-0.2423	-0.6269	-0.2558	-0.1978	-0.02	-1.1553
BSU04660	0.4081	-0.0575	-0.3506	-0.3965	-0.3915	-0.1028	-1.554	-1.94	-2.007	-0.1639	-0.7696	0.5425	-0.1462	0.035	0.1491	-0.05	-0.1456	0.5297	0.0269	-0.3249	-0.4022	0.3488	0.5717	-0.0362	-0.34	0.1428	-0.0096	-0.5645	0.4729	-0.1407	-0.0975	-0.5243	-0.0027	-0.678	-0.1906	-0.6279	-0.4102	0.0724	-0.2427	0.1818	-0.5376	-0.4485	0.021	-0.1505	-0.4707	-0.154	-0.0569	-0.1235	-0.9962
new_519083_519559_c	0.216567	-0.0710333	-0.145533	-0.174033	0.195967	0.0625667	-1.38053	-0.528233	-0.843833	0.288167	-0.221233	0.00486667	0.169667	0.221067	1.00207	0.114067	-0.00203333	1.47237	0.636867	-0.733833	0.805467	0.462967	0.318167	1.18967	-0.202133	-0.00483333	1.13087	-0.460533	0.189867	0.684167	-0.189233	0.195467	0.796267	0.673767	1.10567	0.417467	0.614967	1.15917	0.763867	1.87077	2.22607	0.352467	1.00587	1.84737	1.04647	1.34587	1.83507	1.20707	0.971967
BSU04670	0.3262	0.0229	-0.3491	-0.3871	-0.4546	-0.1509	-2.914	-2.8353	-3.1357	-0.3502	-0.8992	0.327	-0.4039	-0.288	-0.4214	-0.4164	-0.4571	0.2309	-0.1583	-0.732	-0.6346	0.481	0.1259	-0.1945	-0.3937	0.0362	-0.3523	-0.807	0.5019	-0.2841	0.0309	-0.646	0.0894	-0.9954	-0.0114	-0.2632	-0.5214	-0.5442	-0.5736	0.0626	-0.0698	-0.7004	-0.0084	-0.2516	-0.7436	-0.1705	-0.1578	-0.5251	-1.3814
new_519561_520160_c	0.3709	0.1656	-0.5365	-0.2404	-0.1179	0.1169	0.8599	1.8989	1.5383	-0.1796	-0.6248	-0.255	-0.3411	-0.0728	0.2999	-0.5447	0.0426	0.1626	-0.1977	-0.1123	0.0091	0.3405	-0.011	-0.0654	-0.2972	-0.2581	0.1536	-0.3051	-0.1792	-0.0958	-0.2188	-0.7464	-0.4267	-0.0251	-0.317	-0.4757	-0.094	-0.1173	-0.1699	0.0803	0.2602	0.5061	0.3691	-0.3925	-0.0501	-0.258	0.2658	-0.2602	-0.3584
new_520162_520750_c	0.171033	0.151833	-0.322867	0.426033	0.198633	0.0902333	0.481733	0.579333	0.256233	0.209633	-0.350367	0.344333	1.08573	0.710633	1.41783	0.312433	0.507933	-0.0632667	0.371333	0.0841333	0.0602333	-0.0206667	1.03143	-0.0464667	0.694433	0.171333	1.63463	0.255733	0.324933	0.593433	0.206933	0.467733	0.250133	1.01443	-0.117767	0.381733	0.000933333	0.667033	0.261833	0.338833	0.219133	0.394333	0.0366333	-0.475867	0.0372333	0.632233	0.448933	0.290033	-0.146367
BSU04680	0.3396	-0.0374	-0.3022	-0.457	-0.4193	-0.1292	-2.8992	-2.8282	-3.1479	-0.2452	-1.0844	0.2658	-0.3944	-0.1448	-0.1808	-0.298	-0.4417	0.2519	-0.0889	-0.9312	-0.6098	0.7393	0.173	-0.1087	-0.291	0.4069	-0.33	-0.5843	0.6913	-0.1155	0.0015	-0.7425	0.1166	-1.3205	0.1552	-0.0711	-0.2676	-0.5697	-0.5134	0.0932	-0.0469	-0.2809	0.3386	-0.2567	-0.5112	-0.2217	-0.0129	-0.178	-1.2879
BSU04690	0.4531	-0.1698	-0.2833	-0.6524	-0.6156	-0.2995	-3.1455	-3.1113	-3.3584	-0.225	-1.0595	0.3378	-0.5011	-0.2517	-0.2532	-0.3851	-0.8062	0.1731	-0.1253	-0.621	-0.8581	0.6592	0.0853	-0.3369	-0.1821	-0.1653	-0.3825	-0.6788	0.5809	-0.1771	-0.2493	-0.7659	-0.0476	-1.5365	-0.0453	-0.4127	-0.3716	-0.6466	-0.5697	-0.0084	-0.4818	-0.3222	0.1769	-0.3103	-0.6294	-0.1565	-0.1699	-0.4452	-1.4986
BSU04700	0.3386	-0.0114	-0.3272	-0.4934	-0.4197	-0.1711	-3.2776	-3.3744	-3.6409	-0.1606	-0.7707	0.299	-0.3097	-0.1794	-0.295	-0.3017	-0.4994	0.2329	-0.0506	-0.5566	-0.5907	0.6416	0.2044	-0.0249	-0.2557	0.2116	-0.4359	-0.5595	0.6367	-0.1046	-0.0572	-0.6276	0.1206	-0.9248	0.0747	-0.1803	-0.5262	-0.5843	-0.459	0.1869	-0.12	-0.4036	0.1204	-0.2265	-0.5455	-0.1091	-0.1049	-0.2592	-1.3291
BSU04710	0.787667	0.381467	-1.16913	-1.25883	-1.10593	0.0189667	-0.782033	1.01777	1.03777	-0.262533	-1.02473	-0.0372333	-0.470133	-0.494233	-0.164733	-0.277333	-0.645033	0.239567	-0.0583333	-1.12443	-0.473433	0.805667	-0.325933	-0.121933	-0.378433	-0.0740333	-0.519033	-0.924433	0.113167	-0.531733	-0.731233	-1.12673	-0.422933	-1.34183	-0.276833	-0.805433	-1.08233	-1.19883	-0.726533	0.118167	-0.175733	-0.580833	0.0248667	-0.199433	-0.566033	0.0616667	0.0535667	-0.300133	-1.39533
BSU04720	0.786333	0.387733	-1.17407	-1.20777	-1.09637	-0.0350667	-1.00527	0.817233	0.821933	-0.202867	-1.01737	-0.0846667	-0.394367	-0.467667	-0.0279667	-0.258267	-0.726367	0.371833	-0.0129667	-0.920667	-0.514767	0.685633	-0.240567	-0.0982667	-0.185867	-0.281067	-0.376467	-0.747067	-0.109267	-0.338967	-0.763967	-0.975567	-0.557467	-1.31367	-0.160067	-0.939467	-0.986367	-1.33357	-0.546067	0.0173333	-0.216267	-0.461567	0.106333	-0.179667	-0.392267	0.164933	0.272433	-0.153167	-1.33687
BSU04730	0.768733	0.433033	-1.20177	-1.23367	-1.24407	-0.0946667	-1.77577	-0.158967	-0.0143667	-0.259167	-1.19587	-0.164467	-0.534867	-0.825367	-0.198367	-0.169167	-0.738867	0.185633	-0.0198667	-1.20577	-0.495667	0.654233	-0.283267	-0.109867	-0.409567	-0.347667	-0.896867	-0.879767	0.0814333	-0.631067	-0.648767	-0.974067	-0.633067	-1.10617	-0.398067	-0.952067	-1.10017	-1.42027	-0.557067	-0.0224667	-0.339867	-0.594367	-0.240167	-0.224567	-0.638667	0.159833	0.262833	-0.298867	-1.20567
BSU04740	0.797367	0.440167	-1.23753	-1.26613	-1.11163	-0.100633	-2.24363	-1.03133	-0.776033	-0.486433	-1.19513	-0.181733	-0.618733	-0.828933	-0.240633	-0.395033	-0.889533	0.120967	-0.148333	-1.21343	-0.614333	0.706867	-0.243533	-0.220833	-0.397933	-0.446933	-0.690433	-1.03793	-0.311733	-0.617733	-0.730733	-1.16793	-0.796233	-1.28203	-0.473833	-1.19283	-1.20863	-1.50523	-0.677433	-0.0562333	-0.234833	-0.745533	-0.106333	-0.305533	-0.597033	0.192467	0.103267	-0.378833	-1.35613
BSU04750	0.3439	0.0143	-0.3582	-0.441	-0.3807	-0.192	-0.8487	-0.8828	-1.178	-0.3012	-0.9616	0.102	-0.605	-0.2375	-0.1933	-0.5264	-0.351	-0.1126	-0.362	-0.4086	-0.4511	0.6232	0.0592	-0.1668	-0.3821	0.0893	-0.0946	-0.5193	0.2618	-0.3304	-0.0904	-0.8215	0.0946	-0.7485	-0.2137	-0.4375	-0.1052	-0.2913	-0.1901	-0.2865	-0.0992	0.0125	0.2274	-0.4983	-0.4029	-0.2237	-0.1914	-0.3914	-1.1658
BSU04760	0.236133	-0.0720667	-0.164067	-0.501967	-0.337567	-0.0731667	-1.27527	-1.15167	-1.38167	-0.192167	-0.922467	0.305233	-0.369167	0.0339333	-0.382367	-0.484867	-0.369467	0.276833	-0.153067	-0.533767	-0.557867	0.598033	0.248833	-0.0579667	-0.451267	0.0839333	-0.303467	-0.699867	0.471433	-0.197267	-0.0391667	-0.752567	0.107733	-0.864867	0.00413333	-0.279167	-0.185267	-0.0394667	-0.341967	0.0655333	0.0906333	-0.293567	0.314933	0.0526333	-0.334567	-0.138867	0.147433	-0.0108667	-0.933567
new_525021_528076_c	0.1503	0.1123	-0.2626	0.1425	0.1698	-0.059	0.9021	0.6955	0.4285	-0.4003	-0.8736	-0.2197	-0.3968	0.0376	0.1588	-0.5912	0.1805	-0.3464	-0.4574	-0.0084	-0.162	0.2334	-0.0812	-0.2338	-0.2247	-0.2503	0.0195	-0.2583	-0.235	-0.1239	0.0838	-0.6724	-0.3687	0.2393	-0.1721	-0.2201	0.1221	-0.0937	-0.1279	-0.1249	0.099	0.4509	0.2384	-0.448	-0.3242	-0.526	-0.1353	-0.5142	-0.397
BSU04770	0.3093	-0.1944	-0.1149	-0.3584	-0.2528	-0.312	-1.3455	-1.143	-1.509	0.108	-0.7248	0.6623	-0.1696	0.2634	-0.4419	0.131	0.0712	0.4756	0.1988	-0.2571	-0.2971	0.7404	0.1994	0.2481	-0.6643	0.2951	-0.5627	-0.367	0.7637	0.0821	0.1747	-0.3181	0.1411	-0.3922	0.1358	-0.3405	-0.191	-0.0274	-0.2207	0.6015	0.454	-0.1194	0.277	0.354	-0.3882	0.218	0.6303	0.1833	-0.6031
BSU04780	0.282367	-0.0755333	-0.206833	-0.368233	-0.434233	-0.395833	-2.05203	-2.22903	-2.49873	-0.239433	-0.964033	0.263267	-0.485533	-0.163233	-0.297433	-0.481633	-0.298033	0.190667	-0.0938333	-0.419033	-0.785633	0.800767	0.116767	-0.172233	-0.480433	-0.157733	-0.447133	-0.702333	0.514167	-0.102733	0.0914667	-0.457233	-0.0547333	-0.652633	-0.208733	-0.600133	-0.239533	-0.698433	-0.558433	-0.0964333	-0.144533	-0.485333	0.0697667	-0.230333	-0.687933	-0.179433	-0.218033	-0.267733	-1.17943
new_527912_528128	0.2243	0.07	-0.2943	-0.1855	-0.4383	-0.0634	-1.0663	-0.8792	-1.2435	-0.1872	-1.102	0.3824	-0.306	-0.1215	-0.1235	-0.3496	-0.0167	0.5687	0.0548	-1.2289	-0.0461	1.0806	0.2485	0.0568	-0.4132	0.3003	-0.2406	-0.591	0.4452	-0.3737	-0.009	-0.6419	0.3498	-0.7739	0.244	0.0192	-0.073	0.1102	-0.0747	0.5117	0.8234	-0.2872	0.5625	0.2833	-0.2554	0.1236	0.1221	-0.0522	-0.9054
BSU04790	0.2557	0.0158	-0.2715	-0.3119	-0.2287	-0.3064	-0.9759	-0.7507	-1.0807	-0.0348	-0.7793	0.3633	-0.3133	0.005	0.2366	-0.2291	0.0248	0.4291	-0.0241	-0.3045	-0.329	0.8586	0.233	-0.0908	-0.2706	-0.1135	-0.1852	-0.4991	0.2076	-0.2072	0.1352	-0.4922	-0.1459	-0.5711	-0.0741	-0.5406	-0.1425	-0.4252	0.0202	0.2569	0.1792	-0.0121	0.573	0.0677	-0.2374	0.13	0.1074	0.1446	-0.831
new_528616_528703	0.2193	-0.2311	0.0118	-0.7449	-0.5793	-0.3944	-2.9509	-2.5233	-3.1483	-0.1568	-1.2263	0.6235	-0.1596	0.0477	-0.073	-0.2881	0.0863	0.5087	0.2081	-1.4784	-0.1477	0.4816	0.4477	0.1594	-0.6107	0.2445	-0.3205	-0.7581	0.5446	-0.3498	-0.1819	-0.4487	0.183	-1.3173	-0.2924	-0.9328	-0.0473	0.057	-0.2461	0.2063	0.3241	-0.7466	0.3693	0.1794	-0.4453	-0.0631	0.3292	-0.0956	-0.5151
BSU_tRNA_51	0.7532	-0.1801	-0.5731	-0.4233	-0.3966	-0.7003	-3.0245	-3.2122	-2.7093	0.0631	-0.7379	0.8831	-0.5875	0.5622	0.647	-0.6477	-0.7525	0.3455	-0.1311	0.188	-0.899	-0.482	0.4184	-0.6752	-0.1077	0.0845	1.1988	-0.9497	0.2598	0.1503	-0.1436	-0.6872	-0.2074	-0.2884	-1.0556	-1.0285	-0.5267	-0.1186	-0.3928	-0.1049	-0.5413	-0.248	-0.7284	-0.6588	0.0914	-0.3736	-0.0384	-0.3192	-1.34
new_529454_530352	0.0798	0.0398	-0.1196	-0.1839	0.0571	-0.1838	-0.0157	0.0902	-0.1742	0.1014	-0.8933	0.4871	0.2915	0.3373	0.8439	-0.3308	0.2262	0.5963	0.058	-0.5824	0.1176	0.5179	0.5756	0.2592	0.0683	0.3585	1.2343	-0.5777	0.5804	-0.2273	-0.0343	-0.2368	0.4481	0.1224	-0.2272	0.3614	-0.0039	0.6357	0.0273	0.328	0.457	-0.0275	0.3277	0.0038	-0.0548	0.255	0.3393	-0.1838	-0.1361
BSU04800	0.245367	-0.156433	-0.0889333	-0.0176333	0.194167	0.229567	-1.80873	-2.34883	-2.58453	-0.190433	-1.00603	0.562367	-0.493633	0.223767	-0.0629333	-0.300833	-0.0663333	0.136767	-0.346533	-0.713233	-0.640133	0.159667	0.246867	-0.0759333	-0.494133	0.282867	-0.101933	-1.10433	0.383067	-0.501333	-0.388533	-1.00293	0.289867	-0.658333	0.643867	0.673067	-0.357133	-0.0127333	-0.0295333	0.651767	0.610467	-0.203033	0.409667	0.459567	-0.0434333	0.293567	0.353667	-0.154733	-1.02183
BSU04810	0.225667	-0.0412333	-0.184433	-0.102733	0.00926667	0.197967	-1.91453	-2.13703	-2.43103	-0.533233	-1.24623	0.291167	-0.805133	-0.0803333	-0.494333	-0.599533	-0.231833	-0.0502333	-0.489933	-0.998033	-0.776433	0.495767	-0.00753333	-0.144233	-0.713233	0.200167	-0.386633	-1.43563	0.362567	-0.457433	-0.560333	-0.941133	0.215167	-0.521733	0.426867	0.409867	-0.0893333	-0.0571333	-0.431133	0.0991667	0.279567	-0.697933	0.525867	0.147067	-0.522733	-0.226833	0.0717667	-0.565933	-1.31083
BSU04820	0.260333	-0.0732667	-0.187067	-0.124567	-0.0943667	0.172233	-1.94947	-2.12367	-2.55147	-0.609667	-1.36177	0.268233	-1.00397	-0.178167	-0.113367	-0.640567	-0.428967	-0.319967	-0.402167	-0.742267	-1.03627	0.403733	-0.107667	-0.367267	-0.583167	0.133733	0.253933	-1.25737	0.133233	-0.521567	-0.797267	-1.05067	0.142533	-1.01407	0.314633	0.231633	-0.0772667	-0.0685667	-0.484267	-0.153367	-0.0393667	-0.632667	0.329033	-0.0678667	-0.647367	-0.279767	-0.0892667	-0.578467	-1.39657
BSU04830	-0.4304	-0.5953	1.0257	0.0864	-0.2587	-0.6226	-2.5603	-1.4914	-1.8857	0.0105	-0.0418	1.6745	0.3238	1.5428	-0.0497	0.1613	1.1453	0.1335	0.2996	0.9086	-0.1782	1.0278	1.727	0.2951	0.2248	1.3913	0.6827	-0.2802	1.4458	0.4802	1.0504	0.2744	1.9097	0.2948	1.647	1.8956	0.9761	1.3836	0.2143	1.2117	-0.0141	0.2271	1.6539	-0.3389	0.2157	0.6255	-0.6142	0.6001	-1.6943
BSU04839	-0.394567	-0.557367	0.951933	0.0220333	-0.275267	-0.700767	-2.05067	-1.26317	-1.77677	0.0482333	-0.274667	1.55953	0.0243333	1.23163	-0.236767	0.0864333	1.23463	0.370733	0.478833	0.716533	-0.257567	1.23173	1.52273	0.166333	0.0882333	1.49123	0.196733	-0.260867	1.71943	0.517133	1.15563	0.448033	1.71793	0.709733	1.64253	1.67853	0.798233	1.27473	0.220933	1.34953	-0.0888667	-0.0363667	1.47483	-0.321567	-0.00286667	0.599733	-0.426867	0.483133	-1.57437
BSU04840	-0.306667	-0.629367	0.936033	0.0149333	-0.141167	-0.693167	-1.53487	-0.932967	-1.28787	0.338833	-0.215267	1.76513	0.196433	1.57473	0.330933	0.224733	1.51973	0.656333	0.648233	0.716433	0.116033	1.45823	1.93663	0.641833	0.537333	1.64183	1.04523	0.227433	1.95133	1.07363	1.65883	0.932433	2.18043	1.26963	2.19623	1.93293	0.965933	1.23953	0.375233	1.29533	0.126933	0.309133	1.18523	-0.164467	0.248333	0.612033	-0.297667	0.487533	-1.37647
new_532412_532652_c	0.253667	0.0811667	-0.334833	-0.195433	-0.0986333	0.0498667	-0.678933	-0.520733	-0.776933	-0.285033	-1.13083	0.346867	-0.450933	0.123567	0.0435667	-0.225933	0.144867	0.149967	0.00256667	-1.31903	-0.386033	0.378267	0.196767	-0.162733	-0.554933	0.129067	-0.110533	-0.990033	0.0949667	-0.380433	-0.171133	-0.703133	0.0480667	-0.762633	0.201667	0.114367	-0.457133	0.0359667	-0.0275333	0.346567	0.609667	-0.263233	0.813867	0.481667	-0.259133	-0.00953333	0.306867	-0.161833	-0.734633
new_532604_532921	-0.362067	-0.643567	1.00563	-0.345767	-0.374067	-0.884667	-2.59687	-1.58297	-1.97137	-0.130467	-1.01797	1.63593	-0.0640667	1.27953	-0.0273667	0.109233	1.13733	0.279333	0.565433	-0.0462667	-0.191167	1.32783	1.61183	0.342633	0.150533	1.41323	0.889533	0.0401333	2.06653	1.10133	1.80943	0.681633	2.12863	1.40323	2.27413	1.93093	1.19983	1.20333	-0.446667	0.729233	-0.306367	-0.416867	1.26813	-0.541367	-0.386667	0.201933	-0.548467	-0.0429667	-1.98697
BSU04850	-0.2936	-0.5393	0.8329	-0.029	-0.2782	-0.6421	-1.4665	-0.9587	-1.3428	0.2132	-0.2684	1.6857	0.147	1.4678	0.4665	0.2869	1.3448	0.7909	0.6084	0.6652	0.0986	1.324	1.6889	0.6732	0.5006	1.76	1.2569	0.3311	2.0759	1.1161	1.4125	0.8008	2.2131	1.1404	2.1124	1.9443	0.9018	1.1873	0.1698	1.0844	0.0409	0.2168	1.1036	-0.2881	-0.0362	0.4772	-0.4698	0.3634	-1.3559
BSU04860	-0.3504	-0.6211	0.9715	-0.1135	-0.2067	-0.7563	-1.1242	-0.7553	-1.2469	0.1656	-0.1426	1.6315	0.1447	1.2045	0.1814	0.265	0.9401	0.6357	0.5769	0.8786	0.003	1.2699	1.5302	0.4438	0.3975	1.6437	0.9401	0.2083	2.1273	0.9936	1.4358	0.7686	2.0968	1.0769	2.1951	2.0224	0.9092	1.0528	0.1765	1.0597	-0.1704	0.2631	1.0613	-0.5469	-0.0717	0.7061	-0.406	0.3778	-1.2808
BSU04870	-0.3609	-0.4661	0.827	0.1636	-0.0613	-0.5088	-0.8039	-0.5388	-0.8223	0.1662	-0.4099	1.548	0.0584	0.9838	0.1829	0.2756	0.9657	0.6475	0.6203	0.6686	0.0048	1.3497	1.4485	0.3919	0.3045	1.5227	0.7404	0.2177	2.0217	1.0319	1.3842	0.9088	2.0948	1.2096	2.1977	1.8385	0.9833	0.9412	0.234	0.7937	-0.0473	0.3587	1.2591	-0.3067	0.0005	0.3862	-0.3994	0.2414	-1.1365
new_535832_536095	-0.209233	-0.405833	0.615067	0.288767	-0.367833	-0.525133	-0.635633	-0.443633	-0.733733	0.334267	-0.289933	1.51177	-0.0388333	0.674867	-0.135133	0.249067	0.753367	0.729567	0.519967	0.926767	-0.136733	1.50057	1.34927	0.409067	0.266767	1.67237	0.592667	0.307367	2.09597	1.09467	1.52507	0.901767	1.76137	1.18997	2.20647	1.69827	1.17647	0.732367	0.409867	0.692267	0.106267	0.516767	1.36447	-0.223133	0.0889667	0.395967	-0.159433	0.322267	-1.00273
BSU04880	-0.363967	-0.526767	0.890733	0.0349333	-0.280567	-0.654167	-1.14227	-0.805367	-1.15137	-0.00136667	-0.305467	1.52943	-0.0223667	1.05113	0.0442333	0.000633333	0.822033	0.507333	0.431833	0.572233	-0.0776667	1.27663	1.42393	0.270333	0.266833	1.52823	0.963833	-0.0630667	1.97743	0.872933	1.07173	0.522033	2.15703	0.811933	1.92633	2.08693	1.15423	1.10073	0.0679333	1.00603	-0.167267	0.125433	1.35303	-0.512967	0.108033	0.497433	-0.558767	0.158133	-1.30827
BSU04890	-0.330467	-0.531367	0.861833	-0.0100667	-0.341967	-0.771567	-1.36637	-0.982767	-1.36117	0.244833	-0.218167	1.56363	0.200233	1.18463	0.0386333	0.141333	0.896133	0.536933	0.601333	0.672233	0.00623333	1.30533	1.60313	0.348333	0.284333	1.49433	0.796233	0.0859333	1.80543	0.929033	1.39453	0.802733	2.07903	1.19153	2.17083	2.00593	1.02763	1.22043	0.286833	1.10703	-0.0654667	0.348533	1.24483	-0.322867	0.0213333	0.601533	-0.512267	0.340133	-1.39077
BSU04900	-0.339133	-0.455533	0.794667	0.165067	-0.157233	-0.497933	-1.00943	-0.732633	-1.04583	0.231867	-0.188933	1.69307	0.169167	1.36137	0.158667	0.251667	1.18197	0.740367	0.792767	0.805567	0.234167	1.45137	1.66607	0.560567	0.312567	1.67477	1.06227	0.215967	1.87537	1.10427	1.58037	0.866667	2.07117	1.43537	2.41547	2.09417	1.14347	1.03237	0.311667	1.14567	0.317867	0.373467	1.40857	-0.0806333	0.273267	0.433767	-0.342833	0.402667	-1.20583
BSU04910	-0.3193	-0.5652	0.8845	0.2055	-0.2606	-0.6268	-1.1853	-0.9633	-1.2483	0.2437	-0.2312	1.6477	0.0393	1.3011	0.4686	0.2123	1.146	0.5881	0.5696	0.945	0.0226	1.2361	1.5666	0.4649	0.3698	1.6524	1.0534	0.0553	2.1207	1.02	1.399	0.9213	2.2667	1.3605	2.3253	2.2031	1.2466	1.3209	0.2258	0.9591	-0.1483	0.1845	1.254	-0.4457	-0.0113	0.4337	-0.5281	0.214	-1.3436
BSU04920	-0.402267	-0.318667	0.720933	0.102333	-0.125167	-0.397267	-0.870167	-0.574867	-0.871067	0.0843333	-0.257267	1.34873	0.124033	1.07163	0.194033	0.120933	0.864333	0.657233	0.363233	0.632533	0.0657333	1.41633	1.43993	0.323533	0.251433	1.39033	0.647133	0.0942333	1.66123	0.722733	1.66493	0.706933	2.05433	0.959333	2.11923	1.76203	1.03863	1.14283	0.288933	1.00773	0.0817333	0.391133	1.15023	-0.654767	-0.0258667	0.432433	-0.546367	0.175533	-1.10337
BSU04930	-0.400333	-0.338333	0.738667	0.0545667	-0.213133	-0.394533	-0.675233	-0.463433	-0.820633	-0.146433	-0.364933	1.30347	-0.222833	0.775667	-0.156833	-0.0133333	0.816467	0.452867	0.195267	0.607667	0.0654667	1.30367	1.37797	0.484367	0.0479667	1.37667	0.778267	-0.162233	1.48807	0.806267	1.13717	0.668467	1.92227	0.758167	1.76277	1.72227	0.773367	0.840967	-0.212733	0.657367	-0.103233	0.0258667	1.07447	-0.415333	-0.294233	0.0350667	-0.438933	-0.293633	-1.06453
BSU04940	-0.182433	-0.296733	0.479167	0.0538667	-0.0299333	-0.256033	-0.149533	0.00606667	-0.274633	-0.0682333	-0.501833	1.04997	-0.233333	0.688067	0.229267	-0.106033	0.766467	0.425767	0.281067	0.707967	0.0363667	1.06577	1.05897	0.394567	0.253367	1.19547	0.881267	0.175967	1.76717	1.02447	1.21177	0.773367	1.82437	1.16187	1.93447	1.66197	0.916567	0.741967	-0.222133	0.0220667	-0.135333	0.147067	0.555167	-0.537233	-0.333933	-0.241233	-0.392333	-0.438033	-0.802133
BSU04950	-0.224633	-0.175333	0.399967	0.0299667	-0.00223333	-0.177533	0.0147667	0.162767	-0.148033	-0.0380333	-0.439333	0.894267	-0.171133	0.753567	0.199467	-0.218133	0.897367	0.396567	0.300167	0.562967	0.108767	1.06037	1.00277	0.373467	0.292567	1.21397	0.796867	0.140967	1.71637	0.962767	1.17257	0.642867	1.76367	1.21327	1.72447	1.70217	0.908867	0.872367	-0.258333	0.0856667	-0.0315333	0.202767	0.683467	-0.563433	-0.271233	-0.266633	-0.411033	-0.336333	-0.698633
BSU04960	-0.0885333	-0.214233	0.302767	0.0623667	-0.0580333	-0.331233	0.0140667	0.0922667	-0.173533	0.00846667	-0.410333	0.973567	-0.185333	0.685967	0.392367	-0.0799333	0.610867	0.328667	0.276667	0.566467	0.00176667	1.15437	1.05007	0.205667	0.293467	1.10097	0.967367	0.129267	1.70797	0.841867	1.11927	0.658267	1.77207	0.915367	1.67147	1.54257	0.865267	0.844467	-0.0270333	0.109667	-0.0479333	0.179067	0.647467	-0.563833	-0.317433	-0.105233	-0.325833	-0.295633	-0.744033
BSU04970	-0.1099	-0.1216	0.2315	0.1342	0.1457	-0.1681	0.2645	0.3363	0.0853	0.0166	-0.3386	0.8451	-0.2469	0.5877	0.2185	-0.2735	0.6181	0.3751	0.1468	0.845	0.1427	1.0285	0.9549	0.3476	0.217	1.1125	0.7187	0.1894	1.4888	0.7483	1.1733	0.5144	1.6549	1.0835	1.7479	1.5335	0.9229	0.6125	-0.0828	0.1202	0.1064	0.3052	0.6687	-0.4764	-0.2535	-0.253	-0.296	-0.2804	-0.5846
BSU04980	-0.124433	-0.172833	0.297267	0.0435667	0.0749667	-0.225133	0.389467	0.339967	0.136267	-0.171833	-0.494333	0.866967	-0.292633	0.777067	0.0349667	-0.176133	0.839867	0.327567	0.0836667	0.631067	0.162067	0.942567	0.999267	0.375367	0.0461667	1.11357	0.698167	-0.0522333	1.55097	0.754067	1.03677	0.330667	1.69067	0.939367	1.61327	1.63907	0.823067	0.774767	-0.288933	0.106667	0.0118667	0.112067	0.502167	-0.518033	-0.283133	-0.436333	-0.475633	-0.560833	-0.757633
BSU04990	0.334133	-0.0523667	-0.281767	0.0862333	0.0441333	0.194733	-0.245167	-0.151567	-0.263167	-0.906567	-1.58017	-0.770067	-1.49337	-0.852067	-0.476167	-1.32477	-1.33597	-0.368067	-0.932267	-1.63317	-0.864767	0.0352333	-0.573467	-0.458367	-0.830167	-0.706867	0.165233	-1.51017	-0.676367	-0.748567	-1.13087	-1.11367	-0.0376667	-1.00747	0.502133	0.279033	0.358133	0.647633	-0.470667	-0.734967	0.212033	-0.590267	-0.0862667	-0.0430667	-0.425267	-0.840667	0.167733	-1.06697	-1.07947
new_546051_546165_c	0.321	-0.089	-0.232	-0.1298	-0.369	0.0532	-1.5912	-1.1906	-1.5982	-0.1492	-0.9782	0.606	-0.3014	0.1352	-0.0554	-0.3937	0.0123	0.4535	-0.1492	-0.7547	0.0068	0.1125	0.5693	0.4791	-0.1191	0.2392	0.3497	-0.9202	0.4436	-0.2454	-0.5243	-0.5493	0.3886	-1.416	0.2238	0.169	-0.3928	0.4126	-0.2393	0.4515	0.5591	-0.5832	-0.1525	0.4846	-0.086	-0.0337	0.1579	-0.2144	-1.0652
BSU05000	0.2914	-0.1297	-0.1617	-0.0875	-0.3326	-0.0499	-1.7238	-1.3218	-1.6468	-0.0878	-0.7901	0.4729	-0.4458	0.0867	-0.1161	-0.4912	-0.1114	0.3023	-0.2313	-0.682	-0.1553	0.3226	0.5022	0.311	-0.1787	0.2936	0.3856	-1.0063	0.383	-0.2674	-0.5734	-0.5697	0.4635	-1.3153	0.1338	0.2437	-0.2694	0.2954	-0.2322	0.1546	0.3561	-0.5734	0.0443	0.3007	-0.161	-0.1714	-0.082	-0.3249	-1.1931
BSU05010	0.319067	-0.0212333	-0.297833	0.259267	0.170367	0.774067	-0.829833	-0.719233	-1.15923	-0.721133	-1.53303	-0.314933	-1.20123	-0.577833	-0.789633	-1.20533	-0.751933	-0.460033	-1.07103	-1.44353	-1.07333	-0.124133	-0.506833	-0.433733	-0.912133	-0.266333	-0.365433	-1.65943	-0.242433	-0.774433	-0.918633	-1.11603	-0.120633	-0.444233	0.649767	0.576967	0.291167	0.228967	-0.499333	-0.230933	0.154767	-0.692533	-0.00703333	0.132467	-0.281733	-0.677633	-0.192833	-0.952833	-1.56463
BSU05020	0.2926	-0.0045	-0.2881	-0.1722	-0.3616	0.0505	-0.6957	-1.6686	-2.141	0.0664	-1.108	0.1445	-0.5321	0.0806	0.0397	-0.467	-0.302	0.2707	-0.3126	-1.1981	-0.3277	0.4688	-0.3643	0.1131	-0.4166	-0.1942	0.0124	-0.9523	-0.0837	-0.2052	-0.4958	-0.4768	0.1631	-0.4932	0.8122	0.3028	0.398	0.5587	0.143	-0.0102	0.7763	-0.0658	0.5631	0.4606	0.1966	-0.0862	0.5414	0.0522	-0.6374
BSU05030	0.248633	-0.0475667	-0.201067	-0.452667	-0.546467	-0.0288667	-1.90087	-1.88277	-2.22007	-0.526567	-1.53707	-0.0980667	-1.15187	-0.678967	-0.665067	-1.09127	-0.602167	-0.178167	-0.640167	-1.32847	-0.946267	0.374033	-0.118467	-0.248867	-0.654667	-0.136967	-0.0668667	-1.54697	0.0837333	-0.724867	-1.19797	-1.02317	-0.0556667	-1.24947	0.196933	0.0748333	-0.140167	-0.304067	-0.317067	-0.0424667	-0.0996667	-0.720167	0.440533	-0.0487667	-0.463767	-0.524167	-0.354767	-0.683267	-1.63427
new_549652_549910	0.354567	-0.151633	-0.202933	-0.291533	-0.481433	0.00316667	-1.92263	-1.90323	-2.17723	-0.674133	-1.67243	0.0343667	-0.965933	-0.564033	-0.640333	-1.18823	-0.777933	-0.0628333	-0.610033	-1.26283	-0.805733	0.221367	-0.253833	-0.232533	-0.645233	-0.0938333	-0.398133	-1.54143	0.0449667	-0.811633	-0.594133	-0.941133	0.0612667	-0.759433	0.208767	-0.197433	-0.433333	-0.175533	-0.121633	0.0850667	0.206567	-0.622133	0.310567	0.0578667	-0.407133	-0.335333	-0.360133	-0.976833	-1.66473
new_549923_550239_c	0.280033	-0.0737667	-0.206267	-0.313567	-0.307767	-0.197967	-0.913067	-1.01817	-1.28567	-0.0228667	-0.737667	0.645933	-0.0648667	0.697733	0.234133	-0.0371667	0.170033	0.693833	0.160533	-0.709067	-0.125267	1.03083	0.652533	0.264833	0.0186333	0.624533	0.358133	-0.540667	0.510633	0.0929333	0.161533	-0.683667	0.554733	-0.623367	0.295733	0.0800333	-0.462367	0.0277333	-0.204167	0.739433	0.597233	-0.353367	0.707233	0.123733	-0.0536667	0.227533	0.0927333	0.168733	-0.869167
BSU05040	0.253533	-0.0345667	-0.218967	-0.388967	-0.293067	-0.196867	-1.00477	-0.985667	-1.21717	-0.194467	-0.902167	0.327033	-0.301467	-0.0730667	-0.197967	-0.413467	-0.0749667	0.215033	-0.228067	-0.575067	-0.261667	0.705033	0.231333	0.0967333	-0.365567	0.230433	-0.181367	-0.574767	0.497033	-0.129367	0.158433	-0.743767	0.158133	-0.735467	0.0601333	-0.298067	-0.272767	-0.275567	-0.316467	0.249033	0.293133	-0.319667	0.312533	0.124233	-0.363267	-0.0559667	-0.0694667	-0.0950667	-0.880967
new_551074_551518	0.135567	-0.120133	-0.0154333	-0.724233	-0.745233	-0.188533	-2.23323	-2.51193	-2.71673	-0.501733	-1.27343	0.478567	-0.683033	-0.178133	-0.897533	-0.823133	-0.158233	-0.0322333	-0.240233	-1.45153	-0.400733	0.555567	0.414667	-0.172933	-0.595033	0.370267	-0.156233	-1.49313	0.540467	-0.635533	-0.833933	-1.02573	0.0784667	-1.83053	-0.501033	-0.175733	-0.528433	-0.0626333	-0.776133	-0.149533	-0.0291333	-0.915333	0.305467	-0.108933	-0.642733	-0.418333	-0.395733	-0.820833	-1.32613
BSU05050	0.2912	-0.1005	-0.1907	-0.5282	-0.4673	-0.2217	-2.1635	-2.3588	-2.772	-0.1034	-1.0126	0.5783	-0.5228	0.2329	-0.2648	-0.4284	0.0917	0.211	-0.1308	-0.9831	-0.366	0.7205	0.4432	0.0476	-0.2279	0.364	0.1165	-1.0041	0.3492	-0.3509	-0.4474	-0.8296	0.2279	-1.6744	-0.2474	-0.3118	-0.648	0.0809	-0.1998	0.0251	0.0607	-0.5776	0.038	-0.0752	-0.2961	-0.2956	-0.203	-0.2904	-1.1669
new_551930_551999	0.386167	-0.220733	-0.165433	-0.615933	-0.453933	-0.160533	-2.28773	-2.56203	-3.01503	-0.0695333	-1.15563	0.740567	-0.466233	0.364967	-0.164033	-0.387333	0.119167	0.302767	-0.162333	-1.54713	-0.384533	0.610967	0.472167	0.0789667	-0.151333	0.359267	0.148367	-1.01163	0.393467	-0.271033	-0.460033	-0.869633	0.239467	-1.76243	-0.259833	-0.325933	-0.741733	0.123067	-0.260533	0.0578667	0.0976667	-0.531233	-0.0589333	-0.114833	-0.201533	-0.208233	-0.149733	-0.337933	-1.20423
BSU05060	0.2181	-0.0069	-0.2112	-0.0185	-0.1381	0.0482	-0.2908	0.2617	-0.0719	-0.2174	-0.9538	0.0927	-0.5488	-0.039	-0.3	-0.5067	-0.0957	0.0649	-0.3194	-0.9793	-0.2696	0.337	0.1325	-0.0137	-0.2696	0.0865	0.1884	-0.7499	0.2562	-0.0971	-0.0481	-0.5174	0.154	-0.4238	0.0457	-0.0529	-0.213	0.0328	-0.3318	-0.0059	0.2696	-0.6342	0.0977	-0.0765	-0.3075	-0.3845	0.0322	-0.3928	-0.6943
BSU05070	0.120067	0.0792667	-0.199333	-0.487433	-0.571033	-0.415933	-1.01853	-1.08413	-1.38893	-0.174733	-0.797533	0.260067	-0.498133	0.0114667	0.0278667	-0.504733	-0.0207333	0.0544667	-0.182833	-0.473233	-0.388733	0.721967	0.136867	-0.0982333	-0.265133	0.160367	-0.0965333	-0.689333	0.251367	-0.279133	-0.00553333	-0.727733	0.170867	-0.963333	-0.415033	-0.498133	-0.402733	-0.435033	-0.404633	-0.266033	-0.0344333	-0.371633	0.349167	-0.334833	-0.567033	-0.401433	-0.432933	-0.456233	-1.23833
BSU05080	0.306767	0.0293667	-0.336133	-0.439133	-0.262333	-0.395733	-0.833233	-0.868633	-1.08773	-0.0635333	-0.634533	0.543667	-0.315733	0.580467	-0.0463333	-0.235233	0.366167	0.0847667	-0.0376333	-0.0152333	-0.318333	0.886167	0.418367	0.0722667	-0.247333	0.290167	0.104867	-0.579933	0.453767	-0.0182333	-0.119433	-0.746233	0.0366667	-0.852233	-0.360433	-0.255233	-0.266933	-0.195633	-0.541033	-0.231433	0.0738667	-0.358033	0.301167	-0.260433	-0.506733	-0.482433	-0.256733	-0.231333	-0.989733
BSU05090	0.223133	-0.0397667	-0.183367	-0.389967	-0.391367	-0.291467	-0.794767	-0.682867	-0.922167	0.0595333	-0.599167	0.431433	-0.160567	-0.0264667	0.0301333	-0.248767	0.0823333	0.471333	-0.0155667	-0.451167	-0.201167	0.788733	0.151733	0.107933	-0.191667	0.221333	0.00633333	-0.502267	0.579533	-0.00276667	0.0762333	-0.512067	0.201433	-0.315267	-0.0969667	-0.252967	-0.215267	-0.0943667	-0.0759667	0.326033	0.333033	0.0226333	0.590433	0.184333	-0.221367	-0.00396667	0.134533	0.0831333	-0.607567
new_556002_556561	0.310133	-0.111167	-0.198967	-0.585267	-0.451067	-0.309367	-1.14847	-1.02267	-1.21637	-0.179167	-0.760667	0.243133	-0.267267	-0.114267	0.0401333	-0.456567	0.0302333	0.209233	-0.113667	-0.723267	-0.150667	0.968933	0.325133	0.196933	-0.249067	0.284033	0.0398333	-0.823967	0.573233	-0.196767	-0.256567	-0.759567	0.255633	-1.06817	-0.0718667	-0.173767	-0.151867	0.0367333	-0.340767	0.399333	0.527633	-0.320367	0.627933	0.331133	-0.196167	0.00433333	-0.0844667	0.0830333	-0.836267
BSU05109	0.1711	-0.12	-0.0511	-0.5835	-0.9862	-0.325	-1.1193	-1.0533	-1.4357	-0.3281	-0.8517	0.0393	-0.6566	-0.3405	-0.4506	-0.8342	-0.1741	0.1449	-0.0238	-1.4661	-0.1152	0.1259	-0.1901	0.2022	-0.1712	-0.1819	0.1898	-0.6678	0.0213	0.0215	-0.2087	-0.2178	0.5332	-1.4685	0.303	0.1013	-0.7137	0.3771	-0.2511	0.1083	0.7558	-0.5755	0.0569	0.3949	-0.1211	-0.0138	0.3814	-0.2484	-0.7947
BSU05110	0.288633	-0.0216667	-0.266967	-0.351867	-0.129467	-0.0168667	-0.382167	-0.594267	-0.820267	-0.501267	-1.43697	-0.0197667	-0.916567	-0.348367	-0.518867	-0.861367	-0.521867	-0.0538667	-0.648267	-1.40057	-0.632767	0.505933	-0.0366667	-0.232267	-0.750367	-0.0420667	-0.340967	-1.32987	0.0302333	-0.563867	-0.738667	-0.901467	0.153433	-0.885267	0.345333	0.302533	-0.218567	-0.0774667	-0.610267	-0.111967	0.117933	-0.655767	0.271433	-0.0325667	-0.352467	-0.498267	-0.218867	-0.616867	-1.26377
new_559146_559263	0.327533	-0.299667	-0.0278667	-0.322567	-0.736967	-0.0370667	0.0576333	-0.376067	-0.481067	-0.211867	-1.35087	0.630833	-0.328367	0.0726333	-0.0441667	-0.564667	-0.392567	0.349733	0.120533	-2.51637	-0.315167	0.947633	0.308333	-0.0182667	-0.153367	0.397533	0.611933	-0.767267	0.347433	-0.354167	-0.829667	-1.19457	0.668633	-1.95557	0.378333	-0.0759667	0.286233	1.02583	-0.580367	-0.330367	0.574633	-0.713867	0.656933	0.326733	-0.446467	-0.126967	0.343533	-0.247567	-0.653067
BSU05120	0.249533	-0.197967	-0.0515667	-0.715667	-0.526967	-0.244367	-0.147567	-0.451967	-1.07927	-1.47567	-1.51877	0.361033	-0.450367	0.0746333	-1.31217	-0.935467	-2.07597	-1.73157	-0.130267	-1.69677	-0.525367	0.704833	-0.307067	0.248633	-0.362267	0.390933	-0.710567	-0.853367	0.196933	-0.137767	-1.46517	-1.05797	0.335133	-1.24617	0.398633	-0.191367	-0.0958667	0.412633	-1.85867	-0.726967	0.418933	-1.74317	0.329033	0.366833	-0.185767	-0.139167	0.387433	-0.881367	-0.503867
new_559362_560150_c	0.2594	-0.1493	-0.1101	0.6642	0.9851	0.7082	1.8035	2.7756	2.4633	0.0092	-1.0535	0.5445	0.0778	0.5642	0.1567	-0.1389	0.3208	0.4174	-0.1543	-0.7581	-0.1081	0.1475	0.2713	0.481	-0.3856	0.4521	0.1065	-1.0271	0.2567	-0.3154	-0.5985	-0.6624	0.0772	-0.1163	0.7232	0.4766	-0.1288	0.2468	0.3105	0.8634	1.0949	-0.0095	0.2557	0.9378	0.7519	0.425	0.9097	0.0016	-0.2979
BSU05130	0.230967	-0.103133	-0.127833	0.276267	0.423367	0.440867	1.01117	1.84197	1.58477	-0.189133	-1.20343	0.213967	-0.682733	-0.258933	-0.212933	-0.679833	-0.447333	-0.0108333	-0.417233	-0.896033	-0.823433	0.454067	-0.0299333	-0.163733	-0.375933	-0.197133	-0.451233	-1.31043	-0.0391333	-0.809133	-0.953833	-0.978033	-0.250033	-0.928333	0.109167	-0.189333	-0.0690333	-0.0326333	0.0886667	-0.135533	0.350667	-0.301533	0.819267	0.307667	0.0166667	0.0741667	0.383767	-0.388933	-1.20153
new_560621_561166	0.2524	-0.0013	-0.2511	-0.2	-0.0573	-0.1204	-0.1261	-0.3313	-0.6286	-0.3132	-0.8799	0.1323	-0.6925	-0.0063	-0.2827	-0.5931	-0.0134	0.0385	-0.4472	-0.622	-0.3982	0.7552	0.1269	-0.0785	-0.4076	0.0489	-0.0715	-0.7122	0.0877	-0.2476	-0.1891	-0.7318	-0.0508	-0.7235	-0.1344	-0.5095	0.1535	0.0257	-0.4771	-0.2475	0.0295	-0.248	0.5416	-0.2561	-0.2197	-0.5889	-0.2663	-0.5688	-0.9235
BSU05140	0.0877	-0.0019	-0.0858	0.179	0.4719	0.1685	-0.1014	-0.0543	-0.2789	0.1	-0.6257	0.3706	-0.2416	0.3981	0.2921	-0.2928	0.3812	0.4447	-0.0701	0.0182	0.049	0.6118	0.225	0.2248	-0.1205	0.2205	0.1765	-0.3442	0.3268	0.0866	0.3134	-0.4437	0.1197	-0.1286	0.2456	-0.1764	0.1182	-0.1016	0.0212	0.3334	0.5571	0.095	0.2981	0.251	-0.0526	-0.0261	0.214	-0.1509	-0.3219
BSU05150	0.173	-0.0157	-0.1573	0.3028	0.3449	0.2918	-0.5559	-0.3772	-0.684	-0.0391	-0.8275	0.4955	-0.4507	0.1302	0.1383	-0.389	0.1228	0.3769	-0.0809	-0.4018	-0.3525	0.5701	0.3148	-0.044	-0.3412	0.353	0.0198	-0.7543	0.5797	-0.2506	-0.1897	-0.772	0.1242	-0.5608	-0.0108	0.0352	-0.0394	-0.1894	-0.3085	0.0565	0.1125	-0.3295	0.3183	-0.0101	-0.3747	-0.2261	-0.0137	-0.3107	-0.7159
BSU05160	0.1662	-0.0384	-0.1278	0.0653	0.0071	0.0483	0.1405	0.2136	-0.1012	0.1069	-0.6723	0.4389	-0.2039	0.1912	0.1791	-0.4373	0.255	0.2066	-0.1658	-0.2784	-0.1214	0.5976	0.1336	0.0254	-0.303	0.1486	0.1546	-0.3052	0.4395	-0.1274	0.1625	-0.5606	0.0949	-0.1233	0.1039	-0.1517	-0.0366	-0.0066	0.1455	0.2483	0.3698	0.3201	0.4246	-0.0825	-0.1534	-0.2014	0.0513	-0.1613	-0.5219
BSU05170	0.113333	-0.0135667	-0.0997667	0.397833	0.487233	0.341333	-0.711867	-0.826967	-1.09547	-0.361567	-0.845567	0.153033	-0.568967	-0.0507667	-0.269967	-0.406467	0.0104333	0.134833	-0.354867	-0.555167	-0.410167	0.588333	0.0202333	-0.217567	-0.578467	0.121733	-0.409767	-0.916667	0.378633	-0.270267	-0.162567	-0.950667	-0.0680667	-0.725267	-0.194267	-0.251567	0.259033	-0.240967	-0.534267	0.190233	0.210833	-0.382967	0.410533	0.0820333	-0.444967	-0.333567	0.0467333	-0.227867	-0.790767
BSU05180	0.222167	-0.0362333	-0.185933	-0.200633	-0.176933	-0.145133	-0.915133	-0.998533	-1.22273	0.152667	-0.669233	0.645467	-0.199933	0.138367	0.137867	-0.213133	0.110867	0.381767	-0.0488333	-0.504633	-0.340133	0.596267	0.299967	0.0792667	-0.127833	0.294467	0.0261667	-0.398933	0.728567	-0.0588333	0.140267	-0.520433	0.185467	-0.329133	0.0246667	-0.0983333	-0.0863333	-0.0845333	-0.0164333	0.436667	0.413967	0.00306667	0.618967	0.278167	-0.208733	0.0814667	0.200767	0.271667	-0.540433
BSU05190	0.175133	0.0314333	-0.206567	-0.108867	-0.109867	-0.240867	-0.0568667	-0.00596667	-0.241467	0.115933	-0.566367	0.318333	-0.213467	0.179633	0.160133	-0.267867	0.174033	0.251733	0.00583333	-0.0519667	-0.160967	0.556733	0.151633	-0.0403667	-0.260067	0.0977333	-0.0189667	-0.389767	0.315433	-0.0370667	0.122233	-0.563567	0.00273333	-0.297667	-0.258167	-0.397067	-0.219467	-0.227067	-0.245167	-0.491967	-0.174967	0.129033	-0.0166667	-0.725067	-0.474067	-0.657567	-0.566367	-0.492167	-0.761767
new_567551_567661	0.1469	0.0098	-0.1567	1.1698	1.0356	1.6782	0.4666	0.1515	-0.0418	-1.4751	-2.9646	-1.5633	-2.1117	-2.2359	-1.821	-1.9768	-1.8404	-0.7252	-1.7106	-3.066	-1.3411	-0.9918	-1.5664	-0.6576	-1.9034	-1.3928	-1.4971	-2.0677	-1.1043	-1.6875	-1.6746	-1.3998	-0.7997	-0.2128	0.7048	-0.0777	0.6208	0.6978	-0.5959	-0.9085	0.6058	-0.925	-1.3486	0.3418	-0.7322	-1.1922	0.4773	-1.4753	-0.6314
BSU05200	0.282633	-0.0932667	-0.189367	0.931433	0.794333	1.35283	0.300133	-0.157767	-0.367167	-1.15147	-2.00267	-0.968167	-1.34497	-1.41037	-0.962667	-1.66747	-1.31977	-0.290067	-1.12527	-2.68197	-0.904367	-1.07067	-0.944367	-0.652967	-1.58237	-0.915867	-0.381767	-1.78877	-0.709167	-1.25677	-1.02317	-1.33007	-0.275467	-0.341967	0.576533	0.0704333	0.110233	0.728233	-0.666367	-0.496067	0.841433	-1.05327	-1.44687	0.227833	-0.707867	-0.947467	0.232933	-1.10287	-0.803667
BSU05210	0.242933	-0.0124667	-0.230467	-0.112967	-0.0801667	0.0625333	-0.793467	-0.822567	-1.03727	0.00343333	-0.734067	0.714933	-0.301667	0.475733	-0.000266667	-0.309167	0.172433	0.260233	-0.185067	-0.302367	-0.436167	0.673133	0.379933	-0.0594667	-0.376367	0.310633	-0.0543667	-0.784567	0.500233	-0.108167	-0.146567	-0.833767	0.260633	-0.636767	-0.0581667	0.0129333	-0.0522667	0.0256333	-0.329467	0.114633	0.245233	-0.351067	0.372533	-0.0279667	-0.367467	-0.286667	-0.0588667	-0.173567	-1.03967
BSU05220	0.278767	-0.0120333	-0.266733	0.393367	0.464967	0.723867	-0.293633	-0.0627333	-0.298433	-0.664433	-1.68683	-0.800133	-1.23203	-1.06023	-0.653933	-1.20523	-1.08033	-0.356133	-0.847233	-1.36093	-0.961833	-0.273433	-0.759933	-0.429933	-0.908533	-0.930633	-0.563733	-1.46293	-0.726733	-0.884533	-0.934033	-0.843033	-0.489533	-0.230033	0.206467	-0.129033	0.214367	0.169967	-0.483333	-0.903933	-0.191933	-0.733733	-0.640933	-0.300833	-0.736733	-0.917233	0.0613667	-1.00673	-1.01403
BSU05230	0.1567	-0.0168	-0.1399	0.0454	0.1094	0.0313	0.3531	0.3873	0.2105	0.2209	-0.4944	0.3948	-0.0129	0.1188	0.4127	-0.2013	0.2607	0.424	0.0951	0.131	0.0338	0.3938	0.1179	0.072	-0.023	0.1267	0.246	0.1733	0.4059	0.1959	0.3449	-0.1595	0.0406	0.1821	0.1171	-0.2096	-0.0409	0.0238	0.3908	0.3956	0.4305	0.6782	0.218	0.0124	-0.107	0.0771	0.3074	0.1745	-0.2187
BSU05240	0.2154	-0.0172	-0.1982	-0.1447	-0.1589	-0.1583	-0.7743	-0.6822	-0.943	-0.2516	-0.8843	0.1281	-0.4913	-0.1641	-0.2839	-0.5117	-0.2807	0.089	-0.253	-0.4812	-0.4226	0.5663	-0.0951	-0.1146	-0.4773	-0.0309	-0.2469	-0.6631	0.3152	-0.2226	-0.045	-0.6594	0.0604	-0.3635	0.0469	-0.0609	-0.0175	-0.0922	-0.4089	-0.3023	0.0864	-0.1582	0.2293	-0.2425	-0.5503	-0.3503	-0.0771	-0.3328	-0.7923
BSU05250	0.265067	0.0178667	-0.282933	-0.243633	-0.408833	-0.143933	-1.88353	-1.95603	-2.19173	-0.0659333	-0.946733	0.406067	-0.502533	-0.131233	-0.0734333	-0.448633	-0.129833	0.212867	-0.108233	-0.986433	-0.533933	0.649967	0.204467	-0.120933	-0.258633	0.0569667	-0.0219333	-0.879033	0.410267	-0.295933	-0.391033	-0.641033	0.0998667	-0.947933	0.0516667	-0.130533	-0.169433	-0.0980333	-0.221833	0.0151667	0.0825667	-0.486533	0.328067	-0.149933	-0.460833	-0.192133	-0.106333	-0.305433	-1.22483
new_573400_574654	0.2936	-0.007	-0.2866	-0.3366	-0.5181	-0.1086	-2.1451	-2.3616	-2.5507	-0.2357	-1.0575	0.3232	-0.448	-0.3424	-0.4421	-0.4285	-0.3689	0.3626	0.0151	-0.9028	-0.3418	0.7536	0.1627	0.0354	-0.3698	0.3239	-0.0088	-0.7572	0.5991	-0.2996	-0.1322	-0.5502	0.1496	-0.7373	0.0539	-0.1989	-0.229	-0.1652	-0.2615	0.455	0.279	-0.7156	0.1931	0.0291	-0.4341	-0.0346	0.1418	-0.2261	-1.0056
BSU05260	0.1949	-0.0029	-0.192	-0.4516	-0.3438	-0.002	-1.7148	-1.7319	-1.8851	-0.4842	-1.2667	0.2601	-0.6052	-0.0146	-0.3041	-0.3722	-0.3618	0.3364	-0.2315	-1.0589	-0.5484	0.42	-0.0839	-0.1394	-0.692	0.153	-0.3015	-0.7772	0.3053	-0.3171	-0.1752	-0.918	0.1259	-0.9842	0.0808	-0.1715	-0.5666	-0.4014	-0.5796	0.0455	0.125	-0.5769	0.0118	0.0012	-0.6847	-0.5706	-0.1773	-0.2796	-1.109
new_574025_574105_c	0.375533	-0.110067	-0.265467	-0.322267	-0.116567	-0.261867	-1.19307	-1.29087	-1.36597	-0.483667	-1.09607	0.159233	-0.785167	0.0318333	-0.163367	-0.534267	-0.357167	0.207733	-0.280367	-0.713467	-0.804267	0.408133	0.139833	0.0895333	-0.611767	0.196133	-0.0698667	-0.704467	0.621033	-0.186667	-0.424367	-0.916667	-0.114167	-0.906867	0.175633	-0.0414667	-0.307867	-0.335967	-0.591267	0.209233	0.154233	-0.169067	0.250833	-0.0618667	-0.395767	-0.335967	-0.111167	-0.164167	-0.979367
BSU05270	0.3225	-0.0389	-0.2836	-0.1755	-0.0351	-0.1127	-1.0309	-1.1109	-1.2259	-0.2662	-0.9653	0.2089	-0.6149	0.1205	-0.0994	-0.3994	-0.1922	0.1026	-0.1882	-0.3628	-0.6823	0.571	0.0024	-0.1614	-0.5841	0.2103	-0.3273	-0.5553	0.4339	-0.1151	-0.2104	-0.7584	0.0041	-0.5554	0.3166	-0.0816	-0.1454	-0.2864	-0.2892	0.0897	0.1599	-0.0444	0.3458	-0.0521	-0.3123	-0.3023	0.0555	-0.08	-0.924
BSU05280	0.286133	-0.00336667	-0.282767	-0.358567	-0.446567	-0.127667	-3.10207	-2.85307	-3.07277	-0.320567	-0.923467	0.0542333	-0.441867	-0.281867	-0.0165667	-0.388067	-0.393267	0.416633	-0.238267	-1.11967	-0.284267	0.974633	0.159433	-0.0947667	-0.312167	0.402733	-0.110767	-0.566167	0.461533	-0.228867	0.151033	-0.606767	0.189433	-0.933467	0.249433	-0.0738667	-0.532567	-0.0721667	-0.229867	0.236433	0.167033	-0.703767	0.131833	-0.171567	-0.410467	0.0321333	-0.138167	-0.0377667	-1.05787
BSU05290	0.2856	-0.098	-0.1876	-0.7271	-0.5993	-0.5849	-1.1946	-1.2489	-1.4766	-0.0471	-0.8637	0.4047	-0.5457	0.089	-0.008	-0.3628	-0.2122	0.0851	-0.0473	-0.4323	-0.3678	0.6296	0.4058	0.3005	-0.0492	0.3808	0.0894	-0.3874	0.4648	-0.177	1.77636e-15	-0.599	0.2854	-0.8783	-0.1916	-0.2849	-0.5653	-0.2439	-0.0552	-0.0488	0.1719	-0.1525	0.4291	-0.0914	-0.1313	0.2256	0.2261	-0.0641	-0.9536
new_576099_576163_c	0.370167	-0.206533	-0.163633	-0.812133	-0.741633	-0.448633	-1.24553	-1.38913	-1.65293	-0.206633	-0.861933	0.349667	-0.435133	0.0370667	-0.278333	-0.687733	-0.351433	-0.120233	-0.171833	-0.631633	-0.447033	0.637167	0.479267	0.343267	-0.0458333	0.391867	-0.335533	-0.641633	0.529267	-0.193533	-0.159933	-0.787933	0.330967	-1.50413	-0.336533	-0.141633	-0.406333	-0.235633	-0.280133	-0.124033	0.173067	-0.371333	0.552367	-0.0969333	-0.205733	0.0833667	0.171367	-0.174933	-1.07813
BSU05300	0.314033	0.0487333	-0.362767	-0.460567	-0.314667	-0.234967	-0.261467	-0.230867	-0.464267	-0.228567	-0.943867	0.0689333	-0.468667	0.0291333	0.0545333	-0.350167	-0.109867	0.116233	-0.0390667	-0.295867	-0.337367	0.492933	0.142333	0.00523333	-0.126467	0.160133	0.0454333	-0.399067	0.373833	-0.168367	0.0590333	-0.682867	-0.0842667	-0.469167	-0.188667	-0.523167	-0.449067	-0.334467	-0.0869667	0.128133	0.146533	0.149633	0.151633	-0.0751667	-0.172467	-0.0985667	0.166933	-0.0565667	-0.680467
BSU05310	0.0754333	0.0466333	-0.122067	0.0930333	0.0792333	-0.0269667	0.376033	0.444733	0.198333	-0.237567	-0.699367	0.0555333	-0.438367	0.0466333	0.0932333	-0.514467	0.238633	0.0335333	-0.216967	-0.0530667	-0.0509667	0.394833	0.00233333	0.0758333	-0.178467	0.120333	0.102333	-0.0614667	0.305633	0.0550333	0.251733	-0.488767	-0.0559667	0.0384333	0.0401333	-0.186367	0.00203333	-0.111267	-0.125267	-0.0773667	0.208233	0.427133	0.271433	-0.256467	-0.246767	-0.427467	-0.00326667	-0.418867	-0.428367
BSU05320	0.258733	0.0433333	-0.302067	-0.410767	-0.406667	-0.452767	-2.28077	-2.46017	-2.77067	-0.0808667	-1.15647	0.283633	-0.668167	-0.282867	-0.0518667	-0.350867	-0.205867	0.232133	-0.0947667	-0.646467	-0.508367	0.606533	0.239333	-0.0229667	-0.320967	0.209033	-0.156567	-0.641767	0.526433	-0.444367	-0.117667	-0.465867	0.0777333	-0.680767	-0.0427667	-0.588867	-0.360767	-0.619967	-0.328867	-0.0969667	-0.148167	-0.368467	0.119533	-0.140467	-0.747667	-0.247967	0.157333	-0.311167	-1.09447
BSU05329	0.247467	0.0104667	-0.257933	-0.146333	-0.0645333	-0.137833	-1.32833	-1.48593	-1.74573	0.267967	-0.718333	0.848167	-0.236833	0.279267	0.253667	0.0255667	0.212867	0.434567	0.106967	-0.530233	-0.113033	0.669767	0.447267	0.443767	0.0399667	0.502567	0.342667	-0.361833	0.495467	0.0724667	0.112667	-0.0732333	0.133167	-0.229633	0.561567	-0.195833	-0.312933	-0.288533	0.0862667	0.338467	0.296767	-0.0415333	0.241567	0.247367	-0.0291333	0.129867	0.430167	-0.0396333	-0.823933
new_579354_579540	0.310433	-0.0724667	-0.237967	-0.333467	-0.443067	-0.146167	-0.897067	-0.998067	-1.21817	0.0995333	-0.528567	0.400133	-0.257367	0.143833	0.126933	-0.511867	-0.330267	0.463433	-0.0433667	-0.373867	-0.150567	0.888733	0.383933	0.140433	0.178933	0.390833	0.150633	-0.383067	0.595533	0.0443333	0.152333	-0.704367	0.337333	-0.922167	0.0837333	-0.329867	-0.0787667	0.147333	0.0431333	-0.0194667	0.354233	0.179033	0.550933	-0.0986667	-0.166767	-0.180867	-0.0135667	-0.0940667	-0.971767
BSU05330	0.246533	-0.0155667	-0.230967	-0.361967	-0.506767	-0.0970667	-1.03287	-1.07917	-1.28937	0.0294333	-0.842567	0.582833	-0.277367	-0.0145667	-0.324567	-0.392267	-0.273567	0.346433	-0.0862667	-0.542967	-0.272267	0.852233	0.367333	0.0809333	-0.117967	0.374733	0.0550333	-0.456167	0.665233	-0.131667	0.0119333	-0.642367	0.258033	-0.940867	-0.0348667	-0.365367	-0.147767	-0.00766667	-0.0363667	-0.0442667	0.260833	0.00773333	0.410333	-0.0613667	-0.354167	-0.143267	-0.0292667	-0.188167	-0.972567
BSU05340	0.288067	-0.0399333	-0.248133	-0.352833	-0.502333	-0.115433	-0.999433	-1.02273	-1.31933	0.0653667	-0.714533	0.384867	-0.205033	-0.0772333	-0.0557333	-0.366433	-0.158733	0.411467	-0.0682333	-0.443533	-0.287633	0.857267	0.236367	0.110467	-0.129633	0.382967	-0.00873333	-0.467533	0.676367	-0.165233	0.117267	-0.532333	0.280367	-0.694533	-0.0942333	-0.273433	-0.154333	-0.0974333	-0.0514333	0.318467	0.252967	-0.0244333	0.356767	-0.0237333	-0.441133	-0.0620333	-0.0859333	-0.0927333	-0.822033
BSU05343	0.247	-0.0184	-0.2286	-0.5076	-0.4746	-0.293	-0.994	-0.9381	-1.1592	0.2649	-0.6205	0.7399	-0.1259	0.29	0.1885	-0.265	-0.0584	0.3094	-0.0415	0.0993	-0.396	1.0318	0.2401	0.4221	0.0124	0.1055	0.1809	-0.3379	0.5726	-0.058	0.3045	-0.5169	0.0663	-0.5306	-0.1002	-0.341	0.0173	-0.1099	0.0813	0.2089	0.1183	0.2856	0.6199	0.0388	-0.25	-0.1118	0.0153	-0.0603	-0.7212
BSU05344	0.285267	-0.102933	-0.182333	-0.497833	-0.437833	-0.376533	-0.972733	-0.885833	-1.10913	0.308367	-0.605833	0.786667	-0.0996333	0.460867	0.213867	-0.204533	0.0197667	0.355067	0.0158667	0.174867	-0.328433	0.968967	0.329467	0.514967	0.0282667	0.210167	0.198367	-0.318633	0.605967	0.0417667	0.268667	-0.474233	0.0974667	-0.459533	-0.0711333	-0.366633	0.0735667	-0.132033	0.0446667	0.191067	0.204767	0.340867	0.633567	0.0819667	-0.201633	-0.128033	-0.0346333	0.0461667	-0.781733
BSU05350	0.208533	0.0729333	-0.281467	0.131033	0.170733	0.172433	0.252333	0.140733	-0.197067	-0.100967	-0.784667	0.343933	-0.288067	0.226133	-0.154567	-0.376167	-0.00766667	0.0947333	-0.355967	-0.436067	-0.306567	0.294533	0.110333	-0.0222667	-0.566067	0.125133	-0.365967	-0.864167	0.120233	-0.237167	-0.207467	-0.657467	0.121533	-0.0811667	0.372133	0.513533	-0.207367	-0.103767	-0.123967	-0.0731667	0.0926333	-0.134167	0.167133	-0.0239667	-0.0579667	-0.242067	0.00763333	-0.207267	-0.835567
BSU05360	0.0043	0.0569	-0.0612	0.1901	0.2584	0.0579	0.6489	0.7378	0.5019	-0.5005	-0.7713	-0.1665	-0.5751	0.1318	0.0146	-0.7062	0.3687	-0.2314	-0.5155	0.0122	-0.0849	0.3691	-0.1015	-0.0913	-0.2494	-0.0492	-0.0057	-0.2373	-0.0545	-0.0508	0.2286	-0.5672	-0.1756	0.1357	0.0078	-0.2275	0.1199	-0.0209	-0.2935	-0.4576	-0.0009	0.2902	0.2995	-0.5411	-0.4145	-0.8506	-0.4019	-0.707	-0.2377
BSU05370	0.168733	0.0260333	-0.194767	-0.228167	-0.238067	-0.209367	-0.578367	-0.516067	-0.838267	-0.121067	-0.794467	0.201433	-0.432767	-0.0163667	0.0503333	-0.318367	0.0844333	0.238433	-0.130367	-0.170267	-0.254667	0.687433	0.170733	-0.0289667	-0.159567	0.273733	-0.192367	-0.555967	0.386533	-0.146267	-0.119767	-0.617767	0.0105333	-0.417767	-0.0299667	-0.104567	-0.219567	-0.304367	-0.242967	-0.262167	0.0323333	-0.00776667	0.264033	-0.400667	-0.408267	-0.300867	-0.185967	-0.364867	-0.850767
BSU05380	0.109933	0.0245333	-0.134467	0.240733	0.191733	0.188933	-0.344867	-0.214267	-0.491367	-0.330667	-0.936167	0.00613333	-0.652567	-0.173667	-0.119367	-0.700167	-0.207567	-0.0763667	-0.383267	-0.374567	-0.477367	0.338533	-0.150467	-0.365267	-0.485167	-0.169067	-0.124067	-0.754467	-0.117767	-0.321867	-0.113467	-0.778367	-0.0338667	-0.385267	-0.0166667	-0.0573667	0.177233	0.101133	-0.454167	-0.435367	0.153933	-0.254067	0.139433	-0.344467	-0.529467	-0.666867	-0.162967	-0.753067	-0.946367
BSU05390	0.361	-0.1048	-0.2562	-0.0447	0.0101	0.1961	-1.633	-1.7642	-1.9802	-0.1218	-1.1489	0.0676	-0.6615	-0.207	-0.1604	-0.733	-0.4974	0.0228	-0.4735	-0.8537	-0.7374	0.3267	-0.205	-0.2419	-0.6996	-0.1607	-0.1228	-0.9223	0.1547	-0.469	-0.2137	-0.6408	-0.0139	-0.3567	0.378	-0.1518	0.0433	-0.1377	-0.2473	-0.0697	0.1505	-0.2497	0.1554	0.0569	-0.4738	-0.3014	0.0848	-0.3235	-1.0817
BSU05400	0.230233	0.0557333	-0.285967	0.127733	0.141233	0.250433	-0.897667	-0.996167	-1.16277	0.346033	-0.397367	1.32993	0.307133	0.836433	0.596933	0.274833	0.558233	0.436833	0.487333	0.266033	-0.116467	0.757233	0.656633	0.239833	0.121833	0.516433	0.532433	-0.187767	0.984633	0.291533	-0.146467	-0.0541667	0.707533	0.0731333	0.213133	0.428033	-0.390467	0.473533	0.179733	0.396633	0.284233	-0.136867	0.376933	0.193733	0.0514333	0.371733	0.523633	0.229133	-0.498467
BSU05408	0.100267	-0.0350333	-0.0652333	0.0748667	0.0632667	0.102867	0.422067	0.511267	0.288267	-0.343233	-0.678033	0.0127667	-0.299933	0.0903667	0.0189667	-0.657933	0.248467	0.00106667	-0.283633	-0.00293333	-0.112533	0.722567	-0.0915333	0.0624667	-0.301533	0.0256667	-0.0657333	-0.504733	0.0700667	-0.0872333	0.232567	-0.586433	-0.159633	0.0823667	0.0694667	-0.157033	0.175767	0.0436667	-0.200733	0.121167	0.232967	0.259367	0.604967	-0.143033	-0.262833	-0.496033	-0.0564333	-0.379833	-0.348433
BSU05409	0.1509	0.0871	-0.238	0.1741	0.0994	0.0063	0.1961	0.298	0.0233	-0.2281	-0.7197	0.0829	-0.4224	0.2365	0.2916	-0.64	0.2317	-0.1331	-0.3799	0.3659	-0.2252	0.4691	0.064	-0.1717	-0.2074	-0.0741	0.0227	-0.6056	-0.0327	-0.1421	0.0695	-0.7728	-0.2602	-0.153	-0.0757	-0.2028	0.1459	0.0284	-0.3311	-0.171	0.1853	0.2057	0.3839	-0.2739	-0.3341	-0.3962	-0.1175	-0.3152	-0.5892
BSU05410	0.257333	-0.0580667	-0.199267	-0.402367	-0.436367	-0.192467	-1.51197	-1.53447	-1.76997	-0.0118667	-0.661167	0.344433	-0.282867	-0.0437667	0.130933	-0.298567	-0.154467	0.364333	-0.0215667	-0.259867	-0.408267	0.735233	0.177233	-0.0140667	-0.241567	0.204433	-0.0624667	-0.549567	0.694133	-0.139267	-0.160967	-0.716867	0.0928333	-0.613767	-0.0900667	-0.289167	-0.374167	-0.348667	-0.268067	0.192633	0.278033	-0.117667	0.353033	-0.00596667	-0.360567	-0.0431667	0.00663333	-0.0714667	-0.888567
BSU05420	0.273967	0.111567	-0.385533	-0.386333	-0.332633	-0.171133	-1.65383	-1.67443	-1.96673	0.121467	-0.466733	0.636367	-0.156533	0.282967	0.224867	-0.0959333	-0.0456333	0.207567	0.136867	0.150167	-0.449633	0.784367	0.251767	0.00626667	-0.105933	0.154067	0.0815667	-0.538833	0.439867	-0.154133	-0.118933	-0.707033	0.0148667	-0.418733	-0.102733	-0.279533	-0.316133	-0.258533	-0.227633	-0.107833	0.110767	-0.252233	0.339267	-0.0408333	-0.209033	-0.0241333	0.0492667	-0.178633	-0.811433
BSU05430	0.0845333	0.0495333	-0.134067	0.0506333	0.143333	-0.0434667	0.933533	0.654333	0.432533	-0.156567	-0.693767	0.0715333	-0.426467	0.160233	0.0342333	-0.494667	0.308933	0.0175333	-0.230367	0.0616333	-0.0645667	0.497533	0.0267333	-0.00586667	-0.167567	0.0255333	0.0145333	-0.205967	0.171533	0.0198333	0.161033	-0.515567	-0.187367	0.0495333	-0.107367	-0.234767	0.0103333	-0.0827667	-0.168367	-0.255267	0.169933	0.388633	0.325733	-0.414967	-0.200867	-0.496167	-0.144167	-0.393667	-0.453767
new_591895_592302_c	0.2351	-0.0148	-0.2203	-0.7593	-0.6381	-0.53	-1.6726	-1.6925	-1.8379	-0.7106	-1.3015	-0.4481	-0.7844	-0.7726	-0.8495	-0.9668	-0.9116	-0.253	-0.772	-1.5501	-0.6809	-0.2247	-0.498	-0.2296	-0.9156	-0.5989	-0.5529	-1.0796	-0.3819	-0.514	-0.2814	-0.7396	-0.6194	-0.9497	-0.6321	-1.0901	-0.9579	-0.8662	-1.0085	-0.6693	-0.387	-0.8042	-0.885	-0.7065	-1.0201	-0.971	-0.6504	-1.1227	-1.5552
BSU05440	0.349	-0.1463	-0.2027	-0.7147	-0.7615	-0.7122	-2.7891	-2.4542	-2.7762	-0.6006	-1.4539	-0.4172	-0.8301	-0.9083	-0.8412	-1.0168	-1.1056	-0.3161	-0.8135	-1.7539	-0.8911	0.0531	-0.4964	-0.5074	-1.0023	-0.6301	-0.8402	-1.2462	-0.3069	-0.678	-0.7679	-0.8028	-0.5625	-1.5036	-0.7094	-1.074	-0.727	-1.1386	-1.1648	-0.9568	-0.4764	-1.3115	-0.9115	-0.607	-1.0908	-0.891	-0.6771	-1.1265	-1.7974
new_593206_593301_c	0.251033	-0.0350667	-0.215967	-0.754367	-0.945767	-0.485267	-2.91907	-2.58757	-2.92717	-0.702867	-1.75587	-0.553567	-1.37937	-1.31107	-0.655667	-1.18367	-1.41687	-0.301967	-1.00177	-1.92347	-1.04137	0.0843333	-0.563267	-0.557467	-0.680767	-0.969267	-0.547867	-1.30097	-0.551867	-0.912867	-0.979567	-0.972367	-0.590767	-2.37717	-0.848867	-1.57587	-0.776667	-1.19597	-1.06677	-1.24617	-0.582767	-1.40197	-0.671067	-0.684167	-1.30097	-1.20437	-0.832667	-1.08367	-2.10067
BSU05450	0.147233	0.0590333	-0.206267	0.0552333	0.101233	-0.0761667	0.416633	0.467933	0.216233	-0.374967	-0.728967	-0.00196667	-0.471767	0.0103333	-0.183567	-0.519167	0.0820333	0.0578333	-0.288367	-0.105867	-0.116167	0.407033	0.0669333	0.00473333	-0.298667	0.137233	-0.221467	-0.360867	0.275633	-0.0442667	0.154533	-0.654967	0.00633333	-0.235567	-0.0482667	-0.0783667	-0.0141667	-0.111467	-0.250567	-0.151467	0.132633	0.0635333	0.355933	-0.319567	-0.324967	-0.479667	-0.289567	-0.424167	-0.627667
BSU05460	0.263833	0.0124333	-0.276267	-0.118967	-0.0427667	0.0417333	-0.821567	-0.843267	-1.08337	-0.183867	-0.708767	0.317033	-0.375267	0.0903333	-0.130767	-0.253267	-0.00526667	0.239433	-0.103767	-0.362467	-0.363167	0.626333	0.267633	0.00213333	-0.303167	0.150933	-0.306767	-0.823767	0.285033	-0.299467	-0.217467	-0.735567	0.0180333	-0.680267	-0.123967	-0.171567	-0.334667	-0.122167	-0.288167	0.111333	0.197533	-0.374467	0.250333	0.0425333	-0.420167	-0.0850667	0.00863333	-0.197267	-0.870067
BSU05470	0.299133	-0.0947667	-0.204367	-0.597067	-0.734267	-0.357167	-0.969467	-1.06687	-1.49577	0.175933	-0.556467	0.781733	0.257233	0.263833	0.151333	-0.00796667	0.148633	0.787033	0.326633	-0.301367	0.0238333	1.08683	0.696033	0.138033	-0.109567	0.218833	0.0177333	-0.329067	0.721433	0.0397333	0.243833	-0.476267	0.314233	-0.939567	-0.283967	-0.512467	-0.328767	-0.153167	-0.139267	0.637233	0.272833	-0.0216667	0.443333	0.0638333	-1.03327	-0.793767	-0.960767	-0.609267	-1.64367
new_596003_596095_c	0.274733	-0.0750667	-0.199667	-0.711467	-0.834767	-0.495067	-1.15207	-1.94267	-1.81997	0.219733	-2.33277	0.897833	-0.516267	0.227233	0.0632333	0.0463333	0.240933	0.532033	-0.00956667	-1.04917	-0.294767	0.990433	0.544433	-0.0599667	-0.191267	-0.161467	-0.00406667	-0.641967	0.535233	-0.595367	-0.321567	-0.627767	-0.233567	-1.91667	-0.392867	-1.53737	-0.204167	-0.411767	-0.308067	-1.56227	0.0867333	-0.0516667	0.408833	-0.179467	-1.43347	-1.55087	-0.968267	-0.826067	-2.12727
BSU05480	0.0908333	-0.193167	0.102333	-0.181567	-0.154767	-0.0955667	-1.07127	-0.937767	-1.22287	0.145233	-0.616367	0.706533	-0.139767	0.553633	0.465333	-0.0576667	0.235533	0.640633	0.229233	0.0724333	0.0678333	1.37163	0.663033	0.198933	0.0365333	0.532133	0.578233	-0.285567	0.664933	0.156733	0.301233	-0.183567	0.695733	-0.0360667	0.800033	0.334533	0.449433	0.268733	0.286133	1.02793	1.36633	0.445933	1.53953	0.979633	0.158533	0.762233	1.03043	1.00343	-0.0921667
BSU05490	0.074	-0.164	0.09	-0.176	-0.1474	-0.0299	-0.8827	-0.7192	-0.9736	0.411	-0.2275	0.844	0.0963	0.5305	0.5257	0.3619	0.2393	0.872	0.4314	0.4705	0.2293	1.1632	0.7229	0.3883	0.2033	0.5927	0.3411	0.1222	0.8885	0.3776	0.549	0.0757	0.6451	0.1753	0.8307	0.3584	0.4027	0.2439	0.4724	1.4356	1.3837	0.6988	1.3165	1.2241	0.29	1.0883	1.1736	1.1089	0.257
new_598065_598153	0.100767	-0.223033	0.122267	-0.283933	-0.218433	-0.0526333	-1.07603	-1.00403	-1.36973	0.365267	-0.574833	1.01127	-0.0695333	0.597367	0.703567	0.0628667	0.348467	0.744267	0.538967	-0.0867333	0.0696667	1.01987	0.837367	0.408067	0.261967	0.590967	0.758367	-0.222033	0.785467	0.248967	0.108067	-0.0513333	0.532867	-0.193333	0.698967	0.258967	0.231167	0.401167	0.338567	1.16397	1.20597	0.235767	1.22967	1.13617	0.172267	0.845267	1.19637	0.969467	0.0246667
BSU05500	0.109333	-0.0177667	-0.0915667	-0.134967	-0.0549667	-0.127067	-0.496667	-0.142267	-0.536967	0.312933	-0.374667	0.641133	-0.0844667	0.407533	0.726633	0.0111333	0.273833	0.601233	0.238933	0.253533	0.101733	0.484833	0.524033	0.376133	0.0271333	0.396633	0.448933	-0.0539667	0.430433	0.273133	0.467633	-0.124567	0.282333	0.142133	0.472933	-0.0942667	-0.323167	0.0604333	0.214633	0.846933	1.06893	0.499833	0.401533	0.743733	0.198233	0.551633	0.696033	0.770733	-0.00166667
new_598659_598728	0.118967	-0.0290333	-0.0899333	0.347267	0.477667	-0.110133	0.358667	0.335167	0.200667	-0.213233	-0.525433	0.406967	-0.0277333	0.487767	0.267967	-0.329533	0.504167	0.317067	0.0199667	0.291867	-0.243133	0.556667	0.364767	0.0457667	-0.0459333	0.411067	0.423367	-0.250233	0.733767	0.0910667	0.166567	-0.693033	0.130567	-0.283733	0.164067	-0.00813333	-0.188233	-0.136133	-0.400233	-0.276533	0.210767	0.0228667	0.404367	-0.142633	-0.0505333	-0.296233	-0.0321333	-0.139433	-0.509533
BSU05510	0.106167	0.0379667	-0.144133	0.0948667	0.146267	-0.0813333	0.101267	0.221767	-0.107133	-0.00673333	-0.576733	0.444267	-0.171233	0.545867	0.200767	-0.260933	0.438267	0.313967	0.0956667	0.103967	-0.130633	0.395167	0.273067	0.0718667	-0.123633	0.355267	0.287467	-0.265433	0.641567	0.0718667	0.452167	-0.383433	0.0947667	-0.0510333	0.0709667	-0.0466333	-0.304933	-0.114033	-0.115733	-0.207333	0.203567	-0.0551333	0.315467	-0.206133	-0.0864333	-0.109933	-0.0253333	-0.166933	-0.504533
BSU05520	0.0615	0.1359	-0.1974	0.1216	0.2411	0.2849	0.5783	0.7139	0.4928	1.969	-0.5087	0.0066	-0.242	0.2979	1.4996	-0.3201	0.2633	1.2874	-0.1271	0.0446	0.8429	0.2559	0.0243	0.9773	-0.1773	-0.1869	0.6547	-0.3679	-0.0021	0.0104	0.1032	-0.6165	-0.45	0.0986	-0.1002	-0.2103	-0.1109	-0.0102	-0.202	-0.2796	0.1239	0.2426	0.2069	-0.3366	-0.349	-0.4974	-0.2143	-0.3881	-0.3905
new_599344_599505_c	0.0666667	0.133867	-0.200533	0.179167	0.125867	0.162667	0.911067	0.724167	0.593067	0.332767	-0.585233	-0.714033	-0.596433	-0.135933	0.586767	-1.07923	0.173367	0.646967	-0.634633	-0.0908333	0.493467	0.115767	-0.374033	0.370267	-0.201433	-0.261833	0.183667	-0.512033	-0.458233	-0.0933333	-0.0462333	-0.986933	-0.645233	0.123467	-0.0235333	-0.309733	0.279067	-0.192333	-0.337133	-0.584633	-0.181133	0.0779667	0.166867	-0.744333	-0.497533	-1.12033	-0.423233	-0.933933	-0.402333
new_599509_599874_c	0.189333	0.153633	-0.342967	0.0342333	0.0529333	1.37083	0.946533	0.669833	0.374533	3.72603	-0.453467	-0.436367	-0.174767	-0.0926667	3.78183	-0.188467	0.137833	4.11493	0.283533	-0.242767	3.40243	0.877233	-0.296667	3.48783	0.0884333	-0.363067	2.95003	-0.175267	-0.352267	0.0444333	-0.0538667	-0.595067	-0.578767	0.580933	-0.164567	-0.394867	0.564833	-0.253767	-0.455167	-0.533567	-0.0577667	0.112633	0.145533	-0.610767	-0.489667	-0.954167	-0.425067	-0.784067	-0.703367
BSU05529	0.247833	0.155833	-0.403667	-0.0514667	0.00863333	1.66703	0.883433	0.637733	0.322933	3.91373	-0.582067	-0.439067	-0.173767	-0.114767	3.97063	-0.0639667	0.125133	4.21373	0.296133	-0.0974667	3.33703	1.08083	-0.365567	3.42283	0.133233	-0.417767	2.93183	-0.0225667	-0.388967	0.0404333	-0.102867	-0.618567	-0.615467	0.554633	-0.225767	-0.495967	0.610633	-0.354967	-0.430367	-0.605967	-0.0929667	0.234933	0.128333	-0.622567	-0.522867	-0.982567	-0.448467	-0.820667	-0.689467
new_600145_600228_c	0.0568	0.1439	-0.2007	0.112	0.1651	-0.0189	0.9642	0.7039	0.4161	-0.339	-0.8532	-0.2306	-0.7102	0.0226	-0.3185	-0.8821	0.2104	-0.245	-0.4198	-0.0495	-0.1084	0.4152	-0.21	-0.1287	-0.3396	-0.2136	-0.3152	-0.3361	-0.2562	-0.24	0.0618	-0.6805	-0.5027	0.0202	-0.1359	-0.2671	0.0322	-0.2132	-0.274	-0.4284	0.0223	0.3497	0.2941	-0.4904	-0.2611	-0.7167	-0.3056	-0.6356	-0.642
BSU05530	0.144267	0.154867	-0.299133	-0.0484333	0.0521667	-0.215533	0.913467	0.636067	0.344067	-0.467233	-0.911933	-0.321833	-0.691633	-0.0954333	-0.119233	-0.926533	0.112067	-0.348633	-0.647233	0.0718667	-0.220333	0.283367	-0.296333	-0.227233	-0.465333	-0.272333	-0.209733	-0.482133	-0.291933	-0.292133	0.0133667	-0.925133	-0.560433	-0.0668333	-0.303333	-0.369833	-0.0971333	-0.258533	-0.412233	-0.583833	-0.0577333	0.308567	0.244367	-0.684533	-0.453333	-0.869833	-0.357233	-0.805733	-0.613733
new_600907_601740_c	0.4735	0.2746	-0.7481	-0.4063	-0.3383	-0.5845	0.327	0.2418	0.0025	-0.824	-1.3465	-0.8006	-1.0708	-0.4258	-0.4749	-1.2311	-0.2429	-0.6523	-0.9864	-0.5457	-0.6236	-0.1836	-0.6433	-0.6399	-0.869	-0.6795	-0.7013	-0.8644	-0.7385	-0.6582	-0.3852	-1.2844	-0.9024	-0.4349	-0.6608	-0.7926	-0.4173	-0.5582	-0.7286	-0.9111	-0.5245	-0.2249	-0.243	-1.0802	-0.8947	-1.3389	-0.8114	-1.1407	-1.023
BSU05540	0.0705	0.0846	-0.1551	0.006	-0.0308	-0.1108	0.3182	0.123	-0.113	0.0158	-0.6373	0.2854	-0.2748	0.2388	0.0934	-0.4308	0.2539	0.216	-0.1834	-0.0732	-0.1155	0.4798	0.1221	0.1526	-0.2276	0.1172	0.0874	-0.3324	0.3533	0.0126	0.1801	-0.5416	-0.0379	-0.1047	-0.0237	-0.2004	-0.0049	0.0264	-0.1144	0.0036	0.393	0.198	0.4828	-0.0215	-0.2396	-0.1459	0.1965	0.0357	-0.3437
BSU05550	0.639567	0.439467	-1.07903	-0.693133	-0.696333	-0.872233	-0.000933333	-0.122633	-0.416733	-0.818333	-1.69473	-1.07093	-1.26603	-0.685733	-0.746333	-1.51663	-0.629733	-0.920533	-1.20413	-0.789833	-0.954433	-0.532033	-0.918233	-0.979833	-1.22553	-1.00663	-1.00273	-1.17503	-1.02983	-1.01953	-0.741133	-1.56183	-1.33493	-0.688433	-1.03293	-1.13833	-0.730333	-1.00513	-0.934333	-1.13203	-0.681533	-0.506433	-0.440333	-1.33223	-1.22203	-1.42123	-1.11153	-1.52903	-1.33383
BSU05560	0.666833	0.559633	-1.22647	-0.953867	-0.804367	-1.00817	-0.0929667	-0.167067	-0.473867	-0.947567	-1.66887	-1.29337	-1.40177	-0.912967	-0.720767	-1.71717	-0.723467	-0.988967	-1.52507	-1.03697	-0.989267	-0.612067	-1.30247	-1.09977	-1.19997	-1.24657	-1.09367	-1.42027	-1.19037	-1.17347	-0.881367	-1.90157	-1.45927	-0.841067	-1.08837	-1.33427	-0.784367	-1.13207	-1.22367	-1.19537	-0.950867	-0.623867	-0.725767	-1.59547	-1.29757	-1.84507	-1.31447	-1.60437	-1.49007
BSU05570	0.6653	0.6467	-1.312	-0.9251	-0.8946	-0.9994	-0.0795	-0.2235	-0.5344	-1.0376	-1.9019	-1.3516	-1.5673	-1.0139	-0.8995	-1.8014	-0.7986	-1.0794	-1.5294	-1.0648	-1.0238	-0.7029	-1.359	-1.1538	-1.4129	-1.308	-1.2257	-1.4805	-1.3139	-1.2481	-0.9483	-1.8227	-1.5087	-0.9135	-1.1837	-1.4217	-0.7578	-1.1245	-1.2469	-1.1888	-0.981	-0.7034	-0.7899	-1.6831	-1.3775	-1.9327	-1.3918	-1.6797	-1.6432
BSU05580	0.3427	-0.0278	-0.3149	0.1203	0.315	0.2501	-1.9463	-2.1268	-2.3011	-0.7086	-1.7534	-0.4177	-1.0481	-0.9896	-0.7017	-0.9947	-0.9245	-0.1294	-0.7545	-1.5936	-0.7948	0.3412	-0.518	-0.204	-0.8249	-0.354	-0.3982	-0.9835	0.0883	-0.3985	-0.5766	-0.5155	0.0837	-0.2102	0.471	-0.1234	0.4291	0.0165	-0.6517	-0.4522	-0.0703	-0.7073	-0.2181	-0.1343	-0.634	-0.3963	0.2168	-0.4529	-0.8809
BSU05590	0.390667	-0.0794333	-0.311233	0.174567	0.349267	0.434367	-1.73053	-1.96723	-2.17473	-0.483333	-1.76823	-0.507033	-0.905733	-0.892433	-0.380033	-0.767433	-0.943233	0.0527667	-0.773133	-1.80213	-0.693033	0.352267	-0.372133	-0.180333	-0.596033	-0.346033	-0.0872333	-0.823733	0.106867	-0.333633	-0.295233	-0.487233	0.0703667	-0.352433	0.568967	-0.0699333	0.333067	0.109667	-0.398433	-0.303733	0.184567	-0.423033	-0.237533	0.111567	-0.423733	-0.180233	0.313667	-0.228533	-0.892833
new_603941_604102	0.358667	-0.0119333	-0.346733	0.129467	0.220067	0.395567	-1.85173	-2.12323	-2.34683	-0.519733	-1.58513	-0.319433	-0.969933	-0.823933	-0.392733	-0.872333	-0.898633	-0.0617333	-0.672033	-1.41373	-0.732633	0.114567	-0.408733	-0.150633	-0.632033	-0.462233	-0.192233	-1.07953	-0.0411333	-0.488233	-0.475833	-0.631833	-0.0723333	-0.480633	0.400467	-0.0296333	0.132467	-0.154633	-0.515533	-0.213933	0.120067	-0.576333	-0.361133	0.0866667	-0.472433	-0.348533	0.240167	-0.473833	-0.879033
BSU05600	0.532633	-0.0792667	-0.453367	0.466633	0.409633	0.446433	-1.60567	-1.91097	-2.03047	-0.151467	-1.41197	-0.116767	-0.640067	-0.630767	-0.416167	-0.745567	-0.619967	0.241133	-0.532467	-1.03027	-0.788867	-0.365867	-0.275467	-0.179467	-0.519567	-0.542267	-0.154267	-0.883567	0.00273333	-0.487567	-0.412867	-0.344767	-0.131667	-0.160767	0.535233	0.166733	0.0346333	-0.146067	-0.185667	-0.0925667	0.116733	-0.328767	-0.417067	0.227333	-0.356467	-0.144767	0.579433	-0.448867	-0.840767
new_604577_605269	0.2886	-0.0514	-0.2372	0.1945	0.1803	0.396	-0.672	-0.7789	-0.9956	-0.802	-1.4967	-0.5512	-1.0863	-0.8327	-0.4375	-1.0254	-0.6367	-0.0319	-0.6404	-0.867	-0.4849	0.0955	-0.4878	-0.0986	-0.6054	-0.2727	-0.4076	-0.6874	-0.1773	-0.3621	-0.2858	-0.6028	-0.1279	0.0147	0.4268	0.009	0.0421	-0.2117	-0.2654	-0.0689	0.2729	-0.2493	-0.0873	0.0047	-0.318	-0.4104	0.3098	-0.5392	-0.5723
BSU05610	0.2472	-0.0772	-0.17	0.0022	-0.058	0.0106	-0.3113	-0.4298	-0.6835	0.0766	-0.6665	0.4356	-0.3985	0.0357	0.136	-0.2024	-0.0196	0.3729	-0.0222	0.0181	-0.3427	0.6095	0.0986	0.0212	-0.265	-0.0347	-0.0193	-0.4466	0.4032	-0.1453	0.1587	-0.6164	-0.0117	-0.3238	0.0725	-0.2961	-0.01	-0.2117	-0.0455	0.2984	0.3051	0.2574	0.5033	0.1032	-0.3276	-0.1076	0.1263	0.0176	-0.7033
new_606414_606611_c	0.301133	-0.212767	-0.0883667	-0.276567	-0.677467	-0.0623667	-0.0798667	-0.848467	-1.05777	0.0150333	-0.309967	0.915533	0.417333	0.683033	-0.461267	-0.0844667	0.345733	0.326333	0.129233	-0.883867	-0.301867	0.443233	0.0526333	0.0783333	-0.235667	0.569633	0.187733	-0.818567	0.568233	-0.210667	-0.269267	-0.863967	0.510833	-1.01627	0.0888333	0.234633	-0.507467	0.860733	0.132733	0.178733	1.19733	-0.569167	0.813933	0.713933	-0.0128667	0.333733	0.481133	0.251933	-0.376867
BSU05620	0.286533	-0.106167	-0.180367	-0.414667	-0.433567	-0.127767	-1.99237	-2.18657	-2.35867	-0.0169667	-0.849667	0.444133	-0.122967	-0.158667	-0.100867	-0.166867	-0.248667	0.646833	0.154233	-0.864067	-0.160367	0.617433	0.309333	0.298433	-0.336567	0.432233	-0.0446667	-0.439467	0.829333	0.0231333	0.210433	-0.238067	0.469433	-0.550367	0.253033	-0.114467	-0.497867	-0.0813667	-0.155367	0.518933	0.520033	-0.332367	-0.0732667	0.376533	-0.307967	0.186833	0.409833	-0.00386667	-0.645167
BSU05630	0.179033	-0.128567	-0.0504667	0.216933	0.287933	0.108633	-1.35697	-1.34697	-1.49237	-0.348367	-0.911667	0.438833	-0.462167	-0.0574667	-0.155267	-0.465867	-0.0446667	0.0980333	-0.0925667	-0.426067	-0.426467	0.527933	0.195933	0.0151333	-0.313167	0.310033	-0.0119667	-0.612367	0.693133	-0.114367	0.274333	-0.303967	0.564533	-0.246767	0.484233	0.348733	-0.205567	-0.0491667	-0.301967	0.118433	0.155233	-0.517267	0.345533	-0.0446667	-0.548267	-0.134167	0.0249333	-0.237067	-1.09217
BSU05640	0.2325	-0.0701	-0.1624	-0.5162	-0.4482	-0.5372	-1.1616	-1.3733	-1.6941	-0.2601	-1.0145	0.1	-0.7304	-0.1762	-0.3955	-0.5815	-0.2831	0.0518	-0.2497	-0.5123	-0.6361	0.4571	-0.0271	-0.1517	-0.4299	0.0379	-0.1719	-0.5942	0.4014	-0.2836	-0.1158	-0.7374	-0.2448	-0.8778	-0.3537	-0.6454	-0.404	-0.7029	-0.436	-0.4047	-0.2695	-0.2989	0.0565	-0.5472	-0.4913	-0.4407	-0.1221	-0.562	-1.1432
BSU05650	0.135467	-0.0314333	-0.104033	-0.546933	-0.595033	-0.425933	-1.49463	-1.65903	-1.96233	-0.217333	-0.951033	0.169367	-0.536433	-0.191933	-0.338233	-0.447233	-0.430733	0.164467	-0.0798333	-0.425933	-0.623133	0.472567	0.114967	-0.0194333	-0.248733	0.266967	-0.267733	-0.477933	0.571367	-0.140433	-0.211233	-0.626033	-0.0472333	-0.915833	-0.397133	-0.578733	-0.392133	-0.614733	-0.479033	-0.314333	-0.235733	-0.254533	0.0673667	-0.373133	-0.459033	-0.194733	-0.0896333	-0.249333	-1.00943
BSU05660	0.229	-0.0175	-0.2115	-0.6494	-0.4716	-0.4752	-1.5774	-1.6056	-1.8453	-0.1547	-0.7517	0.3251	-0.3305	0.0772	-0.1519	-0.2712	0.006	0.0728	-0.0695	-0.18	-0.4986	0.2889	0.229	0.1535	-0.1414	0.1416	-0.018	-0.4281	0.7588	-0.0145	0.3303	-0.4118	0.0102	-0.4353	-0.3611	-0.4541	-0.7821	-0.7004	-0.585	-0.0765	-0.4423	-0.2599	-0.191	-0.5559	-0.6422	-0.1928	-0.0983	-0.3882	-1.052
BSU05670	0.3165	-0.0735	-0.243	-0.6354	-0.4244	-0.551	-1.8383	-1.9934	-2.2266	-0.3115	-0.973	0.1621	-0.5242	-0.212	-0.4706	-0.4305	-0.2823	-0.0053	-0.2259	-0.3305	-0.7039	0.3816	0.0022	0.0383	-0.5291	0.0508	-0.3056	-0.5837	0.4301	-0.065	0.1163	-0.6867	-0.1033	-0.7416	-0.2639	-0.6211	-0.709	-0.8715	-0.7232	-0.2099	-0.4602	-0.3262	-0.1288	-0.5684	-0.5861	-0.4155	-0.2306	-0.4148	-1.274
[truncated: 5,089 more rows]
[truncated: 216 more columns]

## Sheet: 3 - M - TRN Structure
	0	1	2	3	4	5	6	7	8	9	10	11	12	13	14	15	16	17	18	19	20	21	22	23	24	25	26	27	28	29	30	31	32	33	34	35	36	37	38	39	40	41	42	43	44	45	46	47	48
[truncated: 5,877 more rows]
[truncated: 34 more columns]

## Sheet: 4 - A - Activity
	M9exp_1	M9exp_2	M9exp_3	M9tran_1	M9tran_2	M9tran_3	M9stat_1	M9stat_2	M9stat_3	MG-0.1_1	MG-0.1_2	MG-0.1_3	MG-0.2_2	MG-0.2_3	MG+5_1	MG+5_2	MG+5_3	MG+10_1	MG+10_2	MG+10_3	MG+15_1	MG+15_2	MG+15_3	MG+25_1	MG+25_2	MG+25_3	MG+45_1	MG+45_2	MG+45_3	MG+60_2	MG+60_3	MG+90_2	MG+90_3	MG+120_1	MG+120_2	MG+120_3	MG+150_1	MG+150_3	GM-0.1_1	GM-0.1_2	GM-0.1_3	GM-0.2_1	GM-0.2_2	GM-0.2_3	GM+5_1	GM+5_2	GM+5_3	GM+10_2	GM+10_3
[truncated: 83 more rows]
[truncated: 216 more columns]

[truncated: 1 more sheets: 5 - iModulon Presence]
