# Supplementary material for: Machine learning uncovers independently regulated modules in the Bacillus subtilis transcriptome
Source: Nat Commun. 2020 Dec 11;11:6338. doi: 10.1038/s41467-020-20153-9 (PMC7732839; doi:10.1038/s41467-020-20153-9)
Supplement: Supplementary file 5 — Supplementary Data 6 [file 41467_2020_20153_MOESM5_ESM.xlsx]

## Sheet: Legend
9 - Activating Conditions
	Expected and unexpected activating conditions for characterized iModulons. Expectations are based on the known mechanism of the enriched regulator combination and the expected function of the iModulon. Elucidating the mechanisms of unexpected activation is a potential path for discovery.

## Sheet: 9 - Activating Conditions
	iModulon name	Long name	Condition activity (Expected)	Condition Activity (Unexpected)
Carbon (11)
0	FadR	Fatty Acids	Activated: over growth with low glucose, upon glucose starvation, poor carbon sources, crowded biofilm conditions when local nutrients are depleted
1	MalR	Malate	Activated: when malate is preset in the media; See Supplementary Figure 3, 7a	Activated: low phosphate condition
2	GlpP	Glycerol	Activated: when glycerol is present in the media, when glycerol is used to induce germination; Repressed: as glycerol is depleted from LB media	Repressed: cold temperature growth
3	FruR	Fructose	Activated: when glucose levels change, when fructose is supplemented to the media, at the end of sporulation (extracellular energy storage)	Activated: germination, phosphate limitation; Repressed: competence
4	LevR	Levan and Fructose	Activated: when fructose is added to media, late in biofilm or stationary phase (extracellular energy storage), anaerobic growth (extracellular carbohydrate storage)	Repressed: heat shock, heat growth
5	FrlR	Amino Sugars	Responds to CodY levels (M9 growth, glucose exhaustion, sporulation); Responds to temperature as it catalyzes the degradation of the first stable intermediates of the Maillard reaction	Activated: quorum conditions (confluent biofilm and swarming cells)
6	ManR	Mannose	Activated: in LB media without glucose (which must contain mannose), in response to fructose supplementation, in independent colonies and germinating cells for cell wall production
7	AcoR	Acetoin	Acivated: stationary phase, glucose exhaustion, sporulation, and confluent biofilms (extracellular energy storage)	Repressed: cold temperature growth
8	LicR	Lichenan	Activated: glucose exhaustion (alternative carbon source)	Many – this is not a well-studied regulon and it may be affected by unknown LB media components
9	CcpA-1	Low Glucose 1	Activated: glucose exhaustion, germination	See Supplementary Figure 6
10	CcpA-2	Low Glucose 2	Activated: glucose exhaustion, stationary phase in the absence of glucose	See Supplementary Figure 6
Amino Acids (8)
11	His	Histidine Synthesis	Activated: minimal media, early sporulation (AA starvation), after diamide stress (AA metabolism perturbation); Repressed: during growth arrest	Repressed: heat shock, phosphate starvation
12	AhrC	Arginine	Responds to exogenous amino acid supply strongly	Repressed: salt shock (see Supplementary Figure 4), heat cold and ethanol stress (potential hypothesis: relationship to SigW through YlxR)
13	TRAP	Tryptophan	Responds to exogenous amino acid supply	Activated: ethanol (see Figure 2a, Supplementary Figure 5a); Repressed: when glutamate and succinate or pyruvate are carbon sources, growth at high temperatures
14	S-Box	Methionine	Responds to exogenous amino acid supply; Activated: diamide	Activated: competence; Repressed: salt, ethanol, and temperature shock
15	TnrA+CodY	Leucine, Methionine, and Threonine	Responds to exogenous amino acid supply; Activated: stationary phase (through CodY), diamide (disulfide stress perturbs methionine metabolism, ROS disrupts iron cofactors needed for these genes)	Activated: competence
16	CodY	BCAA Limitation	Responds to exogenous amino acid supply and anticipated codY levels (including for quorum sensing); Activated: low phosphate (cell wall metabolism)
17	HutP	Histidine Utilization	Activated: stationary phase and glucose exhaustion when other nutrients are depleted	Activated: quorum conditions (confluent biofilm and swarming cells) (see Figure 2b)
18	RocR/PutR	Arginine and Proline Utilization	Activated: stationary phase and glucose exhaustion when other nutrients are depleted; early sporulation to accommodate other amino acid production during amino acid starvation
Other Organic Molecules (3)
19	PyrR	Pyrimidines	Repressed: in stationary phase when growth is slowed, germination, phosphate starvation (since nucleotide synthesis requires phosphate)	Repressed: ethanol, diamide, and peroxide stress; Unusual trend in sporulation
20	PurR	Purines	See PyrR – very similar pattern, but with less extreme activity variation and noise for one condition	Repressed: ethanol; Unusual trend in sporulation
21	Thi-Box	Thiamine	Responds strongly to exogenous thiamine from rich media; Repressed: glucose exhaustion	Repressed: ethanol; Unusual relationship to regulator expression (see Supplementary Figure 7c)
Elemental Homeostasis (8)
22	PchR	Pulcherrimin	Activated: stationary phase, increases to stable level upon glucose exhaustion, and responds to phosphate, consistent with recent study (see Figure 2D)	See Figure 2c
23	Fur	Iron Limitation	Activated: under salt stress (metal homeostasis is changing), during nitrogen fermentation, when ROS species (peroxide and paraquat) disrupt Fe-S clusters; Repressed: in stationary phase when iron levels are established	Activated: growth at low temperature; Repressed: heat, cold, and ethanol shock, growth at high temperature
24	PhoP-1	Phosphate Limitation 1	Activated: growth in close quarters and phosphate starvation	See Figure 2f
25	PhoP-2	Phosphate Limitation 2	Activated: phosphate starvation	See Figure 2g
26	Zur	Zinc Limitation	Activated: sporulation (needed for sporulation enzymes), diamide stress (important cofactor)	Activated: biofilm time course, BMM media (may both be media effects); Unusual trend in glucose growth and exhaustion
27	CzrA	Toxic Cation Export	Activated: diamide (oxidation may release toxic cations), phosphate limitation (loss of phosphate in cell wall may allow entry of toxic cations)	Activated: LB+glucose late growth phases, glycerol as a carbon source
28	CymR	Sulfur	Activated: diamide, early sporulation to respond to amino acid starvation
29	Yrk	Putative Sulfur Carriers		Activated: diamide (see Figure 5b)
Oxygen Limitation (3)
30	ResD	Oxygen Limitation	Activated: nitrate respiration and fermentation (anaerobic conditions), phosphate limitation (depends on phosphorylation for activation)	Activated: stationary phase in LB media, sporulation, independent colonies
31	Fnr	Nitrate Respiration	Activated: nitrate respiration and fermentation (anaerobic conditions)	Activated: stationary phase in LB media, independent colonies
32	Rex	Overflow Metabolism	Activated: some poor carbon sources, high temperature stress, mid-sporulation; Noisy because cell populations distribute overflow metabolism unequally	Activated: in LB media, even with glucose
33	LexA	DNA Repair	Activated: mitomycin and peroxide (DNA damaging agents)	Activated: swarming cells (see Figure 2c, Supplementary Figure 5b)
Stress (6)
34	SigW	Cell Wall Stress	Activated: salt shock; Repressed: sporulation, stationary phase	Activated: glucose growth, cold; Repressed: heat shock, growth at high temperatures
35	SigM	Membrane Stress	Activated: stationary phase, salt, heat, ethanol, ROS stress, growth at high temperatures, phosphate starvation, fermentation (damage from fermentation products), glucose growth (via YlxR)	Repressed: glucose exhaustion
36	Ybc	Uncharacterized Operon		Activated: heat shock, germination; Repressed: cold, quorum (See Figure 5a)
37	SigB-1	General Stress 1	Activated: salt shock, heat shock, ethanol, phosphate starvation, growth at extreme temperatures; Repressed: cold shock	Activated: glycerol as a carbon source, stationary phase in M9 media
38	SigB-2	General Stress 2		Repressed: ethanol, glycerol, swarming, and salt – iModulon accounting for non-linear expression of some SigB-1 genes in the most stressful condtions
Lifestyles (9)
39	StrRes	Translation	Activatied: germination; Repressed: stationary phase with low glucose, ethanol stress
40	SigD	Motility	Activated: stationary phase (except M9); Repressed: sporulation, glucose exhaustion and stationary M9 media, confluent biofilm, ethanol, cold temperatures; see Supplementary Figure 7b
41	Eps	Exopolymeric Substances	Activated: transition phase of growth, early biofilms, beginning of sporulation; Repressed: stressors (diamide, salt, high temperature growth, phosphate starvation)	Potentially dysregulated in fructose supplementation due to a tradeoff between Eps and Levan
42	ComA	Surfactants	Activated: stationary phase, competence (as part of early sporulation response), confluent biofilms	Activated: end of malate to glucose transition, phosphate starvation
43	DegU	Toxins and Colony Establishment	Activated: M9 transition state, early sporulation, independent colonies, anaerobic conditions	Activated: growth at high temperatures; Repressed: cold shock, cold growth, ethanol
44	AbrB	Transition State	Activated: transition and stationary phases of growth, early sporulation, sporulating carbon sources (glutamate+succinate, pyruvate), phosphate starvation; Repressed: germination, end of carbon source transitions	Repressed: growth at high temperatures
45	Alb	Antilisterial Bacteriocin	Activated: anaerobic conditions, stationary phase, early sporulation	Repressed: ethanol
46	WapA	Intercellular Competition		See Figure 5c
47	ComK	Competence	Activated: competence media, early sporulation, M9 transition state, anaerobic conditions, sporulating carbon sources (glutamate+succinate, pyruvate)	Repressed: growth at extreme temperatures but not growth at high salinity
Sporulation (7)
48	Spo0A	Sporulation 1	See Figure 3, Supplementary Figure 8; Activated: sporulation and conditions that may induce sporulation
49	SigE	Sporulation 2	See Figure 3, Supplementary Figure 8; Activated: sporulation and conditions that may induce sporulation
50	SigE/G	Sporulation 3	See Figure 3, Supplementary Figure 8; Activated: sporulation and conditions that may induce sporulation	See Figure 3e; Activated: anaerobic conditions
51	SigG	Sporulation 4	See Figure 3, Supplementary Figure 8; Activated: sporulation	See Figure 3e; Activated: anaerobic conditions
52	SigK-1	Sporulation 5	See Figure 3, Supplementary Figure 8; Activated: sporulation; biofilm time course (must have begun near the end of population sporulation)
53	SigK-2	Sporulation 6	See Figure 3, Supplementary Figure 8; Activated: sporulation; biofilm time course (must have begun near the end of population sporulation)
54	GerE/GerR	Mid-late Spore Coat	Activated: sporulation, sporulating conditions	Noisy in many conditions, therefore omitted from analysis
Mobile Genes (5)
55	Xpf	PBSX Prophage		Prophage activity not well studied; Activated: end of malate to glucose transition, mitomycin, confluent biofilm, phosphate experiment media but not phosphate starvation
56	Spβ-1	SP-β Prophage 1	Activated: cold shock, growth at low temperature	Prophage activity not well studied; Activated: glucose exhaustion, swarming, ethanol shock, growth at high salinity
57	Spβ-2	SP-β Prophage 2		Prophage activity not well studied; Activated: mitomycin
58	ImmR	ICEBs1		Mobile genetic element regulation not well studied; Activated: growth at high glucose concentration, growth at high salinity
59	SknR	Skin Element		Noisy prophage element
Multi-Purpose (6)
60	IolR/MelR	Inositol, Melibiose, and Acetoin		May indicate abundance of these metabolites in LB media used for mitomycin experiment
61	NadR/BirA	NAD and Biotin	Responds strongly to exogenous cofactors in LB media; Repressed: stationary phase of minimal media	Repressed: phosphate starvation
62	MtlR/AnsR	Mannitol, Asparagine, and Aspartate		May indicate abundance of these metabolites in initial sporulation media; Repressed: competence
63	TnrA/PucR	Nitrogen Limitation		May suggest a specific need for these functions due to the media composition in the initial biofilm time point
64	CymR/NsrR	Sulfur and Nitrate Respiration	Activated: nitrate fermentation	May indicate nitrate respiration and sulfur limitation in the biofilm time course
65	ArsR+	Diamide Stress	Activated: diamide conditions, slight upregulation in other stressors (heat shock, ethanol, phosphate starvation)
