# Supplementary material for: Machine learning uncovers independently regulated modules in the Bacillus subtilis transcriptome
Source: Nat Commun. 2020 Dec 11;11:6338. doi: 10.1038/s41467-020-20153-9 (PMC7732839; doi:10.1038/s41467-020-20153-9)
Supplement: Supplementary file 6 — Supplementary Data 7 [file 41467_2020_20153_MOESM6_ESM.xlsx]

## Sheet: Legend
Supplementary Data 7 - Summary Table of iModulons
Numbering is consistent with Supplementary Data 3-6.
	Regulator(s): All regulator annotations were downloaded from SubtiWiki. Where multiple regulators are listed, ‘+’ indicates the intersection of regulons, and ‘/’ with brackets indicates the union of separate regulons.
	Mode of Regulation: For each regulator in regulator(s), this column lists the mode of regulation, which may be activation, repression, sigma factor, antitermination, RNA switch, or the ambiguous “regulation”. The word “regulation” indicates complex modulation or a mix or repression and activation within the iModulon.
	Enrichment P-value: P-values were computed with the two-sided Fisher Exact test in scipy, and multiple comparison correction was not performed.
	Top Activity-TF R2adj: The R2 correlation between the iModulon activity and its matched regulator, adjusted for the minimum activity level before a correlation is observed, is given. If there are multiple regulators, all R2adj were computed and the maximum is reported. See Supplementary Methods.

## Sheet: 7 - Summary Table of iModulons
	iModulon name	Long name	Number of features	Number of operons	Regulator(s)	Mode of Regulation	Enrichment P-value	Precision	Recall	Top activity-TF R2adj	Biological function
Carbon (11)
0	FadR	Fatty Acids	17	7	FadR	Repression	3.1E-45	1	0.74	0.76	Fatty acid degradation
1	MalR	Malate	5	3	MalR	Activation	1.7E-17	1	1	0	Malate uptake and utilization
2	GlpP	Glycerol	10	4	GlpP	Antitermination	7.5E-32	1	1	0.01	Glycerol uptake and utilization
3	FruR	Fructose	4	1	FruR	Repression	2.0E-14	1	1	0.54	Fructose uptake and utilization
4	LevR	Levan and Fructose	6	1	LevR	Activation	1.8E-20	1	1	0.11	Fuctose uptake and phosphorylation, degradation of the exopolysaccharide levan into fructose
5	FrlR	Amino Sugars	7	3	FrlR	Repression	2.1E-23	1	1	0.1	Amino sugar uptake and metabolism
6	ManR	Mannose	6	2	ManR	Activation	1.8E-20	1	1	0.73	Utilization of mannose for cell wall synthesis. Needed for exponential growth in LB media (absent glucose) or in the presence of fructose
7	AcoR	Acetoin	3	1	AcoR	Activation	1.2E-10	1	0.75	0.39	Utilization of acetoin, extracellular energy storage
8	LicR	Lichenan	9	2	LicR	Activation	1.3E-11	0.44	0.8	0.05	Uptake, phosphorylation, and utilization of lechenin, a glucan found in soil
9	CcpA-1	Low Glucose 1	39	15	CcpA + SigA	Repression + Sigma	1.2E-36	0.79	0.13	0.01	Uptake and utilization of alternative carbon sources: ribose, sucrose, salicin, beta-glucosides, lichenan, glucomannon, trehalose, G3P, etc. High expression in exponential phase on LB media
10	CcpA-2	Low Glucose 2	85	42	[CcpA + SigA] / [CcpN]	[Repression + Sigma] / [Repression]	8.4E-51	0.61	0.2	0.28	Uptake, utilization, and regulation of alternative carbon sources: TCA intermediates, ribose, maltodextrin, galacto-oligosaccharides, acetoin, gluconate, etc. Suppression of glucose pathways. Stationary phase.
Amino Acids (8)
11	His	Histidine Synthesis	8	1	YlxR	Regulation	4.1E-18	1	0.19	0.09	Synthesis of histidine
12	AhrC	Arginine	15	3	AhrC + YlxR	Repression + Regulation	2.2E-28	0.67	1	0.1	Uptake and biosynthesis of arginine
13	TRAP	Tryptophan	5	2	MtrB	Regulation	2.2E-15	1	0.56	0.04	Biosynthesis of tryptophan
14	S-Box	Methionine	25	10	S-box	Regulation	6.2E-45	0.84	0.52		Methionine salvage and biosynthesis
15	TnrA+CodY	Leucine, Methionine, and Threonine	26	9	[TnrA + CodY + ThrR] / [TnrA + CodY + T-box + CcpA + SigA]	Repression (TnrA, CodY, ThrR), Activation (CcpA), Regulation (T-box), Sigma Factor (SigA)	1.1E-27	0.42	1	0.3	Synthesis and salvage of leucine, methionine, threonine
16	CodY	BCAA Limitation	40	16	CodY	Repression	5.0E-45	0.88	0.15	0.16	Uptake of di-/oligopeptides, uptake of guanosine, cell wall metabolism
17	HutP	Histidine Utilization	6	1	HutP	Antitermination	1.2E-19	1	0.86	0.47	Histidine uptake and utilization
18	RocR/PutR	Arginine and Proline Utilization	13	4	[SigL + AhrC + RocR] / [Spo0A + SigA + CodY + PutR]	Activation (AhrC, RocR, PutR), Repression (CodY), Regulation (Spo0A), Sigma Factor (SigA)	1.7E-33	0.92	0.8	0.23	Utilization of arginine, ornithine, citrulline and proline as carbon and energy sources
Other Organic Molecules (3)
19	PyrR	Pyrimidines	11	1	PyrR	Regulation	5.1E-32	1	0.79	0.59	Synthesis of pyrimidines
20	PurR	Purines	20	6	PurR	Repression	3.1E-50	1	0.67	0.31	Synthesis of purine, xanthine and guanine uptake and conversion into purines
21	Thi-Box	Thiamine	15	4	Thi-box	RNA Switch	3.2E-42	1	0.83	0.69	Synthesis and uptake of thiamine
Elemental Homeostasis (8)
22	PchR	Pulcherrimin	7	2	PchR	Repression	2.6E-17	0.86	0.6	0.29	Extracellular synthesis and import of pulcherrimin for iron acquisition
23	Fur	Iron Limitation	55	29	Fur	Repression	3.8E-92	0.89	0.6	0.01	Production and transport of siderophores for iron chelation, replacement of ferredoxins in the ETC with flavodoxins, RNA chaperones for iron-limited conditions, heme degradation
24	PhoP-1	Phosphate Limitation 1	11	5	PhoP + SigA	Activation + Sigma Factor	4.3E-14	0.73	0.11	0.02	High-affinity phosphate uptake, teichuronic acid production pseudogene.
25	PhoP-2	Phosphate Limitation 2	22	9	PhoP + SigA	Activation + Sigma Factor	3.2E-41	0.95	0.3	0.05	Degradation of wall teichoic acid to salvage phosphate, synthesis of teichuronic acid to replace wall, high-affinity phosphate uptake.
26	Zur	Zinc Limitation	12	8	Zur	Repression	3.7E-36	1	0.92	0.11	Zinc uptake, zinc metallochaperones, alternatives to zinc-containing proteins
27	CzrA	Toxic Cation Export	5	1	CzrA	Repression	1.0E-16	1	0.83	0.03	Resistance to Zn, Cu, Co, Ni, and Cd
28	CymR	Sulfur	45	19	CymR	Repression	3.6E-68	0.76	0.69	0	Sulfur metabolism in response to oxidative stress. Utilization and detoxification of S-(2-succino)cysteine, methionine-cysteine conversion, siroheme biosynthesis
29	Yrk	Putative Sulfur Carriers	7	2							Putative sulfur carriers. High activity under diamide stress
Oxygen Limitation (3)
30	ResD	Oxygen Limitation	76	38	ResD	Regulation	5.8E-47	0.43	0.48	0.71	Anaerobic nitrate respiration, bacteriocin production, heme, cytochrome, and ATP synthesis, copper homeostasis
31	Fnr	Nitrate Respiration	9	4	Fnr + SigA	Activation + Sigma Factor	2.3E-24	0.89	0.89	0.84	Nitrate respiration and nitrite extrusion
32	Rex	Overflow Metabolism	10	3	Rex	Repression	1.1E-23	0.9	0.53	0.01	Overflow metabolism (LDH) and cytochrome BD oxidation for respiration in anaerobic conditions
Stress (6)
33	LexA	DNA Repair	27	15	LexA	Repression	4.2E-36	0.78	0.27	0.62	SOS response for DNA protection and repair
34	SigW	Cell Wall Stress	50	25	SigW	Sigma Factor	4.3E-83	0.94	0.44	0.62	Adaptation to membrane active agents such as cefuroxime, antimicrobials from B. amyloliquefaciens, sdpC, and nisin. Control of membrane fluidity. Contains many unknown proteins.
35	SigM	Membrane Stress	22	11	SigM	Sigma Factor	6.0E-35	0.95	0.16	0.33	General stress proteins, alarmones, lipid carriers and flippases, DNA repair, inhibition of septation. Contains many UTRs and some unknown proteins.
36	Ybc	Uncharacterized Operon	7	1							Contains one subunit of NADH dehydrogenase with several unknown genes. Categorized as prophage. Responds to heat shock.
37	SigB-1	General Stress 1	118	85	SigB	Sigma Factor	7.3E-119	0.86	0.32	0.67	Survival of general stressors including ethanol, salt, paraquat, heat, and freeze-thaw
38	SigB-2	General Stress 2	50	20	SigB	Sigma Factor	3.5E-26	0.6	0.1	0.51	Likely accounting for microarray saturation in the ethanol condition of iModulon SigB 1 by negatively weighting highly expressed ethanol genes
Lifestyles (9)
39	StrRes	Translation	52	12	[stringent response] / [RplJ]	Negative Regulation / Termination	4.0E-80	1	0.26	0.87	Production of ribosomes, translation initiation factors, ADP formation, protein processing and secretory machinery, DNA replication, RNA polymerase
40	SigD	Motility	94	39	SigD	Sigma Factor	6.3E-140	0.91	0.57	0.79	Production of flagella components and export machinery, chemotaxis receptors, use of extracellular energy (polyglutamic acid), regulation of swarming, sporulation inhibitors, cell wall turnover
41	Eps	Exopolymeric Substances	19	2	SigA + AbrB + RemA + SinR	Sigma Factor + Repression + Activation + Repression	6.1E-54	1	0.95	0.05	Biosynthesis of tasA and extracellular polysaccharides, the major components of the biofilm
42	ComA	Surfactants	7	2	[ComA + CcpA + TnrA] / [Abh + SigA + ComA + Spx + PhoP + CodY + PerR]	Activation (ComA, PhoP, PerR), Repression (CcpA, TnrA, Abh, Spx, CodY), Sigma Factor (SigA)	2.1E-23	1	1	0.31	Activated during transition to stationary phase (quorum sensing), production of surfactant and exoenzymes to improve nutrient delivery in the biofilm, ComS for activation of competence
43	DegU	Toxins and Colony Establishment	40	16	DegU	Activation	8.1E-14	0.32	0.12	0.14	Response to arrested flagellar motor. Secretion of yukE, a homolog of virulence factor EsxA. Production of antitoxins and putative toxin y-genes. Production of hydrophobic biofilm layer and lipoproteins for motility. Many unknown proteins.
44	AbrB	Transition State	48	14	AbrB	Repression	5.0E-41	0.83	0.11	0.3	Various transition state roles: spore killing, antibiotic resistance, toxin production, metabolism, protein modification, and unknown proteins.
45	Alb	Antilisterial Bacteriocin	12	3	Rok + ResD + AbrB + SigA	Repression + Activation + Repression + Sigma Factor	6.4E-22	0.67	0.8	0.29	Produces and exports subtilosin, which kills anaerobic listeria bacteria
46	WapA	Intercellular Competition	17	2	SigA + YvrHb + DegU + WalR	Sigma Factor + Activation + Repression + Repression	2.0E-08	0.18	1	0.15	Activation of WapA and its operon of unknown genes for interspecies toxin delivery
47	ComK	Competence	49	21	ComK	Activation	1.9E-47	0.61	0.41	0.72	DNA transport, pseudopilus, recombination machinery, and regulatory proteins for competence
Sporulation (7)
48	Spo0A	Sporulation 1	15	12	[Spo0A] / [DnaA]	Activation / Repression	4.4E-15	0.8	0.05	0.41	Initiation of sporulation through sigma factor, transcription factor, and regulatory protein expression, as well as septum formation and chromosome anchoring
49	SigE	Sporulation 2	155	78	SigE	Sigma Factor	6.9E-94	0.64	0.33	0.71	Spore maturation through core dehydration, nutrient transport and utilization, septum degradation, inner cortex synthesis, and regulator activation
50	SigE/G	Sporulation 3	68	48	[SigE] / [SigG]	Sigma Factor / Sigma Factor	2.2E-47	0.79	0.11	0.89	Spore coat production, transcription factor and regulator expression, spore DNA protection, spore stress resistance
51	SigG	Sporulation 4	153	89	SigG	Sigma Factor	9.9E-115	0.62	0.52	0.74	Calcium and nutrient delivery to the spore, endospore cortex maturation, lipoproteins, forespore-specific metabolic proteins, many unknown sporulation proteins, stress resistance, proteins required for germination
52	SigK-1	Sporulation 5	139	73	SigK	Sigma Factor	5.2E-103	0.62	0.48	0.8	Production of spore coat and crust proteins, L-sulfolactate production, spore coat cross-linking, stress resistance, many unknown proteins
53	SigK-2	Sporulation 6	97	51	SigK	Sigma Factor	6.1E-59	0.56	0.3	0.59	Production of outermost spore coat and crust proteins, mother cell lysis
54	GerE/GerR	Mid-late Spore Coat	17	12	[SigK + GerE] / [SigK + GerR]	Sigma Factor (SigK), Activation (GerE, GerE)	1.3E-20	0.76	0.13	0.51	Production of spore coat and crust proteins. Omitted from sporulation analysis because all genes are contained by SigK1 & 2, and activity levels are very noisy in non-sporulating conditions.
Mobile Genes (5)
55	Xpf	PBSX Prophage	33	4	Xpf	Sigma Factor	1.9E-74	0.88	1	0.59	Prophage element that induces production of bacteriocin and cell lysis in response to DNA-damaging agents
56	Spβ-1	SP-β Prophage 1	2	0							Temperature-responsive SP-beta prophage. Response to stressors such as cold and ethanol. Subset of SPbeta Prophage 2.
57	Spβ-2	SP-β Prophage 2	149	7	CsoR + SigA + SigK + SigE	Repression (CsoR), Sigma Factor (SigA, SigK, SigE)	3.6E-22	0.09	0.93	0.04	Temperature-responsive SP-beta prophage. Prophage, unknown, and putative metabolic genes. Response to mitomycin.
58	ImmR	ICEBs1	20	1	ImmR	Repression	1.2E-52	0.95	0.95	0.1	Mobile genetic element that participates in horizontal gene transfer
59	SknR	Skin Element	17	2	SknR	Repression	2.0E-13	0.35	0.5	0.23	Prophage element that disrupts the SigK gene but also plays roles in preventing early germination and regulating proliferation. Unknown and toxin resistance genes.
Multi-Purpose (6)
60	IolR/MelR	Inositol, Melibiose, and Acetoin	29	8	[IolR] / [MelR] / [AcoR]	Repression / Repression / Activation	6.0E-66	0.9	0.93	0.64	Uptake and utilization of inositol, melibiose/raffinose, and acetoin
61	NadR/BirA	NAD and Biotin	22	8	[NadR] / [BirA]	Repression / Repression	3.6E-35	0.68	0.71	0.6	Biosynthesis of NAD and biotin, plus safA & coxA sporulation proteins and repression of manganese uptake
62	MtlR/AnsR	Mannitol, Asparagine, and Aspartate	11	4	[MtlR] / [AnsR + SigA]	Activation / Repression + Sigma Factor	2.1E-22	0.73	0.8	0.29	Uptake and utilization of mannitol, degradation of asparagine and aspartate
63	TnrA/PucR	Nitrogen Limitation	10	5	[SigA + TnrA] / [SigA + PucR]	Activation (TnrA, PucR), Sigma Factor (SigA)	1.9E-18	0.9	0.17	0.6	Ammonium uptake, utilization of nitrate and xanthine. Suggests nitrate limitation in the BT condition
64	CymR/NsrR	Sulfur and Nitrate Respiration	22	6	[SigA + CymR] / [ResD + SigA + NsrR]	Repression (CymR, NsrR), Activation (ResD), Sigma Factor (SigA)	6.7E-40	0.91	0.34	0.1	Import and utilization of sulfonate and cystine for cysteine production. Nitrite reduction
65	ArsR+	Diamide Stress	30	16	[ArsR] / [YodB] / [SigA + CtsR] / [SigA + CsoR]	Repression (ArsR, YodB, CtsR, CsoR), Sigma Factor (SigA)	1.9E-22	0.47	0.28	0.79	Detoxification in response to: oxidative protein damage, arsenic, catechol, copper, toxic quinones
Noise (17)
66	Unch-1		30	7							Contains a SigE/SigG inhibitor, spore coat proteins, translational proteins, oxidative stress response, many RNAs
67	Unch-2		40	23							Contains cold shock, sporulation onset, toxin, amino acid homeostasis, translataional, other proteins, many RNAs
68	Unch-3		80	4							Contains many poorly characterized RNAs with noisy activity but clear time correlations, especially in sporulation. May be indicative of overall decreased translational activity
69	Unch-4		62	16							Contains many poorly characterized RNAs with noisy activity
70	Unch-5		19	9							Contains many poorly characterized RNAs with noisy activity
71	Unch-6		6	0							5’ ends of tRNAs and independent transcripts
72	Noise-1	S144	1	0							Likely accounting for noisey RNA S144, an independent transcript
73	Noise-2	S415	2	0							Noisy independent transcript S415
74	Noise-3	S1235	1	0							Independent transcript S1235, behaves similar to late sporulation iModulons
75	Noise-4	S1210	1	0							Noisy independent transcript S1210
76	Noise-5	Carbon Source Transition 1	22	0							Likely accounting for noise in the carbon source transition experiments
77	Noise-6	Carbon Source Transition 2	30	3							Likely accounting for noise in carbon source transition and gluconnate experiments
78	Noise-7	LBGexp_1	48	4							Likely accounting for noise in the first sample of LBG_exp. Top few RNAs are 5' UTRs of glucose metabolism genes
79	Noise-8	Diamide 15	5	0							Likely accounting for noise in the diamide after 15 minutes and LBG exponential conditions
80	Empty-1		0	0							Contains no genes
81	Empty-2		0	0							Contains no genes
82	Empty-3		0	0							Contains no genes
