# Supplementary material for: Machine learning uncovers independently regulated modules in the Bacillus subtilis transcriptome
Source: Nat Commun. 2020 Dec 11;11:6338. doi: 10.1038/s41467-020-20153-9 (PMC7732839; doi:10.1038/s41467-020-20153-9)
Supplement: Supplementary file 8 — Supplementary Data 9 [file 41467_2020_20153_MOESM8_ESM.xlsx]

## Sheet: Legend
10 - Motif Discovery
	The top identified motif (Supplementary Methods) for each iModulon that has one is shown in this table. If the motif matched a motif in the PRODORIC database (E < 0.01), then the identifier for the similar motif, its associated transcription factor (TF), and E-value are shown. If the “Similar Motif TF” does not contain a dash and organism name, then the organism is Bacillus subtilis.

## Sheet: 10 - Motif Discovery
	iModulon Name	Motif	E Value	Operon Fraction	Similar Motif (Prodoric)	Similar Motif TF	Similarity E value
0	FadR – Fatty Acids	AATAWTGAATGAVTATTCATTCA	2.4e-10	0.714286	MX000195	FadR	5.34e-12
9	CcpA-1 – Low Glucose 1	SCGGCTGVAWTTMYBGCDGCBGC	0.00027	0.666667
10	CcpA-2 – Low Glucose 2	SMWAMAWGAAAWAAGCVGGHT	8.2e-07	0.72093	MX000022	CcpA	7.74e-05
14	S-Box – Methionine	GAGAGGTGGAGGGACTGGCCCTDHGAWACCCGGCAACCG	1.1e-15	0.4
15	TnrA + CodY – Leucine, Methionine, and Threonine	TCWTCKCYDCTYTSGTGCAGRAMGHKDDCSGMWHGS	2.7e-05	0.625
16	CodY – BCAA Limitation	AWYAWTWTTTTSWAWMAGWRRRKATKGWYMGAAWTATVAR	2.9e-09	0.352941
23	Fur – Iron Limitation	AWTGATAATSATTATCAWTTRVWATWWWA	1.2e-66	0.777778	MX000128	Fur - E. coli	2.47e-05
26	Zur – Zinc Limitation	AACYWHTYHWWWTAAATCGTAAYRATTACGWTTTATTAT	4.5e-19	0.777778	MX000090	Zur	1.09e-03
28	CymR – Sulfur	AWWTWWATAAWTCCTATAHGWWWASTRDGMWTTWAWKA	1.3e-06	0.578947	MX000188	SarA - S. aureus	2.84e-04
30	ResD – Oxygen Limitation	TKTYTTTYWTCATKSAGHTVMDY	0.00098	0.820513
31	Fnr – Nitrate Respiration	CSAYVDVGCVVCGGTTTHCGACCCTKCASGGVGCCTTGKS	1.6e-05	1	MX000005	Fnr	2.37e-08
33	LexA – DNA Repair	AHVVGAACRTDWGTTCK	2e-09	0.866667	MX000025	LexA	3.21e-08
34	SigW – Cell Wall Stress	KTWATACGWDAHAMRNNDMNAAARGTTTYMAAWA	6.4e-05	0.545455	MX000079	SigW	1.51e-15
37	SigB-1 – General Stress 1	MKVWTYDWCCBBTTTTTTY	8e-21	0.860465	MX000073	SigB (32-mer)	8.65e-05
40	SigD – Motility	THTKYNTTTTYNWAAAHAA	1.3e-05	0.853659
43	DegU – Toxins and Colony Establishment	AVAKGRKGGSHBAWWKTGGRWAAAKRGGDWAW	0.00028	0.470588
44	AbrB – Transition State	AGCMGCWSDCDGC	2e-06	0.8125
47	ComK – Competence	YBCWGCYKYTDTTKCTG	8.5e-05	0.652174
48	Spo0A – Sporulation 1	GRAAARCRTYYCTYYKYTTCTTTT	5.9e-05	0.583333
49	SigE – Sporulation 2	AAAVVDGCDKSCTTTTTTB	2.4e-15	0.855422	MX000103	ExsA - P. aeruginosa	3.38e-03
50	SigE / G – Sporulation 3	TKCTKTTTY	9e-10	0.854167
51	SigG – Sporulation 4	VRARAADRAGNWKGAWHWKVWKNRRRAAAAARRAMMRAH	1.1e-27	0.945055	MX000057	PhoP	6.66e-06
52	SigK-1 – Sporulation 5	BVHHTGCTTTTTTTWTYHHK	5.8e-18	0.842105
53	SigK-2 – Sporulation 6	MWTVAARAGAWDRAAGARAA	1.2e-10	0.636364	MX000155	OxyR - E. coli	5.60e-03
54	GerE / GerR – Mid-late Spore Coat	YKGYGRYWWCGSSRGCGGCTGTTWTKGCGDTWA	6.4e-10	0.461538	MX000011	RhlR - P. aeruginosa	3.08e-03
60	IolR / MelR – Inositol, Melibiose, and Acetoin	GSAGNNKTWYWTATGRMAMTGATGCSGWTKSWKKWAMTGG	1.8e-06	0.666667
61	NadR / BirA – NAD and Biotin	GARGMAGWMSGGABGRYTTATTWNGWWTMHGCAGCDAC	0.00092	0.625
63	TnrA / PucR – Nitrogen Limitation	ATGRTYCTHTWTHCTNDATWVAGAARATGTAHAATAAT	5.6e-07	1
65	ArsR+ – Diamide Stress	CTTTCCABTTTCCKCCDATVAYAYC	1.9e-05	0.3125
