# Supplementary material for: Machine learning uncovers independently regulated modules in the Bacillus subtilis transcriptome
Source: Nat Commun. 2020 Dec 11;11:6338. doi: 10.1038/s41467-020-20153-9 (PMC7732839; doi:10.1038/s41467-020-20153-9)
Supplement: Supplementary file 9 — Supplementary Data 10 [file 41467_2020_20153_MOESM9_ESM.xlsx]

## Sheet: Legend
11 - Uncharacterized Genes in Sporulation iModulons
	Genes were included in this table if:
		They are a member of at least one sporulation iModulon
		They are coding sequences or pseudogenes with their description, product, or function annotated as “unknown” on SubtiWiki
		They were not categorized as “Known Sporulation Protein” or “Predicted Sporulation Protein” on SubtiWiki
	After generating the table, we cross-checked the genes with three major publications: Arietta-Ortiz, et al. [1], which predicted a full TRN that captures sporulation; Eichenberger, et al. [2], which described transcription in the mother cell; and Wang, et al. [3], which described transcription in the forespore. The latter two papers used knock-out (KO), overexpression, and promoter prediction dat…
	References:
	1	Arrieta‐Ortiz, M. L. et al. An experimentally supported model of the Bacillus subtilis global transcriptional regulatory network. Molecular Systems Biology 11, 839 (2015).
	2	Eichenberger, P. et al. The program of gene transcription for a single differentiating cell type during sporulation in Bacillus subtilis. PLoS Biol. 2, e328 (2004).
	3	Wang, S. T. et al. The forespore line of gene expression in Bacillus subtilis. J. Mol. Biol. 358, 16–37 (2006).

## Sheet: 11 - Unchar. Genes in Sporulati
					Predicted Regulation
Locus tag	Gene name	iModulon(s)	Known Regulators	Current SubtiWiki Description	Arietta-Ortiz	Eichenberger	Wang
BSU28680	glcD	Spo0A		probably glycolate oxidase subunit, FAD-binding
BSU38080	ywcI	Spo0A and SigE/G	DnaA	unknown		Indirect control by SigE, regulated by SigH
BSU26748	yrdD/1	SigE		part of the yrdD pseudogene
BSU26749	yrdD/2	SigE		part of the yrdD pseudogene
BSU36940	ywlD	SigE		unknown
BSU36960	ywlB	SigE	SigB	general stress protein	SigB	SigE (promoter & overexpression)
BSU33240	oxdC	SigE/G	SigO+RsoA	oxalate decarboxylase	SigO
BSU07930	yfkD	SigG	SigB+SigG	unknown	SigB+SigG		SigG (KO & overexpression)
BSU09000	yhbJ	SigG		putative efflux system component			Possible SigG (KO only)
BSU35980	ywsA	SigG	SigB	unknown
BSU26558	yrzM	SigK-1		unknown, putative pseudogene
BSU03680	yclG	SigK-2		unknown		Possible SigE (KO), possible SigK (overexpression)
BSU03788	yczM	SigK-2		putative toxin
BSU13789	ykzQ	SigK-2	GerE+SigK	similar to potassium binding protein	SigK
BSU13799	ykzR	SigK-2		unknown
BSU20190	yosA	SigK-2		unknown
BSU32469	yuzJ	SigK-2		unknown
BSU37440	ywhL	SigK-2		unknown		Possible GerE (KO; downstream of SigK)
BSU37450	ywhK	SigK-2		unknown		Possible GerE (KO; downstream of SigK)
BSU03789	yczN	SigK-1 and SigK-2		putative toxin
